# Supplementary material for: Small Molecules Showing Significant Protection of Mice against Botulinum Neurotoxin Serotype A
Source: PLoS One. 2010 Apr 13;5(4):e10129. doi: 10.1371/journal.pone.0010129 (PMC2854131; doi:10.1371/journal.pone.0010129)
Supplement: Dataset S1 — Coordinates of simulation-generated model of F4H⋅BoNTAe. (0.46 MB TXT) [file pone.0010129.s008.txt]

HEADER    TOXIN/TOXIN INHIBITOR                               09-JAN-10   XXXX
TITLE     3D MODEL OF THE C. BOTULINUM NEUROTOXIN SEROTYPE A IN
TITLE    2 COMPLEX WITH F4H
COMPND    F4H_ID: 1;
COMPND   2 F4HECULE: NEUROTOXIN A;
COMPND   4 FRAGMENT: LIGHT CHAIN (RESIDUES 1-425);
COMPND   5 EC: 3.4.24.69;
COMPND   7 F4H_ID: 2;
COMPND   8 F4HECULE: F4H
COMPND  10 ENGINEERED: YES
SOURCE    F4H_ID: 1;
SOURCE   2 ORGANISM_SCIENTIFIC: CLOSTRIDIUM BOTULINUM;
SOURCE   3 GENE: BOTA, ATX, BNA;
SOURCE   4 EXPRESSION_SYSTEM: ESCHERICHIA COLI;
SOURCE   5 EXPRESSION_SYSTEM_STRAIN: BL-21(DE3);
SOURCE   6 EXPRESSION_SYSTEM_VECTOR_TYPE: PLASMID;
SOURCE   7 EXPRESSION_SYSTEM_PLASMID: PET-15B;
SOURCE   8 F4H_ID: 2;
SOURCE   9 SYNTHETIC: YES;
SOURCE  10 OTHER_DETAILS: F4H WAS CHEMICALLY
SOURCE  11 SYNTHESIZED
KEYWDS    BOTULINUM, NEUROTOXIN, METALLOPROTEASE, SMALL-F4HECULE INHIBITOR,
KEYWDS   2 TOXIN/TOXIN INHIBITOR COMPLEX
EXPDTA    THEORETICAL MODEL
AUTHOR    Y.-P.PANG
ATOM      1  N   MET     1      48.060  56.852  31.287  0.00  0.00
ATOM      2  H   MET     1      48.254  55.996  31.788  0.00  0.00
ATOM      3  CA  MET     1      46.894  57.567  31.824  0.00  0.00
ATOM      4  HA  MET     1      47.029  58.648  31.857  0.00  0.00
ATOM      5  CB  MET     1      45.635  57.281  30.965  0.00  0.00
ATOM      6  HB2 MET     1      45.639  56.193  30.896  0.00  0.00
ATOM      7  HB3 MET     1      44.732  57.520  31.527  0.00  0.00
ATOM      8  CG  MET     1      45.599  57.885  29.557  0.00  0.00
ATOM      9  HG2 MET     1      44.555  57.948  29.246  0.00  0.00
ATOM     10  HG3 MET     1      45.917  58.918  29.696  0.00  0.00
ATOM     11  SD  MET     1      46.566  57.133  28.209  0.00  0.00
ATOM     12  CE  MET     1      47.991  58.260  28.260  0.00  0.00
ATOM     13  HE1 MET     1      47.630  59.284  28.354  0.00  0.00
ATOM     14  HE2 MET     1      48.595  58.050  29.142  0.00  0.00
ATOM     15  HE3 MET     1      48.540  58.155  27.324  0.00  0.00
ATOM     16  C   MET     1      46.582  57.174  33.309  0.00  0.00
ATOM     17  O   MET     1      46.973  56.105  33.759  0.00  0.00
ATOM     18  N   GLN     2      45.853  58.104  34.047  0.00  0.00
ATOM     19  H   GLN     2      45.591  58.945  33.551  0.00  0.00
ATOM     20  CA  GLN     2      45.372  57.868  35.408  0.00  0.00
ATOM     21  HA  GLN     2      46.287  57.456  35.832  0.00  0.00
ATOM     22  CB  GLN     2      45.081  59.204  36.048  0.00  0.00
ATOM     23  HB2 GLN     2      45.302  59.126  37.112  0.00  0.00
ATOM     24  HB3 GLN     2      45.748  59.988  35.687  0.00  0.00
ATOM     25  CG  GLN     2      43.643  59.726  35.892  0.00  0.00
ATOM     26  HG2 GLN     2      43.390  59.649  34.835  0.00  0.00
ATOM     27  HG3 GLN     2      42.979  59.042  36.419  0.00  0.00
ATOM     28  CD  GLN     2      43.400  61.142  36.412  0.00  0.00
ATOM     29  OE1 GLN     2      44.326  61.953  36.749  0.00  0.00
ATOM     30  NE2 GLN     2      42.131  61.517  36.535  0.00  0.00
ATOM     31 1HE2 GLN     2      41.879  62.435  36.874  0.00  0.00
ATOM     32 2HE2 GLN     2      41.380  60.970  36.137  0.00  0.00
ATOM     33  C   GLN     2      44.236  56.816  35.447  0.00  0.00
ATOM     34  O   GLN     2      43.317  56.779  34.616  0.00  0.00
ATOM     35  N   PHE     3      44.214  56.032  36.581  0.00  0.00
ATOM     36  H   PHE     3      45.017  56.062  37.193  0.00  0.00
ATOM     37  CA  PHE     3      43.082  55.147  36.835  0.00  0.00
ATOM     38  HA  PHE     3      42.595  54.715  35.960  0.00  0.00
ATOM     39  CB  PHE     3      43.628  53.984  37.683  0.00  0.00
ATOM     40  HB2 PHE     3      44.424  53.554  37.076  0.00  0.00
ATOM     41  HB3 PHE     3      44.160  54.457  38.510  0.00  0.00
ATOM     42  CG  PHE     3      42.729  52.914  38.100  0.00  0.00
ATOM     43  CD1 PHE     3      42.571  52.571  39.453  0.00  0.00
ATOM     44  HD1 PHE     3      42.963  53.188  40.248  0.00  0.00
ATOM     45  CE1 PHE     3      41.768  51.449  39.841  0.00  0.00
ATOM     46  HE1 PHE     3      41.656  51.233  40.894  0.00  0.00
ATOM     47  CZ  PHE     3      41.202  50.680  38.858  0.00  0.00
ATOM     48  HZ  PHE     3      40.570  49.839  39.104  0.00  0.00
ATOM     49  CE2 PHE     3      41.367  50.985  37.530  0.00  0.00
ATOM     50  HE2 PHE     3      41.012  50.269  36.805  0.00  0.00
ATOM     51  CD2 PHE     3      42.065  52.119  37.134  0.00  0.00
ATOM     52  HD2 PHE     3      42.220  52.400  36.103  0.00  0.00
ATOM     53  C   PHE     3      41.911  55.921  37.633  0.00  0.00
ATOM     54  O   PHE     3      40.732  55.534  37.582  0.00  0.00
ATOM     55  N   VAL     4      42.197  57.047  38.328  0.00  0.00
ATOM     56  H   VAL     4      43.119  57.456  38.263  0.00  0.00
ATOM     57  CA  VAL     4      41.231  57.744  39.197  0.00  0.00
ATOM     58  HA  VAL     4      40.307  57.703  38.620  0.00  0.00
ATOM     59  CB  VAL     4      41.007  57.161  40.605  0.00  0.00
ATOM     60  HB  VAL     4      40.680  57.995  41.227  0.00  0.00
ATOM     61  CG1 VAL     4      39.804  56.139  40.522  0.00  0.00
ATOM     62 1HG1 VAL     4      40.091  55.323  39.859  0.00  0.00
ATOM     63 2HG1 VAL     4      39.415  55.704  41.442  0.00  0.00
ATOM     64 3HG1 VAL     4      39.014  56.774  40.122  0.00  0.00
ATOM     65  CG2 VAL     4      42.245  56.473  41.244  0.00  0.00
ATOM     66 1HG2 VAL     4      43.064  57.190  41.305  0.00  0.00
ATOM     67 2HG2 VAL     4      41.916  56.129  42.225  0.00  0.00
ATOM     68 3HG2 VAL     4      42.602  55.677  40.590  0.00  0.00
ATOM     69  C   VAL     4      41.668  59.196  39.490  0.00  0.00
ATOM     70  O   VAL     4      42.808  59.611  39.480  0.00  0.00
ATOM     71  N   ASN     5      40.657  60.061  39.721  0.00  0.00
ATOM     72  H   ASN     5      39.709  59.714  39.696  0.00  0.00
ATOM     73  CA  ASN     5      40.845  61.402  40.249  0.00  0.00
ATOM     74  HA  ASN     5      41.817  61.682  39.842  0.00  0.00
ATOM     75  CB  ASN     5      39.798  62.414  39.799  0.00  0.00
ATOM     76  HB2 ASN     5      39.943  62.623  38.739  0.00  0.00
ATOM     77  HB3 ASN     5      38.781  62.077  40.000  0.00  0.00
ATOM     78  CG  ASN     5      40.094  63.740  40.443  0.00  0.00
ATOM     79  OD1 ASN     5      41.141  64.365  40.323  0.00  0.00
ATOM     80  ND2 ASN     5      39.170  64.273  41.169  0.00  0.00
ATOM     81 1HD2 ASN     5      39.511  65.151  41.534  0.00  0.00
ATOM     82 2HD2 ASN     5      38.303  63.858  41.479  0.00  0.00
ATOM     83  C   ASN     5      41.010  61.326  41.791  0.00  0.00
ATOM     84  O   ASN     5      41.834  62.048  42.410  0.00  0.00
ATOM     85  N   LYS     6      40.098  60.539  42.387  0.00  0.00
ATOM     86  H   LYS     6      39.363  60.155  41.812  0.00  0.00
ATOM     87  CA  LYS     6      40.168  60.275  43.819  0.00  0.00
ATOM     88  HA  LYS     6      41.105  60.692  44.186  0.00  0.00
ATOM     89  CB  LYS     6      39.055  61.123  44.540  0.00  0.00
ATOM     90  HB2 LYS     6      38.081  60.987  44.069  0.00  0.00
ATOM     91  HB3 LYS     6      38.982  60.795  45.576  0.00  0.00
ATOM     92  CG  LYS     6      39.442  62.595  44.516  0.00  0.00
ATOM     93  HG2 LYS     6      40.518  62.626  44.685  0.00  0.00
ATOM     94  HG3 LYS     6      39.336  62.975  43.499  0.00  0.00
ATOM     95  CD  LYS     6      38.705  63.444  45.553  0.00  0.00
ATOM     96  HD2 LYS     6      38.285  64.264  44.970  0.00  0.00
ATOM     97  HD3 LYS     6      37.888  62.889  46.013  0.00  0.00
ATOM     98  CE  LYS     6      39.657  63.965  46.648  0.00  0.00
ATOM     99  HE2 LYS     6      39.917  63.141  47.313  0.00  0.00
ATOM    100  HE3 LYS     6      40.570  64.388  46.229  0.00  0.00
ATOM    101  NZ  LYS     6      39.025  65.069  47.353  0.00  0.00
ATOM    102  HZ1 LYS     6      39.129  65.931  46.839  0.00  0.00
ATOM    103  HZ2 LYS     6      38.059  64.831  47.531  0.00  0.00
ATOM    104  HZ3 LYS     6      39.453  65.349  48.225  0.00  0.00
ATOM    105  C   LYS     6      40.015  58.791  44.251  0.00  0.00
ATOM    106  O   LYS     6      39.541  57.948  43.517  0.00  0.00
ATOM    107  N   GLN     7      40.352  58.467  45.489  0.00  0.00
ATOM    108  H   GLN     7      40.729  59.164  46.116  0.00  0.00
ATOM    109  CA  GLN     7      40.109  57.130  46.055  0.00  0.00
ATOM    110  HA  GLN     7      40.694  56.462  45.423  0.00  0.00
ATOM    111  CB  GLN     7      40.818  57.031  47.432  0.00  0.00
ATOM    112  HB2 GLN     7      40.719  56.004  47.782  0.00  0.00
ATOM    113  HB3 GLN     7      41.868  57.316  47.376  0.00  0.00
ATOM    114  CG  GLN     7      40.207  58.054  48.450  0.00  0.00
ATOM    115  HG2 GLN     7      40.147  59.068  48.055  0.00  0.00
ATOM    116  HG3 GLN     7      39.181  57.731  48.628  0.00  0.00
ATOM    117  CD  GLN     7      40.910  58.033  49.815  0.00  0.00
ATOM    118  OE1 GLN     7      41.964  57.405  50.027  0.00  0.00
ATOM    119  NE2 GLN     7      40.234  58.692  50.723  0.00  0.00
ATOM    120 1HE2 GLN     7      40.672  58.756  51.631  0.00  0.00
ATOM    121 2HE2 GLN     7      39.388  59.182  50.470  0.00  0.00
ATOM    122  C   GLN     7      38.706  56.570  46.174  0.00  0.00
ATOM    123  O   GLN     7      37.711  57.258  46.199  0.00  0.00
ATOM    124  N   PHE     8      38.644  55.235  46.340  0.00  0.00
ATOM    125  H   PHE     8      39.501  54.701  46.324  0.00  0.00
ATOM    126  CA  PHE     8      37.389  54.417  46.680  0.00  0.00
ATOM    127  HA  PHE     8      36.612  54.993  46.178  0.00  0.00
ATOM    128  CB  PHE     8      37.415  53.144  45.886  0.00  0.00
ATOM    129  HB2 PHE     8      38.206  52.466  46.210  0.00  0.00
ATOM    130  HB3 PHE     8      36.459  52.651  46.056  0.00  0.00
ATOM    131  CG  PHE     8      37.491  53.260  44.368  0.00  0.00
ATOM    132  CD1 PHE     8      38.708  53.370  43.698  0.00  0.00
ATOM    133  HD1 PHE     8      39.600  53.395  44.308  0.00  0.00
ATOM    134  CE1 PHE     8      38.732  53.460  42.281  0.00  0.00
ATOM    135  HE1 PHE     8      39.712  53.535  41.834  0.00  0.00
ATOM    136  CZ  PHE     8      37.520  53.582  41.580  0.00  0.00
ATOM    137  HZ  PHE     8      37.546  53.551  40.501  0.00  0.00
ATOM    138  CE2 PHE     8      36.283  53.686  42.311  0.00  0.00
ATOM    139  HE2 PHE     8      35.326  53.835  41.832  0.00  0.00
ATOM    140  CD2 PHE     8      36.281  53.417  43.659  0.00  0.00
ATOM    141  HD2 PHE     8      35.351  53.434  44.209  0.00  0.00
ATOM    142  C   PHE     8      36.971  54.427  48.225  0.00  0.00
ATOM    143  O   PHE     8      37.700  53.952  49.070  0.00  0.00
ATOM    144  N   ASN     9      35.769  54.950  48.558  0.00  0.00
ATOM    145  H   ASN     9      35.164  55.306  47.833  0.00  0.00
ATOM    146  CA  ASN     9      35.202  55.137  49.902  0.00  0.00
ATOM    147  HA  ASN     9      35.922  54.841  50.666  0.00  0.00
ATOM    148  CB  ASN     9      34.872  56.624  50.052  0.00  0.00
ATOM    149  HB2 ASN     9      35.762  57.207  49.815  0.00  0.00
ATOM    150  HB3 ASN     9      34.130  57.013  49.355  0.00  0.00
ATOM    151  CG  ASN     9      34.436  56.969  51.492  0.00  0.00
ATOM    152  OD1 ASN     9      34.507  56.220  52.409  0.00  0.00
ATOM    153  ND2 ASN     9      33.969  58.169  51.698  0.00  0.00
ATOM    154 1HD2 ASN     9      33.934  58.548  52.634  0.00  0.00
ATOM    155 2HD2 ASN     9      33.913  58.799  50.911  0.00  0.00
ATOM    156  C   ASN     9      33.912  54.282  50.020  0.00  0.00
ATOM    157  O   ASN     9      32.952  54.450  49.188  0.00  0.00
ATOM    158  N   TYR    10      33.849  53.465  51.104  0.00  0.00
ATOM    159  H   TYR    10      34.708  53.451  51.636  0.00  0.00
ATOM    160  CA  TYR    10      32.781  52.556  51.430  0.00  0.00
ATOM    161  HA  TYR    10      32.448  51.987  50.562  0.00  0.00
ATOM    162  CB  TYR    10      33.219  51.564  52.515  0.00  0.00
ATOM    163  HB2 TYR    10      34.125  50.976  52.375  0.00  0.00
ATOM    164  HB3 TYR    10      33.324  52.249  53.357  0.00  0.00
ATOM    165  CG  TYR    10      32.071  50.531  52.808  0.00  0.00
ATOM    166  CD1 TYR    10      32.083  49.438  51.943  0.00  0.00
ATOM    167  HD1 TYR    10      32.863  49.378  51.198  0.00  0.00
ATOM    168  CE1 TYR    10      31.088  48.453  52.066  0.00  0.00
ATOM    169  HE1 TYR    10      30.955  47.572  51.457  0.00  0.00
ATOM    170  CZ  TYR    10      30.192  48.568  53.124  0.00  0.00
ATOM    171  OH  TYR    10      29.376  47.503  53.338  0.00  0.00
ATOM    172  HH  TYR    10      29.543  46.705  52.831  0.00  0.00
ATOM    173  CE2 TYR    10      30.254  49.569  54.050  0.00  0.00
ATOM    174  HE2 TYR    10      29.434  49.665  54.746  0.00  0.00
ATOM    175  CD2 TYR    10      31.191  50.616  53.925  0.00  0.00
ATOM    176  HD2 TYR    10      31.167  51.436  54.626  0.00  0.00
ATOM    177  C   TYR    10      31.550  53.349  51.942  0.00  0.00
ATOM    178  O   TYR    10      30.426  52.973  51.630  0.00  0.00
ATOM    179  N   LYS    11      31.776  54.552  52.533  0.00  0.00
ATOM    180  H   LYS    11      32.729  54.882  52.583  0.00  0.00
ATOM    181  CA  LYS    11      30.690  55.448  53.070  0.00  0.00
ATOM    182  HA  LYS    11      29.885  55.011  53.662  0.00  0.00
ATOM    183  CB  LYS    11      31.330  56.435  54.098  0.00  0.00
ATOM    184  HB2 LYS    11      32.178  56.944  53.640  0.00  0.00
ATOM    185  HB3 LYS    11      30.531  57.130  54.354  0.00  0.00
ATOM    186  CG  LYS    11      31.823  55.709  55.393  0.00  0.00
ATOM    187  HG2 LYS    11      31.004  55.849  56.097  0.00  0.00
ATOM    188  HG3 LYS    11      32.040  54.646  55.276  0.00  0.00
ATOM    189  CD  LYS    11      33.225  56.392  55.833  0.00  0.00
ATOM    190  HD2 LYS    11      34.074  55.914  55.346  0.00  0.00
ATOM    191  HD3 LYS    11      33.108  57.438  55.546  0.00  0.00
ATOM    192  CE  LYS    11      33.486  56.355  57.323  0.00  0.00
ATOM    193  HE2 LYS    11      34.264  57.080  57.566  0.00  0.00
ATOM    194  HE3 LYS    11      32.531  56.556  57.809  0.00  0.00
ATOM    195  NZ  LYS    11      33.899  55.011  57.665  0.00  0.00
ATOM    196  HZ1 LYS    11      33.217  54.298  57.447  0.00  0.00
ATOM    197  HZ2 LYS    11      34.791  54.737  57.279  0.00  0.00
ATOM    198  HZ3 LYS    11      34.145  55.051  58.644  0.00  0.00
ATOM    199  C   LYS    11      29.943  56.265  51.954  0.00  0.00
ATOM    200  O   LYS    11      28.934  56.922  52.209  0.00  0.00
ATOM    201  N   ASP    12      30.462  56.244  50.723  0.00  0.00
ATOM    202  H   ASP    12      31.152  55.550  50.475  0.00  0.00
ATOM    203  CA  ASP    12      29.907  56.959  49.548  0.00  0.00
ATOM    204  HA  ASP    12      29.751  58.012  49.784  0.00  0.00
ATOM    205  CB  ASP    12      30.920  57.035  48.413  0.00  0.00
ATOM    206  HB2 ASP    12      31.925  57.005  48.834  0.00  0.00
ATOM    207  HB3 ASP    12      30.783  56.204  47.720  0.00  0.00
ATOM    208  CG  ASP    12      30.767  58.385  47.632  0.00  0.00
ATOM    209  OD1 ASP    12      31.449  59.373  47.997  0.00  0.00
ATOM    210  OD2 ASP    12      30.019  58.375  46.586  0.00  0.00
ATOM    211  C   ASP    12      28.508  56.384  49.116  0.00  0.00
ATOM    212  O   ASP    12      28.373  55.129  49.010  0.00  0.00
ATOM    213  N   PRO    13      27.382  57.172  49.090  0.00  0.00
ATOM    214  CD  PRO    13      27.352  58.658  49.405  0.00  0.00
ATOM    215  HD2 PRO    13      27.611  59.247  48.526  0.00  0.00
ATOM    216  HD3 PRO    13      27.898  58.927  50.311  0.00  0.00
ATOM    217  CG  PRO    13      25.954  58.990  49.810  0.00  0.00
ATOM    218  HG2 PRO    13      25.602  59.956  49.448  0.00  0.00
ATOM    219  HG3 PRO    13      25.879  58.936  50.896  0.00  0.00
ATOM    220  CB  PRO    13      25.183  57.931  49.055  0.00  0.00
ATOM    221  HB2 PRO    13      24.268  57.747  49.618  0.00  0.00
ATOM    222  HB3 PRO    13      24.836  58.283  48.083  0.00  0.00
ATOM    223  CA  PRO    13      26.023  56.659  48.842  0.00  0.00
ATOM    224  HA  PRO    13      25.820  55.967  49.659  0.00  0.00
ATOM    225  C   PRO    13      25.717  56.019  47.498  0.00  0.00
ATOM    226  O   PRO    13      26.507  56.320  46.547  0.00  0.00
ATOM    227  N   VAL    14      24.646  55.250  47.322  0.00  0.00
ATOM    228  H   VAL    14      24.035  55.074  48.106  0.00  0.00
ATOM    229  CA  VAL    14      24.250  54.799  46.008  0.00  0.00
ATOM    230  HA  VAL    14      25.080  54.297  45.511  0.00  0.00
ATOM    231  CB  VAL    14      23.069  53.814  46.250  0.00  0.00
ATOM    232  HB  VAL    14      22.801  53.499  45.241  0.00  0.00
ATOM    233  CG1 VAL    14      23.456  52.531  46.979  0.00  0.00
ATOM    234 1HG1 VAL    14      24.541  52.443  47.010  0.00  0.00
ATOM    235 2HG1 VAL    14      23.065  52.446  47.993  0.00  0.00
ATOM    236 3HG1 VAL    14      23.221  51.608  46.450  0.00  0.00
ATOM    237  CG2 VAL    14      21.851  54.458  46.944  0.00  0.00
ATOM    238 1HG2 VAL    14      21.581  55.449  46.579  0.00  0.00
ATOM    239 2HG2 VAL    14      20.960  53.849  46.791  0.00  0.00
ATOM    240 3HG2 VAL    14      22.025  54.749  47.980  0.00  0.00
ATOM    241  C   VAL    14      23.874  55.839  44.993  0.00  0.00
ATOM    242  O   VAL    14      23.507  56.987  45.227  0.00  0.00
ATOM    243  N   ASN    15      23.789  55.403  43.743  0.00  0.00
ATOM    244  H   ASN    15      24.105  54.461  43.566  0.00  0.00
ATOM    245  CA  ASN    15      23.269  56.128  42.501  0.00  0.00
ATOM    246  HA  ASN    15      22.435  56.764  42.796  0.00  0.00
ATOM    247  CB  ASN    15      24.420  57.101  42.063  0.00  0.00
ATOM    248  HB2 ASN    15      24.118  57.752  41.243  0.00  0.00
ATOM    249  HB3 ASN    15      24.637  57.781  42.886  0.00  0.00
ATOM    250  CG  ASN    15      25.726  56.461  41.629  0.00  0.00
ATOM    251  OD1 ASN    15      25.705  55.284  41.262  0.00  0.00
ATOM    252  ND2 ASN    15      26.841  57.132  41.546  0.00  0.00
ATOM    253 1HD2 ASN    15      27.679  56.679  41.209  0.00  0.00
ATOM    254 2HD2 ASN    15      26.902  58.098  41.832  0.00  0.00
ATOM    255  C   ASN    15      22.734  55.209  41.321  0.00  0.00
ATOM    256  O   ASN    15      22.337  55.622  40.210  0.00  0.00
ATOM    257  N   GLY    16      22.634  53.904  41.601  0.00  0.00
ATOM    258  H   GLY    16      22.878  53.654  42.548  0.00  0.00
ATOM    259  CA  GLY    16      22.048  52.926  40.762  0.00  0.00
ATOM    260  HA2 GLY    16      21.918  52.045  41.392  0.00  0.00
ATOM    261  HA3 GLY    16      21.071  53.270  40.422  0.00  0.00
ATOM    262  C   GLY    16      22.847  52.453  39.489  0.00  0.00
ATOM    263  O   GLY    16      22.576  51.431  38.863  0.00  0.00
ATOM    264  N   VAL    17      23.975  53.125  39.155  0.00  0.00
ATOM    265  H   VAL    17      24.078  54.038  39.577  0.00  0.00
ATOM    266  CA  VAL    17      24.849  52.818  38.008  0.00  0.00
ATOM    267  HA  VAL    17      24.617  51.806  37.675  0.00  0.00
ATOM    268  CB  VAL    17      24.657  53.886  36.860  0.00  0.00
ATOM    269  HB  VAL    17      25.349  53.677  36.043  0.00  0.00
ATOM    270  CG1 VAL    17      23.219  54.002  36.199  0.00  0.00
ATOM    271 1HG1 VAL    17      23.247  54.739  35.396  0.00  0.00
ATOM    272 2HG1 VAL    17      23.009  53.044  35.725  0.00  0.00
ATOM    273 3HG1 VAL    17      22.500  54.122  37.011  0.00  0.00
ATOM    274  CG2 VAL    17      24.916  55.300  37.340  0.00  0.00
ATOM    275 1HG2 VAL    17      25.782  55.323  38.002  0.00  0.00
ATOM    276 2HG2 VAL    17      25.015  55.885  36.425  0.00  0.00
ATOM    277 3HG2 VAL    17      24.069  55.705  37.894  0.00  0.00
ATOM    278  C   VAL    17      26.320  52.679  38.277  0.00  0.00
ATOM    279  O   VAL    17      27.049  52.071  37.538  0.00  0.00
ATOM    280  N   ASP    18      26.871  53.199  39.404  0.00  0.00
ATOM    281  H   ASP    18      26.421  53.912  39.960  0.00  0.00
ATOM    282  CA  ASP    18      28.257  52.996  39.899  0.00  0.00
ATOM    283  HA  ASP    18      28.734  52.310  39.198  0.00  0.00
ATOM    284  CB  ASP    18      28.878  54.416  39.772  0.00  0.00
ATOM    285  HB2 ASP    18      28.690  54.724  38.743  0.00  0.00
ATOM    286  HB3 ASP    18      28.365  55.149  40.394  0.00  0.00
ATOM    287  CG  ASP    18      30.361  54.479  40.054  0.00  0.00
ATOM    288  OD1 ASP    18      31.143  54.202  39.154  0.00  0.00
ATOM    289  OD2 ASP    18      30.722  54.953  41.138  0.00  0.00
ATOM    290  C   ASP    18      28.413  52.364  41.302  0.00  0.00
ATOM    291  O   ASP    18      29.308  51.553  41.573  0.00  0.00
ATOM    292  N   ILE    19      27.502  52.755  42.216  0.00  0.00
ATOM    293  H   ILE    19      26.789  53.372  41.854  0.00  0.00
ATOM    294  CA  ILE    19      27.516  52.349  43.612  0.00  0.00
ATOM    295  HA  ILE    19      28.137  51.464  43.753  0.00  0.00
ATOM    296  CB  ILE    19      27.929  53.432  44.611  0.00  0.00
ATOM    297  HB  ILE    19      27.136  54.179  44.655  0.00  0.00
ATOM    298  CG2 ILE    19      27.971  52.864  46.056  0.00  0.00
ATOM    299 1HG2 ILE    19      27.986  53.685  46.771  0.00  0.00
ATOM    300 2HG2 ILE    19      27.016  52.388  46.284  0.00  0.00
ATOM    301 3HG2 ILE    19      28.781  52.180  46.309  0.00  0.00
ATOM    302  CG1 ILE    19      29.276  53.983  44.254  0.00  0.00
ATOM    303 2HG1 ILE    19      30.053  53.220  44.256  0.00  0.00
ATOM    304 3HG1 ILE    19      29.144  54.324  43.227  0.00  0.00
ATOM    305  CD1 ILE    19      29.797  55.200  45.017  0.00  0.00
ATOM    306 1HD1 ILE    19      30.702  55.506  44.492  0.00  0.00
ATOM    307 2HD1 ILE    19      29.104  56.032  44.898  0.00  0.00
ATOM    308 3HD1 ILE    19      29.927  54.890  46.054  0.00  0.00
ATOM    309  C   ILE    19      26.070  51.810  43.866  0.00  0.00
ATOM    310  O   ILE    19      25.191  52.627  43.694  0.00  0.00
ATOM    311  N   ALA    20      25.922  50.485  44.147  0.00  0.00
ATOM    312  H   ALA    20      26.695  49.846  44.031  0.00  0.00
ATOM    313  CA  ALA    20      24.558  49.910  44.230  0.00  0.00
ATOM    314  HA  ALA    20      23.899  50.749  44.452  0.00  0.00
ATOM    315  CB  ALA    20      24.156  49.248  42.914  0.00  0.00
ATOM    316  HB1 ALA    20      23.238  48.663  42.986  0.00  0.00
ATOM    317  HB2 ALA    20      23.793  50.053  42.275  0.00  0.00
ATOM    318  HB3 ALA    20      24.953  48.598  42.552  0.00  0.00
ATOM    319  C   ALA    20      24.256  48.855  45.313  0.00  0.00
ATOM    320  O   ALA    20      25.162  48.170  45.734  0.00  0.00
ATOM    321  N   TYR    21      23.053  48.622  45.740  0.00  0.00
ATOM    322  H   TYR    21      22.290  49.221  45.455  0.00  0.00
ATOM    323  CA  TYR    21      22.695  47.383  46.431  0.00  0.00
ATOM    324  HA  TYR    21      23.610  46.984  46.868  0.00  0.00
ATOM    325  CB  TYR    21      21.695  47.621  47.595  0.00  0.00
ATOM    326  HB2 TYR    21      20.806  48.174  47.293  0.00  0.00
ATOM    327  HB3 TYR    21      21.231  46.662  47.828  0.00  0.00
ATOM    328  CG  TYR    21      22.369  48.141  48.900  0.00  0.00
ATOM    329  CD1 TYR    21      22.734  47.299  49.935  0.00  0.00
ATOM    330  HD1 TYR    21      22.591  46.236  49.803  0.00  0.00
ATOM    331  CE1 TYR    21      23.308  47.857  51.125  0.00  0.00
ATOM    332  HE1 TYR    21      23.707  47.256  51.929  0.00  0.00
ATOM    333  CZ  TYR    21      23.329  49.293  51.312  0.00  0.00
ATOM    334  OH  TYR    21      23.744  49.865  52.462  0.00  0.00
ATOM    335  HH  TYR    21      24.045  49.216  53.103  0.00  0.00
ATOM    336  CE2 TYR    21      23.004  50.120  50.212  0.00  0.00
ATOM    337  HE2 TYR    21      22.997  51.197  50.299  0.00  0.00
ATOM    338  CD2 TYR    21      22.576  49.545  49.020  0.00  0.00
ATOM    339  HD2 TYR    21      22.330  50.166  48.173  0.00  0.00
ATOM    340  C   TYR    21      22.349  46.362  45.329  0.00  0.00
ATOM    341  O   TYR    21      21.637  46.779  44.361  0.00  0.00
ATOM    342  N   ILE    22      22.820  45.125  45.396  0.00  0.00
ATOM    343  H   ILE    22      23.378  44.949  46.219  0.00  0.00
ATOM    344  CA  ILE    22      22.805  44.133  44.296  0.00  0.00
ATOM    345  HA  ILE    22      22.005  44.394  43.604  0.00  0.00
ATOM    346  CB  ILE    22      24.175  44.101  43.549  0.00  0.00
ATOM    347  HB  ILE    22      24.072  43.525  42.630  0.00  0.00
ATOM    348  CG2 ILE    22      24.710  45.491  43.144  0.00  0.00
ATOM    349 1HG2 ILE    22      25.323  45.849  43.971  0.00  0.00
ATOM    350 2HG2 ILE    22      25.242  45.399  42.197  0.00  0.00
ATOM    351 3HG2 ILE    22      23.898  46.203  42.996  0.00  0.00
ATOM    352  CG1 ILE    22      25.235  43.336  44.368  0.00  0.00
ATOM    353 2HG1 ILE    22      25.532  43.891  45.258  0.00  0.00
ATOM    354 3HG1 ILE    22      24.871  42.328  44.569  0.00  0.00
ATOM    355  CD1 ILE    22      26.520  43.138  43.551  0.00  0.00
ATOM    356 1HD1 ILE    22      26.926  44.059  43.130  0.00  0.00
ATOM    357 2HD1 ILE    22      27.204  42.572  44.183  0.00  0.00
ATOM    358 3HD1 ILE    22      26.268  42.391  42.797  0.00  0.00
ATOM    359  C   ILE    22      22.442  42.762  44.798  0.00  0.00
ATOM    360  O   ILE    22      22.580  42.420  45.949  0.00  0.00
ATOM    361  N   LYS    23      22.133  41.813  43.865  0.00  0.00
ATOM    362  H   LYS    23      22.066  42.114  42.903  0.00  0.00
ATOM    363  CA  LYS    23      22.299  40.336  44.032  0.00  0.00
ATOM    364  HA  LYS    23      23.052  40.235  44.814  0.00  0.00
ATOM    365  CB  LYS    23      21.006  39.604  44.441  0.00  0.00
ATOM    366  HB2 LYS    23      20.238  39.565  43.668  0.00  0.00
ATOM    367  HB3 LYS    23      21.237  38.555  44.624  0.00  0.00
ATOM    368  CG  LYS    23      20.317  40.104  45.733  0.00  0.00
ATOM    369  HG2 LYS    23      20.957  39.921  46.595  0.00  0.00
ATOM    370  HG3 LYS    23      20.089  41.164  45.628  0.00  0.00
ATOM    371  CD  LYS    23      18.972  39.359  45.960  0.00  0.00
ATOM    372  HD2 LYS    23      19.177  38.336  46.273  0.00  0.00
ATOM    373  HD3 LYS    23      18.547  39.908  46.801  0.00  0.00
ATOM    374  CE  LYS    23      18.027  39.278  44.752  0.00  0.00
ATOM    375  HE2 LYS    23      17.748  40.278  44.418  0.00  0.00
ATOM    376  HE3 LYS    23      18.578  38.788  43.950  0.00  0.00
ATOM    377  NZ  LYS    23      16.844  38.466  45.150  0.00  0.00
ATOM    378  HZ1 LYS    23      16.541  38.735  46.075  0.00  0.00
ATOM    379  HZ2 LYS    23      16.008  38.573  44.594  0.00  0.00
ATOM    380  HZ3 LYS    23      17.040  37.477  45.086  0.00  0.00
ATOM    381  C   LYS    23      22.977  39.759  42.780  0.00  0.00
ATOM    382  O   LYS    23      22.787  40.237  41.692  0.00  0.00
ATOM    383  N   ILE    24      23.617  38.593  43.037  0.00  0.00
ATOM    384  H   ILE    24      23.592  38.240  43.983  0.00  0.00
ATOM    385  CA  ILE    24      24.384  37.762  42.074  0.00  0.00
ATOM    386  HA  ILE    24      24.283  38.261  41.110  0.00  0.00
ATOM    387  CB  ILE    24      25.910  37.704  42.416  0.00  0.00
ATOM    388  HB  ILE    24      26.463  36.975  41.823  0.00  0.00
ATOM    389  CG2 ILE    24      26.536  39.109  42.274  0.00  0.00
ATOM    390 1HG2 ILE    24      26.713  39.361  41.229  0.00  0.00
ATOM    391 2HG2 ILE    24      25.869  39.789  42.805  0.00  0.00
ATOM    392 3HG2 ILE    24      27.523  39.088  42.737  0.00  0.00
ATOM    393  CG1 ILE    24      26.150  37.117  43.898  0.00  0.00
ATOM    394 2HG1 ILE    24      25.673  37.611  44.744  0.00  0.00
ATOM    395 3HG1 ILE    24      25.814  36.081  43.874  0.00  0.00
ATOM    396  CD1 ILE    24      27.653  37.016  44.320  0.00  0.00
ATOM    397 1HD1 ILE    24      28.139  36.657  43.412  0.00  0.00
ATOM    398 2HD1 ILE    24      28.016  38.033  44.462  0.00  0.00
ATOM    399 3HD1 ILE    24      27.918  36.430  45.199  0.00  0.00
ATOM    400  C   ILE    24      23.767  36.385  41.863  0.00  0.00
ATOM    401  O   ILE    24      22.815  35.954  42.530  0.00  0.00
ATOM    402  N   PRO    25      24.301  35.556  40.914  0.00  0.00
ATOM    403  CD  PRO    25      25.113  36.121  39.818  0.00  0.00
ATOM    404  HD2 PRO    25      26.187  36.006  39.970  0.00  0.00
ATOM    405  HD3 PRO    25      24.931  37.170  39.586  0.00  0.00
ATOM    406  CG  PRO    25      24.689  35.333  38.555  0.00  0.00
ATOM    407  HG2 PRO    25      25.491  35.316  37.817  0.00  0.00
ATOM    408  HG3 PRO    25      23.758  35.688  38.113  0.00  0.00
ATOM    409  CB  PRO    25      24.516  33.944  39.191  0.00  0.00
ATOM    410  HB2 PRO    25      23.953  33.214  38.609  0.00  0.00
ATOM    411  HB3 PRO    25      25.460  33.460  39.442  0.00  0.00
ATOM    412  CA  PRO    25      23.864  34.196  40.564  0.00  0.00
ATOM    413  HA  PRO    25      22.832  34.405  40.284  0.00  0.00
ATOM    414  C   PRO    25      23.871  33.058  41.594  0.00  0.00
ATOM    415  O   PRO    25      23.806  31.888  41.193  0.00  0.00
ATOM    416  N   ASN    26      23.790  33.303  42.921  0.00  0.00
ATOM    417  H   ASN    26      23.787  34.270  43.215  0.00  0.00
ATOM    418  CA  ASN    26      23.624  32.368  44.010  0.00  0.00
ATOM    419  HA  ASN    26      24.451  31.675  43.845  0.00  0.00
ATOM    420  CB  ASN    26      23.716  32.985  45.379  0.00  0.00
ATOM    421  HB2 ASN    26      24.637  33.567  45.384  0.00  0.00
ATOM    422  HB3 ASN    26      22.941  33.744  45.483  0.00  0.00
ATOM    423  CG  ASN    26      23.584  31.938  46.529  0.00  0.00
ATOM    424  OD1 ASN    26      22.553  31.914  47.188  0.00  0.00
ATOM    425  ND2 ASN    26      24.569  31.093  46.758  0.00  0.00
ATOM    426 1HD2 ASN    26      24.552  30.497  47.574  0.00  0.00
ATOM    427 2HD2 ASN    26      25.398  31.169  46.186  0.00  0.00
ATOM    428  C   ASN    26      22.437  31.448  43.877  0.00  0.00
ATOM    429  O   ASN    26      21.316  31.973  43.892  0.00  0.00
ATOM    430  N   VAL    27      22.628  30.094  43.850  0.00  0.00
ATOM    431  H   VAL    27      23.578  29.760  43.924  0.00  0.00
ATOM    432  CA  VAL    27      21.530  29.134  43.537  0.00  0.00
ATOM    433  HA  VAL    27      21.014  29.486  42.644  0.00  0.00
ATOM    434  CB  VAL    27      22.135  27.751  43.094  0.00  0.00
ATOM    435  HB  VAL    27      21.429  27.055  42.641  0.00  0.00
ATOM    436  CG1 VAL    27      23.138  27.921  41.962  0.00  0.00
ATOM    437 1HG1 VAL    27      22.639  28.227  41.043  0.00  0.00
ATOM    438 2HG1 VAL    27      23.899  28.661  42.208  0.00  0.00
ATOM    439 3HG1 VAL    27      23.612  26.959  41.770  0.00  0.00
ATOM    440  CG2 VAL    27      22.797  27.008  44.226  0.00  0.00
ATOM    441 1HG2 VAL    27      23.165  27.664  45.016  0.00  0.00
ATOM    442 2HG2 VAL    27      22.025  26.571  44.861  0.00  0.00
ATOM    443 3HG2 VAL    27      23.480  26.251  43.840  0.00  0.00
ATOM    444  C   VAL    27      20.430  28.987  44.633  0.00  0.00
ATOM    445  O   VAL    27      19.358  28.420  44.314  0.00  0.00
ATOM    446  N   GLY    28      20.670  29.462  45.861  0.00  0.00
ATOM    447  H   GLY    28      21.612  29.799  45.994  0.00  0.00
ATOM    448  CA  GLY    28      19.648  29.395  46.948  0.00  0.00
ATOM    449  HA2 GLY    28      18.946  28.598  46.704  0.00  0.00
ATOM    450  HA3 GLY    28      20.151  29.144  47.883  0.00  0.00
ATOM    451  C   GLY    28      18.920  30.705  47.205  0.00  0.00
ATOM    452  O   GLY    28      18.625  31.401  46.195  0.00  0.00
ATOM    453  N   GLN    29      18.488  31.100  48.450  0.00  0.00
ATOM    454  H   GLN    29      18.546  30.415  49.190  0.00  0.00
ATOM    455  CA  GLN    29      18.008  32.485  48.725  0.00  0.00
ATOM    456  HA  GLN    29      17.601  32.914  47.810  0.00  0.00
ATOM    457  CB  GLN    29      16.912  32.521  49.781  0.00  0.00
ATOM    458  HB2 GLN    29      16.271  31.641  49.719  0.00  0.00
ATOM    459  HB3 GLN    29      17.413  32.547  50.748  0.00  0.00
ATOM    460  CG  GLN    29      16.061  33.784  49.633  0.00  0.00
ATOM    461  HG2 GLN    29      15.422  33.841  50.514  0.00  0.00
ATOM    462  HG3 GLN    29      16.720  34.650  49.661  0.00  0.00
ATOM    463  CD  GLN    29      15.112  33.815  48.410  0.00  0.00
ATOM    464  OE1 GLN    29      14.680  32.841  47.801  0.00  0.00
ATOM    465  NE2 GLN    29      14.805  35.004  47.944  0.00  0.00
ATOM    466 1HE2 GLN    29      13.985  35.201  47.386  0.00  0.00
ATOM    467 2HE2 GLN    29      15.112  35.775  48.520  0.00  0.00
ATOM    468  C   GLN    29      19.295  33.345  49.227  0.00  0.00
ATOM    469  O   GLN    29      19.997  32.953  50.148  0.00  0.00
ATOM    470  N   MET    30      19.297  34.543  48.615  0.00  0.00
ATOM    471  H   MET    30      18.734  34.646  47.783  0.00  0.00
ATOM    472  CA  MET    30      20.196  35.626  49.003  0.00  0.00
ATOM    473  HA  MET    30      20.809  35.367  49.867  0.00  0.00
ATOM    474  CB  MET    30      21.237  35.803  47.886  0.00  0.00
ATOM    475  HB2 MET    30      21.746  34.841  47.810  0.00  0.00
ATOM    476  HB3 MET    30      20.695  35.975  46.956  0.00  0.00
ATOM    477  CG  MET    30      22.367  36.899  48.073  0.00  0.00
ATOM    478  HG2 MET    30      21.910  37.874  47.902  0.00  0.00
ATOM    479  HG3 MET    30      22.693  36.873  49.113  0.00  0.00
ATOM    480  SD  MET    30      23.757  36.881  46.979  0.00  0.00
ATOM    481  CE  MET    30      24.489  38.517  47.406  0.00  0.00
ATOM    482  HE1 MET    30      24.538  38.532  48.495  0.00  0.00
ATOM    483  HE2 MET    30      25.503  38.690  47.046  0.00  0.00
ATOM    484  HE3 MET    30      23.815  39.319  47.102  0.00  0.00
ATOM    485  C   MET    30      19.494  36.950  49.300  0.00  0.00
ATOM    486  O   MET    30      18.453  37.252  48.696  0.00  0.00
ATOM    487  N   GLN    31      19.989  37.764  50.243  0.00  0.00
ATOM    488  H   GLN    31      20.684  37.259  50.776  0.00  0.00
ATOM    489  CA  GLN    31      19.741  39.181  50.482  0.00  0.00
ATOM    490  HA  GLN    31      18.721  39.284  50.111  0.00  0.00
ATOM    491  CB  GLN    31      19.709  39.365  52.052  0.00  0.00
ATOM    492  HB2 GLN    31      19.146  40.284  52.216  0.00  0.00
ATOM    493  HB3 GLN    31      19.237  38.515  52.545  0.00  0.00
ATOM    494  CG  GLN    31      21.125  39.625  52.663  0.00  0.00
ATOM    495  HG2 GLN    31      21.600  40.424  52.093  0.00  0.00
ATOM    496  HG3 GLN    31      20.969  40.121  53.621  0.00  0.00
ATOM    497  CD  GLN    31      22.122  38.414  52.822  0.00  0.00
ATOM    498  OE1 GLN    31      21.751  37.282  52.571  0.00  0.00
ATOM    499  NE2 GLN    31      23.309  38.626  53.301  0.00  0.00
ATOM    500 1HE2 GLN    31      23.873  37.788  53.298  0.00  0.00
ATOM    501 2HE2 GLN    31      23.609  39.589  53.341  0.00  0.00
ATOM    502  C   GLN    31      20.672  40.107  49.698  0.00  0.00
ATOM    503  O   GLN    31      21.841  39.695  49.550  0.00  0.00
ATOM    504  N   PRO    32      20.161  41.299  49.300  0.00  0.00
ATOM    505  CD  PRO    32      18.825  41.749  49.352  0.00  0.00
ATOM    506  HD2 PRO    32      18.526  42.092  50.343  0.00  0.00
ATOM    507  HD3 PRO    32      18.243  40.920  48.950  0.00  0.00
ATOM    508  CG  PRO    32      18.767  42.900  48.361  0.00  0.00
ATOM    509  HG2 PRO    32      17.859  43.460  48.583  0.00  0.00
ATOM    510  HG3 PRO    32      18.554  42.532  47.357  0.00  0.00
ATOM    511  CB  PRO    32      20.150  43.595  48.402  0.00  0.00
ATOM    512  HB2 PRO    32      20.499  44.057  47.478  0.00  0.00
ATOM    513  HB3 PRO    32      20.114  44.332  49.205  0.00  0.00
ATOM    514  CA  PRO    32      21.056  42.344  48.722  0.00  0.00
ATOM    515  HA  PRO    32      21.405  41.959  47.764  0.00  0.00
ATOM    516  C   PRO    32      22.254  42.778  49.581  0.00  0.00
ATOM    517  O   PRO    32      22.114  42.802  50.815  0.00  0.00
ATOM    518  N   VAL    33      23.383  43.159  48.951  0.00  0.00
ATOM    519  H   VAL    33      23.363  43.234  47.944  0.00  0.00
ATOM    520  CA  VAL    33      24.673  43.610  49.441  0.00  0.00
ATOM    521  HA  VAL    33      24.641  43.968  50.470  0.00  0.00
ATOM    522  CB  VAL    33      25.782  42.628  49.320  0.00  0.00
ATOM    523  HB  VAL    33      26.749  43.101  49.490  0.00  0.00
ATOM    524  CG1 VAL    33      25.549  41.639  50.468  0.00  0.00
ATOM    525 1HG1 VAL    33      25.673  42.158  51.418  0.00  0.00
ATOM    526 2HG1 VAL    33      24.527  41.277  50.576  0.00  0.00
ATOM    527 3HG1 VAL    33      26.282  40.833  50.505  0.00  0.00
ATOM    528  CG2 VAL    33      25.835  41.861  47.994  0.00  0.00
ATOM    529 1HG2 VAL    33      25.881  42.481  47.099  0.00  0.00
ATOM    530 2HG2 VAL    33      26.634  41.127  48.091  0.00  0.00
ATOM    531 3HG2 VAL    33      24.925  41.293  47.802  0.00  0.00
ATOM    532  C   VAL    33      25.095  44.883  48.758  0.00  0.00
ATOM    533  O   VAL    33      24.700  44.992  47.572  0.00  0.00
ATOM    534  N   LYS    34      25.933  45.805  49.298  0.00  0.00
ATOM    535  H   LYS    34      26.282  45.645  50.232  0.00  0.00
ATOM    536  CA  LYS    34      26.552  46.875  48.596  0.00  0.00
ATOM    537  HA  LYS    34      25.904  47.194  47.779  0.00  0.00
ATOM    538  CB  LYS    34      26.790  48.086  49.534  0.00  0.00
ATOM    539  HB2 LYS    34      25.846  48.269  50.047  0.00  0.00
ATOM    540  HB3 LYS    34      27.536  47.827  50.285  0.00  0.00
ATOM    541  CG  LYS    34      27.181  49.487  48.908  0.00  0.00
ATOM    542  HG2 LYS    34      28.107  49.457  48.332  0.00  0.00
ATOM    543  HG3 LYS    34      26.391  49.737  48.199  0.00  0.00
ATOM    544  CD  LYS    34      27.378  50.524  50.029  0.00  0.00
ATOM    545  HD2 LYS    34      26.523  50.637  50.696  0.00  0.00
ATOM    546  HD3 LYS    34      28.267  50.271  50.609  0.00  0.00
ATOM    547  CE  LYS    34      27.639  51.983  49.511  0.00  0.00
ATOM    548  HE2 LYS    34      28.569  51.870  48.954  0.00  0.00
ATOM    549  HE3 LYS    34      26.852  52.347  48.851  0.00  0.00
ATOM    550  NZ  LYS    34      27.769  52.936  50.670  0.00  0.00
ATOM    551  HZ1 LYS    34      27.766  53.873  50.293  0.00  0.00
ATOM    552  HZ2 LYS    34      27.116  52.758  51.420  0.00  0.00
ATOM    553  HZ3 LYS    34      28.653  52.793  51.137  0.00  0.00
ATOM    554  C   LYS    34      27.816  46.307  47.883  0.00  0.00
ATOM    555  O   LYS    34      28.550  45.463  48.386  0.00  0.00
ATOM    556  N   ALA    35      27.951  46.767  46.628  0.00  0.00
ATOM    557  H   ALA    35      27.115  47.218  46.286  0.00  0.00
ATOM    558  CA  ALA    35      29.062  46.652  45.683  0.00  0.00
ATOM    559  HA  ALA    35      29.923  46.187  46.165  0.00  0.00
ATOM    560  CB  ALA    35      28.725  45.612  44.589  0.00  0.00
ATOM    561  HB1 ALA    35      29.627  45.325  44.047  0.00  0.00
ATOM    562  HB2 ALA    35      28.268  44.756  45.087  0.00  0.00
ATOM    563  HB3 ALA    35      27.976  46.004  43.903  0.00  0.00
ATOM    564  C   ALA    35      29.473  48.014  44.993  0.00  0.00
ATOM    565  O   ALA    35      28.719  48.981  45.025  0.00  0.00
ATOM    566  N   PHE    36      30.715  48.058  44.558  0.00  0.00
ATOM    567  H   PHE    36      31.285  47.225  44.619  0.00  0.00
ATOM    568  CA  PHE    36      31.261  49.244  44.011  0.00  0.00
ATOM    569  HA  PHE    36      30.531  50.027  43.803  0.00  0.00
ATOM    570  CB  PHE    36      32.306  49.938  44.880  0.00  0.00
ATOM    571  HB2 PHE    36      33.134  49.231  44.946  0.00  0.00
ATOM    572  HB3 PHE    36      32.759  50.823  44.435  0.00  0.00
ATOM    573  CG  PHE    36      31.923  50.237  46.291  0.00  0.00
ATOM    574  CD1 PHE    36      31.636  49.245  47.215  0.00  0.00
ATOM    575  HD1 PHE    36      31.851  48.221  46.949  0.00  0.00
ATOM    576  CE1 PHE    36      31.141  49.558  48.488  0.00  0.00
ATOM    577  HE1 PHE    36      31.013  48.737  49.177  0.00  0.00
ATOM    578  CZ  PHE    36      30.790  50.914  48.789  0.00  0.00
ATOM    579  HZ  PHE    36      30.385  51.152  49.763  0.00  0.00
ATOM    580  CE2 PHE    36      31.033  51.917  47.846  0.00  0.00
ATOM    581  HE2 PHE    36      30.760  52.959  47.929  0.00  0.00
ATOM    582  CD2 PHE    36      31.611  51.554  46.618  0.00  0.00
ATOM    583  HD2 PHE    36      31.714  52.310  45.853  0.00  0.00
ATOM    584  C   PHE    36      31.740  48.963  42.620  0.00  0.00
ATOM    585  O   PHE    36      32.614  48.093  42.418  0.00  0.00
ATOM    586  N   LYS    37      31.270  49.712  41.621  0.00  0.00
ATOM    587  H   LYS    37      30.489  50.333  41.774  0.00  0.00
ATOM    588  CA  LYS    37      31.994  49.776  40.339  0.00  0.00
ATOM    589  HA  LYS    37      32.185  48.765  39.980  0.00  0.00
ATOM    590  CB  LYS    37      31.221  50.364  39.155  0.00  0.00
ATOM    591  HB2 LYS    37      30.194  50.002  39.198  0.00  0.00
ATOM    592  HB3 LYS    37      31.203  51.432  39.374  0.00  0.00
ATOM    593  CG  LYS    37      31.675  50.102  37.802  0.00  0.00
ATOM    594  HG2 LYS    37      32.515  50.779  37.648  0.00  0.00
ATOM    595  HG3 LYS    37      31.979  49.061  37.689  0.00  0.00
ATOM    596  CD  LYS    37      30.652  50.409  36.728  0.00  0.00
ATOM    597  HD2 LYS    37      31.241  50.145  35.851  0.00  0.00
ATOM    598  HD3 LYS    37      29.746  49.803  36.760  0.00  0.00
ATOM    599  CE  LYS    37      30.217  51.847  36.496  0.00  0.00
ATOM    600  HE2 LYS    37      29.773  52.154  37.443  0.00  0.00
ATOM    601  HE3 LYS    37      31.154  52.383  36.349  0.00  0.00
ATOM    602  NZ  LYS    37      29.262  51.924  35.399  0.00  0.00
ATOM    603  HZ1 LYS    37      28.743  52.787  35.315  0.00  0.00
ATOM    604  HZ2 LYS    37      29.821  51.795  34.569  0.00  0.00
ATOM    605  HZ3 LYS    37      28.607  51.163  35.510  0.00  0.00
ATOM    606  C   LYS    37      33.355  50.441  40.568  0.00  0.00
ATOM    607  O   LYS    37      33.427  51.550  41.091  0.00  0.00
ATOM    608  N   ILE    38      34.446  49.793  40.068  0.00  0.00
ATOM    609  H   ILE    38      34.285  48.862  39.709  0.00  0.00
ATOM    610  CA  ILE    38      35.795  50.353  40.244  0.00  0.00
ATOM    611  HA  ILE    38      35.713  51.368  40.633  0.00  0.00
ATOM    612  CB  ILE    38      36.630  49.613  41.341  0.00  0.00
ATOM    613  HB  ILE    38      37.554  50.192  41.321  0.00  0.00
ATOM    614  CG2 ILE    38      36.074  49.665  42.739  0.00  0.00
ATOM    615 1HG2 ILE    38      35.123  49.139  42.822  0.00  0.00
ATOM    616 2HG2 ILE    38      36.823  49.439  43.498  0.00  0.00
ATOM    617 3HG2 ILE    38      35.758  50.687  42.947  0.00  0.00
ATOM    618  CG1 ILE    38      36.916  48.172  40.836  0.00  0.00
ATOM    619 2HG1 ILE    38      36.016  47.610  40.582  0.00  0.00
ATOM    620 3HG1 ILE    38      37.646  48.243  40.028  0.00  0.00
ATOM    621  CD1 ILE    38      37.686  47.350  41.844  0.00  0.00
ATOM    622 1HD1 ILE    38      37.212  47.304  42.824  0.00  0.00
ATOM    623 2HD1 ILE    38      37.672  46.330  41.457  0.00  0.00
ATOM    624 3HD1 ILE    38      38.757  47.542  41.785  0.00  0.00
ATOM    625  C   ILE    38      36.549  50.624  38.967  0.00  0.00
ATOM    626  O   ILE    38      37.344  51.607  39.072  0.00  0.00
ATOM    627  N   HIS    39      36.269  50.001  37.849  0.00  0.00
ATOM    628  H   HIS    39      35.621  49.233  37.952  0.00  0.00
ATOM    629  CA  HIS    39      36.607  50.334  36.477  0.00  0.00
ATOM    630  HA  HIS    39      36.713  51.416  36.404  0.00  0.00
ATOM    631  CB  HIS    39      37.945  49.679  36.105  0.00  0.00
ATOM    632  HB2 HIS    39      38.574  49.754  36.993  0.00  0.00
ATOM    633  HB3 HIS    39      37.773  48.648  35.794  0.00  0.00
ATOM    634  CG  HIS    39      38.619  50.407  34.970  0.00  0.00
ATOM    635  ND1 HIS    39      39.219  51.656  35.035  0.00  0.00
ATOM    636  HD1 HIS    39      39.345  52.208  35.872  0.00  0.00
ATOM    637  CE1 HIS    39      39.726  51.928  33.789  0.00  0.00
ATOM    638  HE1 HIS    39      40.254  52.827  33.506  0.00  0.00
ATOM    639  NE2 HIS    39      39.354  50.946  32.987  0.00  0.00
ATOM    640  CD2 HIS    39      38.778  49.893  33.724  0.00  0.00
ATOM    641  HD2 HIS    39      38.598  48.875  33.407  0.00  0.00
ATOM    642  C   HIS    39      35.459  49.844  35.568  0.00  0.00
ATOM    643  O   HIS    39      34.607  49.047  35.954  0.00  0.00
ATOM    644  N   ASN    40      35.430  50.343  34.296  0.00  0.00
ATOM    645  H   ASN    40      36.086  51.062  34.024  0.00  0.00
ATOM    646  CA  ASN    40      34.248  50.020  33.423  0.00  0.00
ATOM    647  HA  ASN    40      33.313  50.398  33.837  0.00  0.00
ATOM    648  CB  ASN    40      34.522  50.705  32.090  0.00  0.00
ATOM    649  HB2 ASN    40      34.687  51.776  32.210  0.00  0.00
ATOM    650  HB3 ASN    40      35.412  50.334  31.580  0.00  0.00
ATOM    651  CG  ASN    40      33.318  50.542  31.100  0.00  0.00
ATOM    652  OD1 ASN    40      32.244  50.036  31.388  0.00  0.00
ATOM    653  ND2 ASN    40      33.456  51.005  29.881  0.00  0.00
ATOM    654 1HD2 ASN    40      32.780  50.773  29.167  0.00  0.00
ATOM    655 2HD2 ASN    40      34.319  51.466  29.630  0.00  0.00
ATOM    656  C   ASN    40      34.056  48.494  33.236  0.00  0.00
ATOM    657  O   ASN    40      35.040  47.829  33.006  0.00  0.00
ATOM    658  N   LYS    41      32.874  47.954  33.487  0.00  0.00
ATOM    659  H   LYS    41      32.073  48.494  33.781  0.00  0.00
ATOM    660  CA  LYS    41      32.729  46.460  33.615  0.00  0.00
ATOM    661  HA  LYS    41      31.696  46.289  33.921  0.00  0.00
ATOM    662  CB  LYS    41      32.945  45.875  32.269  0.00  0.00
ATOM    663  HB2 LYS    41      34.009  45.903  32.033  0.00  0.00
ATOM    664  HB3 LYS    41      32.624  44.835  32.325  0.00  0.00
ATOM    665  CG  LYS    41      32.143  46.387  31.065  0.00  0.00
ATOM    666  HG2 LYS    41      32.111  47.473  31.160  0.00  0.00
ATOM    667  HG3 LYS    41      32.531  45.996  30.124  0.00  0.00
ATOM    668  CD  LYS    41      30.679  45.941  31.240  0.00  0.00
ATOM    669  HD2 LYS    41      30.523  44.863  31.269  0.00  0.00
ATOM    670  HD3 LYS    41      30.371  46.172  32.259  0.00  0.00
ATOM    671  CE  LYS    41      29.606  46.594  30.274  0.00  0.00
ATOM    672  HE2 LYS    41      29.860  47.651  30.198  0.00  0.00
ATOM    673  HE3 LYS    41      29.896  46.133  29.330  0.00  0.00
ATOM    674  NZ  LYS    41      28.114  46.389  30.538  0.00  0.00
ATOM    675  HZ1 LYS    41      27.712  47.081  31.155  0.00  0.00
ATOM    676  HZ2 LYS    41      27.543  46.370  29.705  0.00  0.00
ATOM    677  HZ3 LYS    41      28.124  45.495  31.008  0.00  0.00
ATOM    678  C   LYS    41      33.523  45.649  34.685  0.00  0.00
ATOM    679  O   LYS    41      33.413  44.437  34.736  0.00  0.00
ATOM    680  N   ILE    42      34.181  46.236  35.616  0.00  0.00
ATOM    681  H   ILE    42      34.300  47.239  35.600  0.00  0.00
ATOM    682  CA  ILE    42      35.044  45.519  36.610  0.00  0.00
ATOM    683  HA  ILE    42      34.878  44.447  36.506  0.00  0.00
ATOM    684  CB  ILE    42      36.529  45.911  36.460  0.00  0.00
ATOM    685  HB  ILE    42      36.594  46.999  36.445  0.00  0.00
ATOM    686  CG2 ILE    42      37.446  45.438  37.616  0.00  0.00
ATOM    687 1HG2 ILE    42      37.524  44.350  37.630  0.00  0.00
ATOM    688 2HG2 ILE    42      38.451  45.810  37.413  0.00  0.00
ATOM    689 3HG2 ILE    42      37.031  45.891  38.516  0.00  0.00
ATOM    690  CG1 ILE    42      37.036  45.436  35.013  0.00  0.00
ATOM    691 2HG1 ILE    42      36.794  44.375  34.960  0.00  0.00
ATOM    692 3HG1 ILE    42      36.476  45.870  34.184  0.00  0.00
ATOM    693  CD1 ILE    42      38.559  45.531  34.785  0.00  0.00
ATOM    694 1HD1 ILE    42      38.947  46.549  34.796  0.00  0.00
ATOM    695 2HD1 ILE    42      39.228  44.924  35.397  0.00  0.00
ATOM    696 3HD1 ILE    42      38.760  45.310  33.738  0.00  0.00
ATOM    697  C   ILE    42      34.569  46.016  37.966  0.00  0.00
ATOM    698  O   ILE    42      34.418  47.259  38.191  0.00  0.00
ATOM    699  N   TRP    43      34.290  45.116  38.885  0.00  0.00
ATOM    700  H   TRP    43      34.377  44.162  38.564  0.00  0.00
ATOM    701  CA  TRP    43      33.558  45.429  40.112  0.00  0.00
ATOM    702  HA  TRP    43      33.525  46.515  40.204  0.00  0.00
ATOM    703  CB  TRP    43      32.116  45.028  40.040  0.00  0.00
ATOM    704  HB2 TRP    43      32.071  44.034  39.594  0.00  0.00
ATOM    705  HB3 TRP    43      31.776  44.992  41.076  0.00  0.00
ATOM    706  CG  TRP    43      31.147  45.824  39.336  0.00  0.00
ATOM    707  CD1 TRP    43      31.025  45.973  38.013  0.00  0.00
ATOM    708  HD1 TRP    43      31.732  45.574  37.301  0.00  0.00
ATOM    709  NE1 TRP    43      29.875  46.747  37.726  0.00  0.00
ATOM    710  HE1 TRP    43      29.609  46.930  36.768  0.00  0.00
ATOM    711  CE2 TRP    43      29.318  47.267  38.847  0.00  0.00
ATOM    712  CZ2 TRP    43      28.238  48.109  39.096  0.00  0.00
ATOM    713  HZ2 TRP    43      27.591  48.483  38.315  0.00  0.00
ATOM    714  CH2 TRP    43      27.868  48.440  40.435  0.00  0.00
ATOM    715  HH2 TRP    43      26.991  49.048  40.607  0.00  0.00
ATOM    716  CZ3 TRP    43      28.605  47.827  41.437  0.00  0.00
ATOM    717  HZ3 TRP    43      28.214  47.988  42.431  0.00  0.00
ATOM    718  CE3 TRP    43      29.573  46.837  41.207  0.00  0.00
ATOM    719  HE3 TRP    43      30.012  46.256  42.005  0.00  0.00
ATOM    720  CD2 TRP    43      30.055  46.617  39.892  0.00  0.00
ATOM    721  C   TRP    43      34.253  44.859  41.369  0.00  0.00
ATOM    722  O   TRP    43      34.919  43.840  41.332  0.00  0.00
ATOM    723  N   VAL    44      34.078  45.493  42.478  0.00  0.00
ATOM    724  H   VAL    44      33.477  46.303  42.429  0.00  0.00
ATOM    725  CA  VAL    44      34.260  44.821  43.846  0.00  0.00
ATOM    726  HA  VAL    44      34.340  43.766  43.582  0.00  0.00
ATOM    727  CB  VAL    44      35.505  45.331  44.640  0.00  0.00
ATOM    728  HB  VAL    44      36.366  45.298  43.973  0.00  0.00
ATOM    729  CG1 VAL    44      35.274  46.733  45.093  0.00  0.00
ATOM    730 1HG1 VAL    44      35.035  47.382  44.250  0.00  0.00
ATOM    731 2HG1 VAL    44      34.399  46.887  45.725  0.00  0.00
ATOM    732 3HG1 VAL    44      36.222  47.049  45.526  0.00  0.00
ATOM    733  CG2 VAL    44      35.793  44.475  45.895  0.00  0.00
ATOM    734 1HG2 VAL    44      35.194  44.708  46.775  0.00  0.00
ATOM    735 2HG2 VAL    44      35.743  43.415  45.643  0.00  0.00
ATOM    736 3HG2 VAL    44      36.838  44.564  46.191  0.00  0.00
ATOM    737  C   VAL    44      33.019  44.808  44.748  0.00  0.00
ATOM    738  O   VAL    44      32.241  45.769  44.775  0.00  0.00
ATOM    739  N   ILE    45      32.926  43.726  45.504  0.00  0.00
ATOM    740  H   ILE    45      33.599  42.998  45.316  0.00  0.00
ATOM    741  CA  ILE    45      31.991  43.434  46.534  0.00  0.00
ATOM    742  HA  ILE    45      31.303  44.274  46.637  0.00  0.00
ATOM    743  CB  ILE    45      30.976  42.294  46.193  0.00  0.00
ATOM    744  HB  ILE    45      31.607  41.405  46.228  0.00  0.00
ATOM    745  CG2 ILE    45      29.865  42.194  47.279  0.00  0.00
ATOM    746 1HG2 ILE    45      29.298  41.281  47.100  0.00  0.00
ATOM    747 2HG2 ILE    45      30.452  42.201  48.198  0.00  0.00
ATOM    748 3HG2 ILE    45      29.156  43.013  47.167  0.00  0.00
ATOM    749  CG1 ILE    45      30.306  42.237  44.787  0.00  0.00
ATOM    750 2HG1 ILE    45      29.345  42.751  44.788  0.00  0.00
ATOM    751 3HG1 ILE    45      30.954  42.741  44.069  0.00  0.00
ATOM    752  CD1 ILE    45      29.846  40.862  44.249  0.00  0.00
ATOM    753 1HD1 ILE    45      30.758  40.315  44.012  0.00  0.00
ATOM    754 2HD1 ILE    45      29.251  40.388  45.029  0.00  0.00
ATOM    755 3HD1 ILE    45      29.181  41.016  43.400  0.00  0.00
ATOM    756  C   ILE    45      32.734  43.161  47.874  0.00  0.00
ATOM    757  O   ILE    45      33.161  42.063  48.095  0.00  0.00
ATOM    758  N   PRO    46      32.833  44.200  48.763  0.00  0.00
ATOM    759  CD  PRO    46      32.747  45.642  48.353  0.00  0.00
ATOM    760  HD2 PRO    46      31.774  46.044  48.633  0.00  0.00
ATOM    761  HD3 PRO    46      33.025  45.847  47.320  0.00  0.00
ATOM    762  CG  PRO    46      33.699  46.397  49.233  0.00  0.00
ATOM    763  HG2 PRO    46      33.266  47.360  49.503  0.00  0.00
ATOM    764  HG3 PRO    46      34.685  46.426  48.769  0.00  0.00
ATOM    765  CB  PRO    46      33.765  45.549  50.517  0.00  0.00
ATOM    766  HB2 PRO    46      34.711  45.679  51.043  0.00  0.00
ATOM    767  HB3 PRO    46      32.957  45.865  51.178  0.00  0.00
ATOM    768  CA  PRO    46      33.578  44.120  50.092  0.00  0.00
ATOM    769  HA  PRO    46      34.569  43.718  49.880  0.00  0.00
ATOM    770  C   PRO    46      32.880  43.260  51.139  0.00  0.00
ATOM    771  O   PRO    46      32.532  43.709  52.245  0.00  0.00
ATOM    772  N   GLU    47      32.693  41.984  50.782  0.00  0.00
ATOM    773  H   GLU    47      32.995  41.645  49.879  0.00  0.00
ATOM    774  CA  GLU    47      31.971  40.908  51.528  0.00  0.00
ATOM    775  HA  GLU    47      31.810  41.148  52.579  0.00  0.00
ATOM    776  CB  GLU    47      30.628  40.627  50.808  0.00  0.00
ATOM    777  HB2 GLU    47      30.792  40.516  49.736  0.00  0.00
ATOM    778  HB3 GLU    47      30.153  39.716  51.173  0.00  0.00
ATOM    779  CG  GLU    47      29.562  41.757  51.017  0.00  0.00
ATOM    780  HG2 GLU    47      29.969  42.651  50.544  0.00  0.00
ATOM    781  HG3 GLU    47      28.634  41.579  50.473  0.00  0.00
ATOM    782  CD  GLU    47      29.269  42.118  52.520  0.00  0.00
ATOM    783  OE1 GLU    47      29.636  41.375  53.478  0.00  0.00
ATOM    784  OE2 GLU    47      28.557  43.100  52.778  0.00  0.00
ATOM    785  C   GLU    47      32.749  39.613  51.470  0.00  0.00
ATOM    786  O   GLU    47      33.384  39.433  50.423  0.00  0.00
ATOM    787  N   ARG    48      32.732  38.759  52.520  0.00  0.00
ATOM    788  H   ARG    48      32.345  39.086  53.394  0.00  0.00
ATOM    789  CA  ARG    48      33.179  37.326  52.440  0.00  0.00
ATOM    790  HA  ARG    48      34.203  37.243  52.073  0.00  0.00
ATOM    791  CB  ARG    48      33.081  36.586  53.783  0.00  0.00
ATOM    792  HB2 ARG    48      32.020  36.577  54.035  0.00  0.00
ATOM    793  HB3 ARG    48      33.459  35.569  53.689  0.00  0.00
ATOM    794  CG  ARG    48      33.909  37.166  55.017  0.00  0.00
ATOM    795  HG2 ARG    48      33.856  38.254  55.077  0.00  0.00
ATOM    796  HG3 ARG    48      33.494  36.649  55.882  0.00  0.00
ATOM    797  CD  ARG    48      35.351  36.664  54.910  0.00  0.00
ATOM    798  HD2 ARG    48      35.680  36.820  53.882  0.00  0.00
ATOM    799  HD3 ARG    48      35.912  37.407  55.477  0.00  0.00
ATOM    800  NE  ARG    48      35.596  35.260  55.349  0.00  0.00
ATOM    801  HE  ARG    48      35.807  34.560  54.653  0.00  0.00
ATOM    802  CZ  ARG    48      35.647  34.854  56.584  0.00  0.00
ATOM    803  NH1 ARG    48      35.504  35.626  57.633  0.00  0.00
ATOM    804 1HH1 ARG    48      35.385  36.618  57.490  0.00  0.00
ATOM    805 2HH1 ARG    48      35.857  35.227  58.491  0.00  0.00
ATOM    806  NH2 ARG    48      35.820  33.598  56.809  0.00  0.00
ATOM    807 1HH2 ARG    48      35.696  32.916  56.074  0.00  0.00
ATOM    808 2HH2 ARG    48      35.963  33.219  57.735  0.00  0.00
ATOM    809  C   ARG    48      32.283  36.678  51.364  0.00  0.00
ATOM    810  O   ARG    48      31.076  36.947  51.374  0.00  0.00
ATOM    811  N   ASP    49      32.845  35.741  50.609  0.00  0.00
ATOM    812  H   ASP    49      33.798  35.551  50.880  0.00  0.00
ATOM    813  CA  ASP    49      32.085  34.869  49.733  0.00  0.00
ATOM    814  HA  ASP    49      31.330  35.473  49.229  0.00  0.00
ATOM    815  CB  ASP    49      32.956  34.379  48.554  0.00  0.00
ATOM    816  HB2 ASP    49      33.413  35.215  48.023  0.00  0.00
ATOM    817  HB3 ASP    49      33.808  33.816  48.934  0.00  0.00
ATOM    818  CG  ASP    49      32.286  33.504  47.507  0.00  0.00
ATOM    819  OD1 ASP    49      31.046  33.355  47.524  0.00  0.00
ATOM    820  OD2 ASP    49      32.998  32.793  46.766  0.00  0.00
ATOM    821  C   ASP    49      31.460  33.689  50.518  0.00  0.00
ATOM    822  O   ASP    49      32.141  32.720  50.897  0.00  0.00
ATOM    823  N   THR    50      30.136  33.800  50.543  0.00  0.00
ATOM    824  H   THR    50      29.672  34.638  50.224  0.00  0.00
ATOM    825  CA  THR    50      29.199  32.719  50.897  0.00  0.00
ATOM    826  HA  THR    50      29.658  31.730  50.907  0.00  0.00
ATOM    827  CB  THR    50      28.542  32.998  52.274  0.00  0.00
ATOM    828  HB  THR    50      27.764  32.256  52.456  0.00  0.00
ATOM    829  CG2 THR    50      29.585  33.153  53.479  0.00  0.00
ATOM    830 1HG2 THR    50      30.304  33.968  53.400  0.00  0.00
ATOM    831 2HG2 THR    50      29.032  33.245  54.413  0.00  0.00
ATOM    832 3HG2 THR    50      30.247  32.302  53.634  0.00  0.00
ATOM    833  OG1 THR    50      27.978  34.291  52.264  0.00  0.00
ATOM    834  HG1 THR    50      27.173  34.368  52.783  0.00  0.00
ATOM    835  C   THR    50      28.125  32.450  49.896  0.00  0.00
ATOM    836  O   THR    50      27.135  31.871  50.284  0.00  0.00
ATOM    837  N   PHE    51      28.366  32.619  48.564  0.00  0.00
ATOM    838  H   PHE    51      29.306  32.947  48.393  0.00  0.00
ATOM    839  CA  PHE    51      27.385  32.836  47.534  0.00  0.00
ATOM    840  HA  PHE    51      26.432  32.401  47.834  0.00  0.00
ATOM    841  CB  PHE    51      27.216  34.360  47.330  0.00  0.00
ATOM    842  HB2 PHE    51      28.187  34.652  46.931  0.00  0.00
ATOM    843  HB3 PHE    51      26.441  34.475  46.572  0.00  0.00
ATOM    844  CG  PHE    51      26.825  35.254  48.528  0.00  0.00
ATOM    845  CD1 PHE    51      25.596  35.079  49.174  0.00  0.00
ATOM    846  HD1 PHE    51      25.121  34.126  48.995  0.00  0.00
ATOM    847  CE1 PHE    51      25.333  35.884  50.289  0.00  0.00
ATOM    848  HE1 PHE    51      24.453  35.734  50.896  0.00  0.00
ATOM    849  CZ  PHE    51      26.172  36.938  50.643  0.00  0.00
ATOM    850  HZ  PHE    51      25.917  37.613  51.447  0.00  0.00
ATOM    851  CE2 PHE    51      27.334  37.191  49.950  0.00  0.00
ATOM    852  HE2 PHE    51      28.015  37.969  50.263  0.00  0.00
ATOM    853  CD2 PHE    51      27.679  36.344  48.890  0.00  0.00
ATOM    854  HD2 PHE    51      28.616  36.571  48.403  0.00  0.00
ATOM    855  C   PHE    51      27.762  32.091  46.183  0.00  0.00
ATOM    856  O   PHE    51      26.859  31.804  45.429  0.00  0.00
ATOM    857  N   THR    52      28.990  31.728  45.893  0.00  0.00
ATOM    858  H   THR    52      29.755  32.020  46.484  0.00  0.00
ATOM    859  CA  THR    52      29.317  31.168  44.557  0.00  0.00
ATOM    860  HA  THR    52      28.668  31.580  43.785  0.00  0.00
ATOM    861  CB  THR    52      30.777  31.375  44.201  0.00  0.00
ATOM    862  HB  THR    52      31.006  30.769  43.324  0.00  0.00
ATOM    863  CG2 THR    52      31.002  32.883  43.769  0.00  0.00
ATOM    864 1HG2 THR    52      32.062  33.021  43.549  0.00  0.00
ATOM    865 2HG2 THR    52      30.368  33.173  42.932  0.00  0.00
ATOM    866 3HG2 THR    52      30.823  33.650  44.522  0.00  0.00
ATOM    867  OG1 THR    52      31.536  31.003  45.310  0.00  0.00
ATOM    868  HG1 THR    52      31.792  31.839  45.705  0.00  0.00
ATOM    869  C   THR    52      29.092  29.681  44.424  0.00  0.00
ATOM    870  O   THR    52      28.903  29.137  43.319  0.00  0.00
ATOM    871  N   ASN    53      29.124  28.899  45.573  0.00  0.00
ATOM    872  H   ASN    53      29.271  29.275  46.499  0.00  0.00
ATOM    873  CA  ASN    53      29.157  27.442  45.628  0.00  0.00
ATOM    874  HA  ASN    53      28.968  27.007  44.646  0.00  0.00
ATOM    875  CB  ASN    53      30.690  27.149  45.841  0.00  0.00
ATOM    876  HB2 ASN    53      31.213  27.502  44.952  0.00  0.00
ATOM    877  HB3 ASN    53      31.122  27.764  46.631  0.00  0.00
ATOM    878  CG  ASN    53      31.107  25.643  45.876  0.00  0.00
ATOM    879  OD1 ASN    53      30.259  24.778  45.757  0.00  0.00
ATOM    880  ND2 ASN    53      32.368  25.322  46.038  0.00  0.00
ATOM    881 1HD2 ASN    53      32.603  24.388  46.344  0.00  0.00
ATOM    882 2HD2 ASN    53      32.901  26.103  46.392  0.00  0.00
ATOM    883  C   ASN    53      28.328  26.783  46.703  0.00  0.00
ATOM    884  O   ASN    53      28.563  27.072  47.893  0.00  0.00
ATOM    885  N   PRO    54      27.434  25.847  46.348  0.00  0.00
ATOM    886  CD  PRO    54      26.968  25.601  44.997  0.00  0.00
ATOM    887  HD2 PRO    54      27.743  24.988  44.537  0.00  0.00
ATOM    888  HD3 PRO    54      26.826  26.523  44.432  0.00  0.00
ATOM    889  CG  PRO    54      25.593  24.957  45.244  0.00  0.00
ATOM    890  HG2 PRO    54      25.236  24.393  44.383  0.00  0.00
ATOM    891  HG3 PRO    54      24.822  25.719  45.359  0.00  0.00
ATOM    892  CB  PRO    54      25.776  24.164  46.534  0.00  0.00
ATOM    893  HB2 PRO    54      24.887  23.965  47.133  0.00  0.00
ATOM    894  HB3 PRO    54      26.329  23.271  46.244  0.00  0.00
ATOM    895  CA  PRO    54      26.624  25.149  47.351  0.00  0.00
ATOM    896  HA  PRO    54      26.015  25.877  47.888  0.00  0.00
ATOM    897  C   PRO    54      27.438  24.408  48.494  0.00  0.00
ATOM    898  O   PRO    54      26.901  24.243  49.570  0.00  0.00
ATOM    899  N   GLU    55      28.735  24.006  48.318  0.00  0.00
ATOM    900  H   GLU    55      29.213  24.291  47.475  0.00  0.00
ATOM    901  CA  GLU    55      29.616  23.369  49.361  0.00  0.00
ATOM    902  HA  GLU    55      28.970  22.700  49.931  0.00  0.00
ATOM    903  CB  GLU    55      30.575  22.426  48.635  0.00  0.00
ATOM    904  HB2 GLU    55      31.221  23.062  48.033  0.00  0.00
ATOM    905  HB3 GLU    55      31.206  21.794  49.260  0.00  0.00
ATOM    906  CG  GLU    55      30.017  21.468  47.598  0.00  0.00
ATOM    907  HG2 GLU    55      29.200  20.857  47.982  0.00  0.00
ATOM    908  HG3 GLU    55      29.571  21.936  46.720  0.00  0.00
ATOM    909  CD  GLU    55      31.186  20.611  47.071  0.00  0.00
ATOM    910  OE1 GLU    55      31.621  20.863  45.888  0.00  0.00
ATOM    911  OE2 GLU    55      31.609  19.642  47.706  0.00  0.00
ATOM    912  C   GLU    55      30.334  24.436  50.245  0.00  0.00
ATOM    913  O   GLU    55      31.041  24.042  51.139  0.00  0.00
ATOM    914  N   GLU    56      30.260  25.718  49.880  0.00  0.00
ATOM    915  H   GLU    56      29.764  26.013  49.051  0.00  0.00
ATOM    916  CA  GLU    56      30.986  26.787  50.559  0.00  0.00
ATOM    917  HA  GLU    56      31.474  26.538  51.502  0.00  0.00
ATOM    918  CB  GLU    56      32.083  27.358  49.638  0.00  0.00
ATOM    919  HB2 GLU    56      31.648  27.772  48.728  0.00  0.00
ATOM    920  HB3 GLU    56      32.584  28.124  50.228  0.00  0.00
ATOM    921  CG  GLU    56      33.088  26.271  49.295  0.00  0.00
ATOM    922  HG2 GLU    56      33.492  25.916  50.242  0.00  0.00
ATOM    923  HG3 GLU    56      32.699  25.318  48.936  0.00  0.00
ATOM    924  CD  GLU    56      34.243  26.787  48.373  0.00  0.00
ATOM    925  OE1 GLU    56      35.437  26.677  48.773  0.00  0.00
ATOM    926  OE2 GLU    56      34.018  27.295  47.270  0.00  0.00
ATOM    927  C   GLU    56      29.938  27.900  50.876  0.00  0.00
ATOM    928  O   GLU    56      30.280  29.106  50.982  0.00  0.00
ATOM    929  N   GLY    57      28.667  27.552  51.134  0.00  0.00
ATOM    930  H   GLY    57      28.382  26.586  51.063  0.00  0.00
ATOM    931  CA  GLY    57      27.638  28.541  51.420  0.00  0.00
ATOM    932  HA2 GLY    57      27.668  29.372  50.715  0.00  0.00
ATOM    933  HA3 GLY    57      26.622  28.161  51.317  0.00  0.00
ATOM    934  C   GLY    57      27.686  29.129  52.840  0.00  0.00
ATOM    935  O   GLY    57      26.851  29.992  53.078  0.00  0.00
ATOM    936  N   ASP    58      28.490  28.683  53.782  0.00  0.00
ATOM    937  H   ASP    58      29.129  27.953  53.502  0.00  0.00
ATOM    938  CA  ASP    58      28.633  29.343  55.056  0.00  0.00
ATOM    939  HA  ASP    58      28.269  30.370  55.026  0.00  0.00
ATOM    940  CB  ASP    58      27.643  28.654  56.060  0.00  0.00
ATOM    941  HB2 ASP    58      26.802  28.220  55.520  0.00  0.00
ATOM    942  HB3 ASP    58      28.133  27.767  56.460  0.00  0.00
ATOM    943  CG  ASP    58      27.227  29.541  57.241  0.00  0.00
ATOM    944  OD1 ASP    58      26.043  29.822  57.356  0.00  0.00
ATOM    945  OD2 ASP    58      28.140  29.979  58.024  0.00  0.00
ATOM    946  C   ASP    58      30.117  29.389  55.512  0.00  0.00
ATOM    947  O   ASP    58      30.893  28.570  55.062  0.00  0.00
ATOM    948  N   LEU    59      30.401  30.356  56.422  0.00  0.00
ATOM    949  H   LEU    59      29.583  30.860  56.736  0.00  0.00
ATOM    950  CA  LEU    59      31.552  30.355  57.307  0.00  0.00
ATOM    951  HA  LEU    59      32.391  30.209  56.627  0.00  0.00
ATOM    952  CB  LEU    59      31.797  31.706  57.999  0.00  0.00
ATOM    953  HB2 LEU    59      31.254  31.729  58.944  0.00  0.00
ATOM    954  HB3 LEU    59      32.847  31.782  58.280  0.00  0.00
ATOM    955  CG  LEU    59      31.610  32.963  57.148  0.00  0.00
ATOM    956  HG  LEU    59      30.547  33.141  56.987  0.00  0.00
ATOM    957  CD1 LEU    59      32.056  34.186  58.053  0.00  0.00
ATOM    958 1HD1 LEU    59      31.237  34.362  58.750  0.00  0.00
ATOM    959 2HD1 LEU    59      32.971  34.018  58.621  0.00  0.00
ATOM    960 3HD1 LEU    59      32.296  35.150  57.605  0.00  0.00
ATOM    961  CD2 LEU    59      32.347  33.019  55.799  0.00  0.00
ATOM    962 1HD2 LEU    59      33.358  32.678  56.018  0.00  0.00
ATOM    963 2HD2 LEU    59      31.925  32.273  55.126  0.00  0.00
ATOM    964 3HD2 LEU    59      32.508  34.029  55.424  0.00  0.00
ATOM    965  C   LEU    59      31.708  29.123  58.222  0.00  0.00
ATOM    966  O   LEU    59      32.716  28.944  58.861  0.00  0.00
ATOM    967  N   ASN    60      30.668  28.264  58.327  0.00  0.00
ATOM    968  H   ASN    60      29.773  28.458  57.899  0.00  0.00
ATOM    969  CA  ASN    60      30.736  26.975  58.984  0.00  0.00
ATOM    970  HA  ASN    60      31.310  27.121  59.899  0.00  0.00
ATOM    971  CB  ASN    60      29.291  26.721  59.521  0.00  0.00
ATOM    972  HB2 ASN    60      29.222  27.270  60.462  0.00  0.00
ATOM    973  HB3 ASN    60      28.505  26.948  58.802  0.00  0.00
ATOM    974  CG  ASN    60      29.030  25.280  59.919  0.00  0.00
ATOM    975  OD1 ASN    60      28.326  24.507  59.262  0.00  0.00
ATOM    976  ND2 ASN    60      29.616  24.879  61.058  0.00  0.00
ATOM    977 1HD2 ASN    60      29.281  24.007  61.444  0.00  0.00
ATOM    978 2HD2 ASN    60      30.291  25.495  61.487  0.00  0.00
ATOM    979  C   ASN    60      31.452  25.761  58.217  0.00  0.00
ATOM    980  O   ASN    60      30.869  25.427  57.158  0.00  0.00
ATOM    981  N   PRO    61      32.576  25.221  58.691  0.00  0.00
ATOM    982  CD  PRO    61      33.351  25.720  59.849  0.00  0.00
ATOM    983  HD2 PRO    61      33.040  25.165  60.734  0.00  0.00
ATOM    984  HD3 PRO    61      33.301  26.796  60.017  0.00  0.00
ATOM    985  CG  PRO    61      34.818  25.323  59.497  0.00  0.00
ATOM    986  HG2 PRO    61      35.152  24.576  60.217  0.00  0.00
ATOM    987  HG3 PRO    61      35.485  26.162  59.695  0.00  0.00
ATOM    988  CB  PRO    61      34.824  24.770  58.101  0.00  0.00
ATOM    989  HB2 PRO    61      35.000  25.581  57.395  0.00  0.00
ATOM    990  HB3 PRO    61      35.591  24.006  57.974  0.00  0.00
ATOM    991  CA  PRO    61      33.376  24.207  57.982  0.00  0.00
ATOM    992  HA  PRO    61      33.176  24.214  56.911  0.00  0.00
ATOM    993  C   PRO    61      33.018  22.757  58.461  0.00  0.00
ATOM    994  O   PRO    61      32.752  22.530  59.656  0.00  0.00
ATOM    995  N   PRO    62      32.978  21.700  57.571  0.00  0.00
ATOM    996  CD  PRO    62      32.902  21.826  56.113  0.00  0.00
ATOM    997  HD2 PRO    62      33.921  22.010  55.770  0.00  0.00
ATOM    998  HD3 PRO    62      32.297  22.686  55.829  0.00  0.00
ATOM    999  CG  PRO    62      32.354  20.477  55.637  0.00  0.00
ATOM   1000  HG2 PRO    62      32.723  20.210  54.647  0.00  0.00
ATOM   1001  HG3 PRO    62      31.265  20.499  55.647  0.00  0.00
ATOM   1002  CB  PRO    62      32.906  19.430  56.754  0.00  0.00
ATOM   1003  HB2 PRO    62      32.281  18.551  56.909  0.00  0.00
ATOM   1004  HB3 PRO    62      33.939  19.198  56.494  0.00  0.00
ATOM   1005  CA  PRO    62      33.056  20.267  58.017  0.00  0.00
ATOM   1006  HA  PRO    62      32.163  20.076  58.613  0.00  0.00
ATOM   1007  C   PRO    62      34.244  19.928  58.885  0.00  0.00
ATOM   1008  O   PRO    62      35.212  20.719  58.946  0.00  0.00
ATOM   1009  N   PRO    63      34.227  18.810  59.697  0.00  0.00
ATOM   1010  CD  PRO    63      33.187  17.724  59.751  0.00  0.00
ATOM   1011  HD2 PRO    63      33.171  17.309  58.743  0.00  0.00
ATOM   1012  HD3 PRO    63      32.167  18.066  59.923  0.00  0.00
ATOM   1013  CG  PRO    63      33.560  16.747  60.875  0.00  0.00
ATOM   1014  HG2 PRO    63      33.380  15.694  60.662  0.00  0.00
ATOM   1015  HG3 PRO    63      33.133  17.083  61.820  0.00  0.00
ATOM   1016  CB  PRO    63      35.065  16.960  60.946  0.00  0.00
ATOM   1017  HB2 PRO    63      35.442  16.678  61.929  0.00  0.00
ATOM   1018  HB3 PRO    63      35.593  16.472  60.126  0.00  0.00
ATOM   1019  CA  PRO    63      35.244  18.470  60.746  0.00  0.00
ATOM   1020  HA  PRO    63      35.091  18.862  61.751  0.00  0.00
ATOM   1021  C   PRO    63      36.666  18.568  60.284  0.00  0.00
ATOM   1022  O   PRO    63      37.521  18.779  61.154  0.00  0.00
ATOM   1023  N   GLU    64      36.932  18.249  59.016  0.00  0.00
ATOM   1024  H   GLU    64      36.100  18.029  58.487  0.00  0.00
ATOM   1025  CA  GLU    64      38.309  18.235  58.425  0.00  0.00
ATOM   1026  HA  GLU    64      38.908  18.959  58.977  0.00  0.00
ATOM   1027  CB  GLU    64      38.828  16.789  58.815  0.00  0.00
ATOM   1028  HB2 GLU    64      39.902  16.724  58.645  0.00  0.00
ATOM   1029  HB3 GLU    64      38.691  16.605  59.880  0.00  0.00
ATOM   1030  CG  GLU    64      38.080  15.671  58.067  0.00  0.00
ATOM   1031  HG2 GLU    64      37.099  15.639  58.541  0.00  0.00
ATOM   1032  HG3 GLU    64      37.943  15.909  57.012  0.00  0.00
ATOM   1033  CD  GLU    64      38.831  14.305  58.256  0.00  0.00
ATOM   1034  OE1 GLU    64      38.615  13.729  59.341  0.00  0.00
ATOM   1035  OE2 GLU    64      39.599  13.805  57.406  0.00  0.00
ATOM   1036  C   GLU    64      38.437  18.585  56.929  0.00  0.00
ATOM   1037  O   GLU    64      39.307  18.107  56.191  0.00  0.00
ATOM   1038  N   ALA    65      37.532  19.539  56.533  0.00  0.00
ATOM   1039  H   ALA    65      36.909  19.903  57.240  0.00  0.00
ATOM   1040  CA  ALA    65      37.562  20.089  55.180  0.00  0.00
ATOM   1041  HA  ALA    65      37.018  19.356  54.584  0.00  0.00
ATOM   1042  CB  ALA    65      36.793  21.374  55.250  0.00  0.00
ATOM   1043  HB1 ALA    65      36.460  21.731  54.277  0.00  0.00
ATOM   1044  HB2 ALA    65      35.952  21.244  55.932  0.00  0.00
ATOM   1045  HB3 ALA    65      37.413  22.065  55.820  0.00  0.00
ATOM   1046  C   ALA    65      38.993  20.473  54.543  0.00  0.00
ATOM   1047  O   ALA    65      39.825  21.031  55.233  0.00  0.00
ATOM   1048  N   LYS    66      39.162  20.123  53.290  0.00  0.00
ATOM   1049  H   LYS    66      38.361  19.773  52.784  0.00  0.00
ATOM   1050  CA  LYS    66      40.451  20.239  52.505  0.00  0.00
ATOM   1051  HA  LYS    66      40.295  19.605  51.632  0.00  0.00
ATOM   1052  CB  LYS    66      40.724  21.688  52.060  0.00  0.00
ATOM   1053  HB2 LYS    66      40.699  22.272  52.980  0.00  0.00
ATOM   1054  HB3 LYS    66      41.678  21.792  51.542  0.00  0.00
ATOM   1055  CG  LYS    66      39.550  22.116  51.177  0.00  0.00
ATOM   1056  HG2 LYS    66      39.407  21.413  50.358  0.00  0.00
ATOM   1057  HG3 LYS    66      38.662  22.103  51.809  0.00  0.00
ATOM   1058  CD  LYS    66      39.554  23.480  50.565  0.00  0.00
ATOM   1059  HD2 LYS    66      40.257  23.479  49.732  0.00  0.00
ATOM   1060  HD3 LYS    66      38.552  23.776  50.252  0.00  0.00
ATOM   1061  CE  LYS    66      40.039  24.552  51.636  0.00  0.00
ATOM   1062  HE2 LYS    66      39.355  24.348  52.460  0.00  0.00
ATOM   1063  HE3 LYS    66      41.024  24.331  52.049  0.00  0.00
ATOM   1064  NZ  LYS    66      40.094  25.880  51.050  0.00  0.00
ATOM   1065  HZ1 LYS    66      39.210  26.275  50.761  0.00  0.00
ATOM   1066  HZ2 LYS    66      40.587  26.490  51.686  0.00  0.00
ATOM   1067  HZ3 LYS    66      40.641  25.868  50.201  0.00  0.00
ATOM   1068  C   LYS    66      41.703  19.624  53.036  0.00  0.00
ATOM   1069  O   LYS    66      42.521  19.136  52.239  0.00  0.00
ATOM   1070  N   GLN    67      41.790  19.381  54.355  0.00  0.00
ATOM   1071  H   GLN    67      41.100  19.889  54.889  0.00  0.00
ATOM   1072  CA  GLN    67      42.955  18.905  55.090  0.00  0.00
ATOM   1073  HA  GLN    67      42.866  19.348  56.081  0.00  0.00
ATOM   1074  CB  GLN    67      42.763  17.353  55.350  0.00  0.00
ATOM   1075  HB2 GLN    67      43.564  17.055  56.025  0.00  0.00
ATOM   1076  HB3 GLN    67      41.870  17.181  55.951  0.00  0.00
ATOM   1077  CG  GLN    67      42.708  16.407  54.171  0.00  0.00
ATOM   1078  HG2 GLN    67      41.950  16.786  53.486  0.00  0.00
ATOM   1079  HG3 GLN    67      43.678  16.497  53.680  0.00  0.00
ATOM   1080  CD  GLN    67      42.562  14.944  54.489  0.00  0.00
ATOM   1081  OE1 GLN    67      42.744  14.517  55.623  0.00  0.00
ATOM   1082  NE2 GLN    67      42.343  14.079  53.492  0.00  0.00
ATOM   1083 1HE2 GLN    67      42.223  13.112  53.760  0.00  0.00
ATOM   1084 2HE2 GLN    67      42.043  14.488  52.619  0.00  0.00
ATOM   1085  C   GLN    67      44.427  19.288  54.703  0.00  0.00
ATOM   1086  O   GLN    67      45.327  18.492  54.847  0.00  0.00
ATOM   1087  N   VAL    68      44.666  20.500  54.216  0.00  0.00
ATOM   1088  H   VAL    68      43.951  21.208  54.127  0.00  0.00
ATOM   1089  CA  VAL    68      45.975  21.047  53.854  0.00  0.00
ATOM   1090  HA  VAL    68      46.700  20.239  53.950  0.00  0.00
ATOM   1091  CB  VAL    68      46.026  21.641  52.400  0.00  0.00
ATOM   1092  HB  VAL    68      47.014  21.994  52.105  0.00  0.00
ATOM   1093  CG1 VAL    68      45.802  20.573  51.390  0.00  0.00
ATOM   1094 1HG1 VAL    68      46.425  19.720  51.653  0.00  0.00
ATOM   1095 2HG1 VAL    68      44.776  20.239  51.550  0.00  0.00
ATOM   1096 3HG1 VAL    68      46.054  20.797  50.353  0.00  0.00
ATOM   1097  CG2 VAL    68      44.920  22.635  52.025  0.00  0.00
ATOM   1098 1HG2 VAL    68      43.902  22.250  51.968  0.00  0.00
ATOM   1099 2HG2 VAL    68      44.889  23.390  52.810  0.00  0.00
ATOM   1100 3HG2 VAL    68      45.269  23.112  51.109  0.00  0.00
ATOM   1101  C   VAL    68      46.297  22.158  54.814  0.00  0.00
ATOM   1102  O   VAL    68      45.415  22.817  55.362  0.00  0.00
ATOM   1103  N   PRO    69      47.619  22.394  55.090  0.00  0.00
ATOM   1104  CD  PRO    69      48.727  21.569  54.595  0.00  0.00
ATOM   1105  HD2 PRO    69      48.570  21.407  53.528  0.00  0.00
ATOM   1106  HD3 PRO    69      48.701  20.677  55.221  0.00  0.00
ATOM   1107  CG  PRO    69      49.974  22.328  54.958  0.00  0.00
ATOM   1108  HG2 PRO    69      50.195  23.035  54.157  0.00  0.00
ATOM   1109  HG3 PRO    69      50.837  21.662  54.986  0.00  0.00
ATOM   1110  CB  PRO    69      49.551  23.001  56.274  0.00  0.00
ATOM   1111  HB2 PRO    69      49.609  22.260  57.070  0.00  0.00
ATOM   1112  HB3 PRO    69      50.104  23.880  56.609  0.00  0.00
ATOM   1113  CA  PRO    69      48.125  23.365  55.986  0.00  0.00
ATOM   1114  HA  PRO    69      47.507  23.262  56.878  0.00  0.00
ATOM   1115  C   PRO    69      47.948  24.823  55.431  0.00  0.00
ATOM   1116  O   PRO    69      47.853  25.796  56.155  0.00  0.00
ATOM   1117  N   VAL    70      47.715  24.980  54.091  0.00  0.00
ATOM   1118  H   VAL    70      47.737  24.152  53.513  0.00  0.00
ATOM   1119  CA  VAL    70      47.601  26.302  53.385  0.00  0.00
ATOM   1120  HA  VAL    70      48.147  27.064  53.942  0.00  0.00
ATOM   1121  CB  VAL    70      48.214  26.208  51.992  0.00  0.00
ATOM   1122  HB  VAL    70      48.000  27.151  51.487  0.00  0.00
ATOM   1123  CG1 VAL    70      49.739  26.029  52.208  0.00  0.00
ATOM   1124 1HG1 VAL    70      50.216  25.992  51.229  0.00  0.00
ATOM   1125 2HG1 VAL    70      50.025  26.830  52.891  0.00  0.00
ATOM   1126 3HG1 VAL    70      49.863  25.041  52.652  0.00  0.00
ATOM   1127  CG2 VAL    70      47.817  25.029  51.069  0.00  0.00
ATOM   1128 1HG2 VAL    70      46.815  24.716  51.362  0.00  0.00
ATOM   1129 2HG2 VAL    70      47.764  25.459  50.069  0.00  0.00
ATOM   1130 3HG2 VAL    70      48.516  24.194  51.095  0.00  0.00
ATOM   1131  C   VAL    70      46.159  26.839  53.387  0.00  0.00
ATOM   1132  O   VAL    70      45.720  27.475  52.442  0.00  0.00
ATOM   1133  N   SER    71      45.475  26.689  54.544  0.00  0.00
ATOM   1134  H   SER    71      46.061  26.458  55.334  0.00  0.00
ATOM   1135  CA  SER    71      44.134  27.215  54.850  0.00  0.00
ATOM   1136  HA  SER    71      43.970  28.003  54.114  0.00  0.00
ATOM   1137  CB  SER    71      42.984  26.144  54.843  0.00  0.00
ATOM   1138  HB2 SER    71      43.306  25.349  55.514  0.00  0.00
ATOM   1139  HB3 SER    71      42.098  26.636  55.244  0.00  0.00
ATOM   1140  OG  SER    71      42.609  25.641  53.531  0.00  0.00
ATOM   1141  HG  SER    71      42.257  26.415  53.084  0.00  0.00
ATOM   1142  C   SER    71      44.122  28.022  56.183  0.00  0.00
ATOM   1143  O   SER    71      45.006  27.780  56.998  0.00  0.00
ATOM   1144  N   TYR    72      43.079  28.802  56.472  0.00  0.00
ATOM   1145  H   TYR    72      42.650  29.008  55.581  0.00  0.00
ATOM   1146  CA  TYR    72      42.900  29.546  57.683  0.00  0.00
ATOM   1147  HA  TYR    72      43.226  28.926  58.518  0.00  0.00
ATOM   1148  CB  TYR    72      43.737  30.876  57.716  0.00  0.00
ATOM   1149  HB2 TYR    72      44.662  30.552  57.239  0.00  0.00
ATOM   1150  HB3 TYR    72      43.297  31.648  57.085  0.00  0.00
ATOM   1151  CG  TYR    72      44.040  31.388  59.151  0.00  0.00
ATOM   1152  CD1 TYR    72      43.215  32.408  59.724  0.00  0.00
ATOM   1153  HD1 TYR    72      42.348  32.775  59.196  0.00  0.00
ATOM   1154  CE1 TYR    72      43.606  32.922  60.964  0.00  0.00
ATOM   1155  HE1 TYR    72      43.082  33.680  61.528  0.00  0.00
ATOM   1156  CZ  TYR    72      44.725  32.361  61.590  0.00  0.00
ATOM   1157  OH  TYR    72      45.101  32.830  62.790  0.00  0.00
ATOM   1158  HH  TYR    72      44.565  33.523  63.181  0.00  0.00
ATOM   1159  CE2 TYR    72      45.494  31.307  61.037  0.00  0.00
ATOM   1160  HE2 TYR    72      46.341  30.852  61.529  0.00  0.00
ATOM   1161  CD2 TYR    72      45.237  30.930  59.747  0.00  0.00
ATOM   1162  HD2 TYR    72      45.925  30.333  59.167  0.00  0.00
ATOM   1163  C   TYR    72      41.485  29.861  57.903  0.00  0.00
ATOM   1164  O   TYR    72      40.960  30.819  57.348  0.00  0.00
ATOM   1165  N   TYR    73      40.925  28.987  58.686  0.00  0.00
ATOM   1166  H   TYR    73      41.505  28.302  59.150  0.00  0.00
ATOM   1167  CA  TYR    73      39.496  28.995  58.898  0.00  0.00
ATOM   1168  HA  TYR    73      39.093  29.366  57.956  0.00  0.00
ATOM   1169  CB  TYR    73      38.957  27.586  59.183  0.00  0.00
ATOM   1170  HB2 TYR    73      39.570  27.128  59.960  0.00  0.00
ATOM   1171  HB3 TYR    73      37.970  27.743  59.619  0.00  0.00
ATOM   1172  CG  TYR    73      38.759  26.708  57.978  0.00  0.00
ATOM   1173  CD1 TYR    73      39.562  25.617  57.700  0.00  0.00
ATOM   1174  HD1 TYR    73      40.323  25.354  58.420  0.00  0.00
ATOM   1175  CE1 TYR    73      39.389  24.771  56.579  0.00  0.00
ATOM   1176  HE1 TYR    73      40.076  23.959  56.389  0.00  0.00
ATOM   1177  CZ  TYR    73      38.419  25.167  55.625  0.00  0.00
ATOM   1178  OH  TYR    73      38.180  24.328  54.556  0.00  0.00
ATOM   1179  HH  TYR    73      37.484  24.628  53.966  0.00  0.00
ATOM   1180  CE2 TYR    73      37.498  26.205  55.905  0.00  0.00
ATOM   1181  HE2 TYR    73      36.830  26.563  55.136  0.00  0.00
ATOM   1182  CD2 TYR    73      37.708  26.985  57.036  0.00  0.00
ATOM   1183  HD2 TYR    73      37.006  27.776  57.255  0.00  0.00
ATOM   1184  C   TYR    73      39.107  29.938  59.968  0.00  0.00
ATOM   1185  O   TYR    73      39.845  30.116  60.899  0.00  0.00
ATOM   1186  N   ASP    74      38.024  30.662  59.714  0.00  0.00
ATOM   1187  H   ASP    74      37.494  30.432  58.886  0.00  0.00
ATOM   1188  CA  ASP    74      37.704  31.889  60.479  0.00  0.00
ATOM   1189  HA  ASP    74      37.919  31.752  61.539  0.00  0.00
ATOM   1190  CB  ASP    74      38.627  33.059  59.938  0.00  0.00
ATOM   1191  HB2 ASP    74      39.597  32.948  60.421  0.00  0.00
ATOM   1192  HB3 ASP    74      38.948  32.912  58.907  0.00  0.00
ATOM   1193  CG  ASP    74      38.174  34.521  60.256  0.00  0.00
ATOM   1194  OD1 ASP    74      38.919  35.182  60.981  0.00  0.00
ATOM   1195  OD2 ASP    74      37.221  35.018  59.711  0.00  0.00
ATOM   1196  C   ASP    74      36.195  32.257  60.377  0.00  0.00
ATOM   1197  O   ASP    74      35.609  32.153  59.309  0.00  0.00
ATOM   1198  N   SER    75      35.688  32.894  61.454  0.00  0.00
ATOM   1199  H   SER    75      36.390  33.038  62.166  0.00  0.00
ATOM   1200  CA  SER    75      34.381  33.448  61.534  0.00  0.00
ATOM   1201  HA  SER    75      33.867  33.428  60.573  0.00  0.00
ATOM   1202  CB  SER    75      33.620  32.710  62.649  0.00  0.00
ATOM   1203  HB2 SER    75      32.653  33.189  62.799  0.00  0.00
ATOM   1204  HB3 SER    75      33.544  31.650  62.404  0.00  0.00
ATOM   1205  OG  SER    75      34.335  32.872  63.813  0.00  0.00
ATOM   1206  HG  SER    75      33.961  32.263  64.455  0.00  0.00
ATOM   1207  C   SER    75      34.254  34.949  61.697  0.00  0.00
ATOM   1208  O   SER    75      33.144  35.479  61.792  0.00  0.00
ATOM   1209  N   THR    76      35.404  35.735  61.702  0.00  0.00
ATOM   1210  H   THR    76      36.297  35.346  61.435  0.00  0.00
ATOM   1211  CA  THR    76      35.400  37.079  62.167  0.00  0.00
ATOM   1212  HA  THR    76      34.371  37.355  62.395  0.00  0.00
ATOM   1213  CB  THR    76      36.165  37.172  63.543  0.00  0.00
ATOM   1214  HB  THR    76      36.358  38.239  63.657  0.00  0.00
ATOM   1215  CG2 THR    76      35.241  36.682  64.625  0.00  0.00
ATOM   1216 1HG2 THR    76      35.044  35.611  64.579  0.00  0.00
ATOM   1217 2HG2 THR    76      35.726  36.888  65.578  0.00  0.00
ATOM   1218 3HG2 THR    76      34.270  37.173  64.547  0.00  0.00
ATOM   1219  OG1 THR    76      37.431  36.531  63.664  0.00  0.00
ATOM   1220  HG1 THR    76      37.287  35.990  64.444  0.00  0.00
ATOM   1221  C   THR    76      35.887  38.159  61.268  0.00  0.00
ATOM   1222  O   THR    76      35.664  39.361  61.463  0.00  0.00
ATOM   1223  N   TYR    77      36.634  37.797  60.230  0.00  0.00
ATOM   1224  H   TYR    77      36.996  36.864  60.092  0.00  0.00
ATOM   1225  CA  TYR    77      37.249  38.709  59.245  0.00  0.00
ATOM   1226  HA  TYR    77      37.766  39.502  59.785  0.00  0.00
ATOM   1227  CB  TYR    77      38.324  38.000  58.470  0.00  0.00
ATOM   1228  HB2 TYR    77      39.182  37.738  59.089  0.00  0.00
ATOM   1229  HB3 TYR    77      37.920  37.050  58.118  0.00  0.00
ATOM   1230  CG  TYR    77      38.959  38.731  57.407  0.00  0.00
ATOM   1231  CD1 TYR    77      39.655  39.893  57.772  0.00  0.00
ATOM   1232  HD1 TYR    77      39.799  40.181  58.804  0.00  0.00
ATOM   1233  CE1 TYR    77      40.228  40.634  56.731  0.00  0.00
ATOM   1234  HE1 TYR    77      40.691  41.588  56.939  0.00  0.00
ATOM   1235  CZ  TYR    77      40.102  40.180  55.389  0.00  0.00
ATOM   1236  OH  TYR    77      40.599  40.927  54.332  0.00  0.00
ATOM   1237  HH  TYR    77      40.956  41.769  54.620  0.00  0.00
ATOM   1238  CE2 TYR    77      39.535  38.972  55.030  0.00  0.00
ATOM   1239  HE2 TYR    77      39.438  38.575  54.030  0.00  0.00
ATOM   1240  CD2 TYR    77      38.881  38.258  56.066  0.00  0.00
ATOM   1241  HD2 TYR    77      38.352  37.343  55.845  0.00  0.00
ATOM   1242  C   TYR    77      36.144  39.314  58.370  0.00  0.00
ATOM   1243  O   TYR    77      35.059  38.794  58.234  0.00  0.00
ATOM   1244  N   LEU    78      36.358  40.577  57.901  0.00  0.00
ATOM   1245  H   LEU    78      37.262  41.001  58.053  0.00  0.00
ATOM   1246  CA  LEU    78      35.440  41.308  56.986  0.00  0.00
ATOM   1247  HA  LEU    78      35.865  42.310  57.045  0.00  0.00
ATOM   1248  CB  LEU    78      35.609  40.701  55.631  0.00  0.00
ATOM   1249  HB2 LEU    78      36.660  40.413  55.596  0.00  0.00
ATOM   1250  HB3 LEU    78      34.887  39.884  55.582  0.00  0.00
ATOM   1251  CG  LEU    78      35.467  41.550  54.379  0.00  0.00
ATOM   1252  HG  LEU    78      34.414  41.702  54.134  0.00  0.00
ATOM   1253  CD1 LEU    78      36.200  42.843  54.460  0.00  0.00
ATOM   1254 1HD1 LEU    78      37.287  42.760  54.465  0.00  0.00
ATOM   1255 2HD1 LEU    78      36.038  43.391  53.531  0.00  0.00
ATOM   1256 3HD1 LEU    78      35.956  43.489  55.304  0.00  0.00
ATOM   1257  CD2 LEU    78      35.870  40.693  53.226  0.00  0.00
ATOM   1258 1HD2 LEU    78      36.079  41.285  52.335  0.00  0.00
ATOM   1259 2HD2 LEU    78      36.808  40.177  53.433  0.00  0.00
ATOM   1260 3HD2 LEU    78      35.104  39.927  53.106  0.00  0.00
ATOM   1261  C   LEU    78      34.007  41.619  57.426  0.00  0.00
ATOM   1262  O   LEU    78      33.092  41.734  56.592  0.00  0.00
ATOM   1263  N   SER    79      33.825  41.672  58.762  0.00  0.00
ATOM   1264  H   SER    79      34.628  41.485  59.344  0.00  0.00
ATOM   1265  CA  SER    79      32.490  41.665  59.380  0.00  0.00
ATOM   1266  HA  SER    79      31.776  41.389  58.604  0.00  0.00
ATOM   1267  CB  SER    79      32.365  40.672  60.525  0.00  0.00
ATOM   1268  HB2 SER    79      33.180  40.904  61.210  0.00  0.00
ATOM   1269  HB3 SER    79      31.386  40.767  60.993  0.00  0.00
ATOM   1270  OG  SER    79      32.477  39.458  59.924  0.00  0.00
ATOM   1271  HG  SER    79      33.338  39.399  59.501  0.00  0.00
ATOM   1272  C   SER    79      31.927  43.093  59.747  0.00  0.00
ATOM   1273  O   SER    79      30.744  43.418  59.714  0.00  0.00
ATOM   1274  N   THR    80      32.809  44.094  59.963  0.00  0.00
ATOM   1275  H   THR    80      33.790  43.851  59.938  0.00  0.00
ATOM   1276  CA  THR    80      32.521  45.493  60.263  0.00  0.00
ATOM   1277  HA  THR    80      31.480  45.612  60.565  0.00  0.00
ATOM   1278  CB  THR    80      33.288  45.914  61.544  0.00  0.00
ATOM   1279  HB  THR    80      33.131  46.973  61.751  0.00  0.00
ATOM   1280  CG2 THR    80      33.012  45.109  62.825  0.00  0.00
ATOM   1281 1HG2 THR    80      32.854  44.053  62.607  0.00  0.00
ATOM   1282 2HG2 THR    80      33.845  45.266  63.511  0.00  0.00
ATOM   1283 3HG2 THR    80      32.011  45.398  63.148  0.00  0.00
ATOM   1284  OG1 THR    80      34.654  45.815  61.220  0.00  0.00
ATOM   1285  HG1 THR    80      35.107  46.333  61.891  0.00  0.00
ATOM   1286  C   THR    80      32.844  46.406  59.127  0.00  0.00
ATOM   1287  O   THR    80      33.891  46.253  58.417  0.00  0.00
ATOM   1288  N   ASP    81      31.954  47.315  58.852  0.00  0.00
ATOM   1289  H   ASP    81      31.197  47.355  59.520  0.00  0.00
ATOM   1290  CA  ASP    81      32.105  48.437  57.884  0.00  0.00
ATOM   1291  HA  ASP    81      31.978  48.111  56.852  0.00  0.00
ATOM   1292  CB  ASP    81      30.930  49.403  58.243  0.00  0.00
ATOM   1293  HB2 ASP    81      30.857  50.140  57.443  0.00  0.00
ATOM   1294  HB3 ASP    81      29.962  48.912  58.151  0.00  0.00
ATOM   1295  CG  ASP    81      31.036  50.136  59.544  0.00  0.00
ATOM   1296  OD1 ASP    81      31.125  49.457  60.578  0.00  0.00
ATOM   1297  OD2 ASP    81      31.268  51.384  59.498  0.00  0.00
ATOM   1298  C   ASP    81      33.465  49.261  57.991  0.00  0.00
ATOM   1299  O   ASP    81      33.845  49.975  57.040  0.00  0.00
ATOM   1300  N   ASN    82      34.201  49.088  59.075  0.00  0.00
ATOM   1301  H   ASN    82      33.944  48.448  59.812  0.00  0.00
ATOM   1302  CA  ASN    82      35.544  49.741  59.138  0.00  0.00
ATOM   1303  HA  ASN    82      35.597  50.752  58.734  0.00  0.00
ATOM   1304  CB  ASN    82      35.958  49.914  60.686  0.00  0.00
ATOM   1305  HB2 ASN    82      35.193  50.439  61.257  0.00  0.00
ATOM   1306  HB3 ASN    82      36.193  48.923  61.077  0.00  0.00
ATOM   1307  CG  ASN    82      37.258  50.638  60.900  0.00  0.00
ATOM   1308  OD1 ASN    82      37.747  51.236  59.992  0.00  0.00
ATOM   1309  ND2 ASN    82      37.666  50.792  62.124  0.00  0.00
ATOM   1310 1HD2 ASN    82      38.518  51.318  62.258  0.00  0.00
ATOM   1311 2HD2 ASN    82      37.196  50.398  62.926  0.00  0.00
ATOM   1312  C   ASN    82      36.675  48.999  58.328  0.00  0.00
ATOM   1313  O   ASN    82      37.456  49.601  57.607  0.00  0.00
ATOM   1314  N   GLU    83      36.623  47.664  58.370  0.00  0.00
ATOM   1315  H   GLU    83      35.904  47.202  58.907  0.00  0.00
ATOM   1316  CA  GLU    83      37.458  46.824  57.515  0.00  0.00
ATOM   1317  HA  GLU    83      38.482  47.145  57.707  0.00  0.00
ATOM   1318  CB  GLU    83      37.208  45.370  57.901  0.00  0.00
ATOM   1319  HB2 GLU    83      37.398  45.314  58.973  0.00  0.00
ATOM   1320  HB3 GLU    83      36.202  45.042  57.644  0.00  0.00
ATOM   1321  CG  GLU    83      38.103  44.252  57.261  0.00  0.00
ATOM   1322  HG2 GLU    83      37.595  43.338  57.565  0.00  0.00
ATOM   1323  HG3 GLU    83      38.032  44.295  56.174  0.00  0.00
ATOM   1324  CD  GLU    83      39.502  44.369  57.766  0.00  0.00
ATOM   1325  OE1 GLU    83      39.799  43.845  58.857  0.00  0.00
ATOM   1326  OE2 GLU    83      40.336  44.894  56.988  0.00  0.00
ATOM   1327  C   GLU    83      37.103  46.902  56.032  0.00  0.00
ATOM   1328  O   GLU    83      38.065  46.756  55.278  0.00  0.00
ATOM   1329  N   LYS    84      35.794  47.022  55.718  0.00  0.00
ATOM   1330  H   LYS    84      35.270  47.344  56.518  0.00  0.00
ATOM   1331  CA  LYS    84      35.216  46.954  54.364  0.00  0.00
ATOM   1332  HA  LYS    84      35.602  46.067  53.861  0.00  0.00
ATOM   1333  CB  LYS    84      33.705  46.908  54.392  0.00  0.00
ATOM   1334  HB2 LYS    84      33.209  47.540  55.128  0.00  0.00
ATOM   1335  HB3 LYS    84      33.362  46.982  53.360  0.00  0.00
ATOM   1336  CG  LYS    84      33.148  45.531  54.836  0.00  0.00
ATOM   1337  HG2 LYS    84      33.578  44.729  54.238  0.00  0.00
ATOM   1338  HG3 LYS    84      33.506  45.279  55.834  0.00  0.00
ATOM   1339  CD  LYS    84      31.565  45.459  54.779  0.00  0.00
ATOM   1340  HD2 LYS    84      31.184  46.144  55.536  0.00  0.00
ATOM   1341  HD3 LYS    84      31.282  45.801  53.783  0.00  0.00
ATOM   1342  CE  LYS    84      31.137  44.093  55.150  0.00  0.00
ATOM   1343  HE2 LYS    84      31.500  43.395  54.394  0.00  0.00
ATOM   1344  HE3 LYS    84      31.606  43.729  56.064  0.00  0.00
ATOM   1345  NZ  LYS    84      29.688  43.860  55.156  0.00  0.00
ATOM   1346  HZ1 LYS    84      29.504  43.012  55.673  0.00  0.00
ATOM   1347  HZ2 LYS    84      29.188  44.664  55.510  0.00  0.00
ATOM   1348  HZ3 LYS    84      29.471  43.753  54.175  0.00  0.00
ATOM   1349  C   LYS    84      35.637  48.204  53.451  0.00  0.00
ATOM   1350  O   LYS    84      35.669  48.175  52.194  0.00  0.00
ATOM   1351  N   ASP    85      35.887  49.362  54.092  0.00  0.00
ATOM   1352  H   ASP    85      35.395  49.543  54.955  0.00  0.00
ATOM   1353  CA  ASP    85      36.472  50.531  53.529  0.00  0.00
ATOM   1354  HA  ASP    85      36.098  50.739  52.527  0.00  0.00
ATOM   1355  CB  ASP    85      36.331  51.794  54.420  0.00  0.00
ATOM   1356  HB2 ASP    85      35.286  51.775  54.727  0.00  0.00
ATOM   1357  HB3 ASP    85      36.964  51.777  55.308  0.00  0.00
ATOM   1358  CG  ASP    85      36.703  53.031  53.672  0.00  0.00
ATOM   1359  OD1 ASP    85      36.193  53.249  52.566  0.00  0.00
ATOM   1360  OD2 ASP    85      37.517  53.806  54.183  0.00  0.00
ATOM   1361  C   ASP    85      38.003  50.208  53.362  0.00  0.00
ATOM   1362  O   ASP    85      38.455  50.323  52.273  0.00  0.00
ATOM   1363  N   ASN    86      38.729  49.839  54.444  0.00  0.00
ATOM   1364  H   ASN    86      38.238  49.677  55.311  0.00  0.00
ATOM   1365  CA  ASN    86      40.185  49.536  54.316  0.00  0.00
ATOM   1366  HA  ASN    86      40.676  50.476  54.062  0.00  0.00
ATOM   1367  CB  ASN    86      40.584  49.145  55.745  0.00  0.00
ATOM   1368  HB2 ASN    86      40.223  49.870  56.475  0.00  0.00
ATOM   1369  HB3 ASN    86      39.956  48.290  55.992  0.00  0.00
ATOM   1370  CG  ASN    86      41.948  48.601  55.952  0.00  0.00
ATOM   1371  OD1 ASN    86      42.921  49.413  55.922  0.00  0.00
ATOM   1372  ND2 ASN    86      42.119  47.310  56.143  0.00  0.00
ATOM   1373 1HD2 ASN    86      43.056  47.106  56.459  0.00  0.00
ATOM   1374 2HD2 ASN    86      41.342  46.665  56.136  0.00  0.00
ATOM   1375  C   ASN    86      40.555  48.457  53.285  0.00  0.00
ATOM   1376  O   ASN    86      41.439  48.627  52.492  0.00  0.00
ATOM   1377  N   TYR    87      39.627  47.429  53.108  0.00  0.00
ATOM   1378  H   TYR    87      38.756  47.417  53.617  0.00  0.00
ATOM   1379  CA  TYR    87      39.728  46.452  52.004  0.00  0.00
ATOM   1380  HA  TYR    87      40.725  46.013  51.961  0.00  0.00
ATOM   1381  CB  TYR    87      38.733  45.310  52.398  0.00  0.00
ATOM   1382  HB2 TYR    87      39.179  44.827  53.267  0.00  0.00
ATOM   1383  HB3 TYR    87      37.781  45.730  52.724  0.00  0.00
ATOM   1384  CG  TYR    87      38.428  44.177  51.378  0.00  0.00
ATOM   1385  CD1 TYR    87      39.003  42.887  51.500  0.00  0.00
ATOM   1386  HD1 TYR    87      39.613  42.650  52.360  0.00  0.00
ATOM   1387  CE1 TYR    87      38.812  42.021  50.426  0.00  0.00
ATOM   1388  HE1 TYR    87      39.258  41.036  50.410  0.00  0.00
ATOM   1389  CZ  TYR    87      38.083  42.336  49.341  0.00  0.00
ATOM   1390  OH  TYR    87      37.880  41.531  48.325  0.00  0.00
ATOM   1391  HH  TYR    87      38.347  40.692  48.312  0.00  0.00
ATOM   1392  CE2 TYR    87      37.487  43.629  49.223  0.00  0.00
ATOM   1393  HE2 TYR    87      36.754  43.813  48.452  0.00  0.00
ATOM   1394  CD2 TYR    87      37.612  44.521  50.280  0.00  0.00
ATOM   1395  HD2 TYR    87      37.107  45.475  50.228  0.00  0.00
ATOM   1396  C   TYR    87      39.400  47.012  50.579  0.00  0.00
ATOM   1397  O   TYR    87      40.113  46.680  49.614  0.00  0.00
ATOM   1398  N   LEU    88      38.334  47.784  50.437  0.00  0.00
ATOM   1399  H   LEU    88      37.841  47.987  51.295  0.00  0.00
ATOM   1400  CA  LEU    88      37.936  48.477  49.199  0.00  0.00
ATOM   1401  HA  LEU    88      37.790  47.710  48.438  0.00  0.00
ATOM   1402  CB  LEU    88      36.663  49.322  49.401  0.00  0.00
ATOM   1403  HB2 LEU    88      35.857  48.669  49.736  0.00  0.00
ATOM   1404  HB3 LEU    88      37.011  49.869  50.276  0.00  0.00
ATOM   1405  CG  LEU    88      36.131  50.288  48.327  0.00  0.00
ATOM   1406  HG  LEU    88      36.901  51.043  48.165  0.00  0.00
ATOM   1407  CD1 LEU    88      36.007  49.714  46.907  0.00  0.00
ATOM   1408 1HD1 LEU    88      35.349  48.846  46.884  0.00  0.00
ATOM   1409 2HD1 LEU    88      35.740  50.527  46.233  0.00  0.00
ATOM   1410 3HD1 LEU    88      36.973  49.345  46.561  0.00  0.00
ATOM   1411  CD2 LEU    88      34.843  50.954  48.977  0.00  0.00
ATOM   1412 1HD2 LEU    88      34.045  50.278  49.286  0.00  0.00
ATOM   1413 2HD2 LEU    88      35.115  51.589  49.820  0.00  0.00
ATOM   1414 3HD2 LEU    88      34.338  51.588  48.249  0.00  0.00
ATOM   1415  C   LEU    88      39.117  49.448  48.718  0.00  0.00
ATOM   1416  O   LEU    88      39.558  49.390  47.535  0.00  0.00
ATOM   1417  N   LYS    89      39.742  50.189  49.636  0.00  0.00
ATOM   1418  H   LYS    89      39.422  50.340  50.582  0.00  0.00
ATOM   1419  CA  LYS    89      40.988  50.954  49.400  0.00  0.00
ATOM   1420  HA  LYS    89      40.906  51.668  48.580  0.00  0.00
ATOM   1421  CB  LYS    89      41.367  51.796  50.624  0.00  0.00
ATOM   1422  HB2 LYS    89      41.215  51.236  51.546  0.00  0.00
ATOM   1423  HB3 LYS    89      42.398  52.149  50.660  0.00  0.00
ATOM   1424  CG  LYS    89      40.442  53.010  50.782  0.00  0.00
ATOM   1425  HG2 LYS    89      40.845  53.738  50.078  0.00  0.00
ATOM   1426  HG3 LYS    89      39.399  52.788  50.563  0.00  0.00
ATOM   1427  CD  LYS    89      40.588  53.501  52.193  0.00  0.00
ATOM   1428  HD2 LYS    89      40.022  52.854  52.863  0.00  0.00
ATOM   1429  HD3 LYS    89      41.667  53.530  52.346  0.00  0.00
ATOM   1430  CE  LYS    89      39.966  54.922  52.289  0.00  0.00
ATOM   1431  HE2 LYS    89      40.117  55.317  53.293  0.00  0.00
ATOM   1432  HE3 LYS    89      40.501  55.581  51.605  0.00  0.00
ATOM   1433  NZ  LYS    89      38.591  54.851  51.930  0.00  0.00
ATOM   1434  HZ1 LYS    89      38.459  54.451  51.012  0.00  0.00
ATOM   1435  HZ2 LYS    89      38.069  54.324  52.616  0.00  0.00
ATOM   1436  HZ3 LYS    89      38.087  55.726  51.969  0.00  0.00
ATOM   1437  C   LYS    89      42.086  49.961  48.966  0.00  0.00
ATOM   1438  O   LYS    89      42.600  50.154  47.905  0.00  0.00
ATOM   1439  N   GLY    90      42.368  48.861  49.722  0.00  0.00
ATOM   1440  H   GLY    90      41.807  48.725  50.551  0.00  0.00
ATOM   1441  CA  GLY    90      43.467  47.989  49.364  0.00  0.00
ATOM   1442  HA2 GLY    90      44.390  48.549  49.515  0.00  0.00
ATOM   1443  HA3 GLY    90      43.516  47.089  49.978  0.00  0.00
ATOM   1444  C   GLY    90      43.380  47.430  47.976  0.00  0.00
ATOM   1445  O   GLY    90      44.264  47.694  47.185  0.00  0.00
ATOM   1446  N   VAL    91      42.261  46.740  47.631  0.00  0.00
ATOM   1447  H   VAL    91      41.504  46.592  48.282  0.00  0.00
ATOM   1448  CA  VAL    91      42.111  46.282  46.182  0.00  0.00
ATOM   1449  HA  VAL    91      42.944  45.626  45.929  0.00  0.00
ATOM   1450  CB  VAL    91      40.746  45.494  45.961  0.00  0.00
ATOM   1451  HB  VAL    91      40.733  45.190  44.914  0.00  0.00
ATOM   1452  CG1 VAL    91      40.694  44.213  46.812  0.00  0.00
ATOM   1453 1HG1 VAL    91      40.475  44.289  47.878  0.00  0.00
ATOM   1454 2HG1 VAL    91      39.924  43.579  46.374  0.00  0.00
ATOM   1455 3HG1 VAL    91      41.640  43.711  46.610  0.00  0.00
ATOM   1456  CG2 VAL    91      39.452  46.255  46.330  0.00  0.00
ATOM   1457 1HG2 VAL    91      39.386  46.456  47.400  0.00  0.00
ATOM   1458 2HG2 VAL    91      39.428  47.234  45.851  0.00  0.00
ATOM   1459 3HG2 VAL    91      38.576  45.717  45.969  0.00  0.00
ATOM   1460  C   VAL    91      42.176  47.382  45.141  0.00  0.00
ATOM   1461  O   VAL    91      42.846  47.196  44.121  0.00  0.00
ATOM   1462  N   THR    92      41.637  48.623  45.345  0.00  0.00
ATOM   1463  H   THR    92      41.059  48.763  46.161  0.00  0.00
ATOM   1464  CA  THR    92      41.819  49.673  44.372  0.00  0.00
ATOM   1465  HA  THR    92      41.738  49.212  43.388  0.00  0.00
ATOM   1466  CB  THR    92      40.659  50.649  44.481  0.00  0.00
ATOM   1467  HB  THR    92      40.755  51.530  43.846  0.00  0.00
ATOM   1468  CG2 THR    92      39.266  49.902  44.217  0.00  0.00
ATOM   1469 1HG2 THR    92      38.917  49.242  45.011  0.00  0.00
ATOM   1470 2HG2 THR    92      38.549  50.675  43.943  0.00  0.00
ATOM   1471 3HG2 THR    92      39.448  49.254  43.361  0.00  0.00
ATOM   1472  OG1 THR    92      40.672  51.167  45.755  0.00  0.00
ATOM   1473  HG1 THR    92      40.186  50.551  46.308  0.00  0.00
ATOM   1474  C   THR    92      43.144  50.359  44.378  0.00  0.00
ATOM   1475  O   THR    92      43.674  50.727  43.239  0.00  0.00
ATOM   1476  N   LYS    93      43.891  50.338  45.456  0.00  0.00
ATOM   1477  H   LYS    93      43.458  50.059  46.324  0.00  0.00
ATOM   1478  CA  LYS    93      45.284  50.678  45.505  0.00  0.00
ATOM   1479  HA  LYS    93      45.425  51.655  45.044  0.00  0.00
ATOM   1480  CB  LYS    93      45.621  50.793  47.009  0.00  0.00
ATOM   1481  HB2 LYS    93      44.848  51.366  47.521  0.00  0.00
ATOM   1482  HB3 LYS    93      45.678  49.867  47.579  0.00  0.00
ATOM   1483  CG  LYS    93      47.006  51.520  47.223  0.00  0.00
ATOM   1484  HG2 LYS    93      47.884  51.104  46.730  0.00  0.00
ATOM   1485  HG3 LYS    93      47.029  52.566  46.918  0.00  0.00
ATOM   1486  CD  LYS    93      47.335  51.639  48.683  0.00  0.00
ATOM   1487  HD2 LYS    93      46.534  52.146  49.224  0.00  0.00
ATOM   1488  HD3 LYS    93      47.580  50.695  49.169  0.00  0.00
ATOM   1489  CE  LYS    93      48.620  52.484  48.774  0.00  0.00
ATOM   1490  HE2 LYS    93      49.341  51.876  48.228  0.00  0.00
ATOM   1491  HE3 LYS    93      48.383  53.452  48.332  0.00  0.00
ATOM   1492  NZ  LYS    93      49.169  52.632  50.086  0.00  0.00
ATOM   1493  HZ1 LYS    93      49.940  53.285  50.065  0.00  0.00
ATOM   1494  HZ2 LYS    93      48.458  52.943  50.732  0.00  0.00
ATOM   1495  HZ3 LYS    93      49.498  51.761  50.477  0.00  0.00
ATOM   1496  C   LYS    93      46.114  49.661  44.661  0.00  0.00
ATOM   1497  O   LYS    93      47.084  50.083  44.068  0.00  0.00
ATOM   1498  N   LEU    94      45.715  48.436  44.565  0.00  0.00
ATOM   1499  H   LEU    94      44.999  48.172  45.226  0.00  0.00
ATOM   1500  CA  LEU    94      46.352  47.481  43.716  0.00  0.00
ATOM   1501  HA  LEU    94      47.438  47.551  43.775  0.00  0.00
ATOM   1502  CB  LEU    94      45.978  46.069  44.192  0.00  0.00
ATOM   1503  HB2 LEU    94      44.900  45.992  44.339  0.00  0.00
ATOM   1504  HB3 LEU    94      46.298  45.264  43.531  0.00  0.00
ATOM   1505  CG  LEU    94      46.635  45.697  45.520  0.00  0.00
ATOM   1506  HG  LEU    94      46.294  46.431  46.250  0.00  0.00
ATOM   1507  CD1 LEU    94      46.132  44.388  45.890  0.00  0.00
ATOM   1508 1HD1 LEU    94      46.230  43.640  45.104  0.00  0.00
ATOM   1509 2HD1 LEU    94      46.594  44.113  46.838  0.00  0.00
ATOM   1510 3HD1 LEU    94      45.068  44.453  46.117  0.00  0.00
ATOM   1511  CD2 LEU    94      48.195  45.596  45.585  0.00  0.00
ATOM   1512 1HD2 LEU    94      48.560  45.098  46.483  0.00  0.00
ATOM   1513 2HD2 LEU    94      48.551  45.083  44.692  0.00  0.00
ATOM   1514 3HD2 LEU    94      48.603  46.606  45.555  0.00  0.00
ATOM   1515  C   LEU    94      46.029  47.644  42.226  0.00  0.00
ATOM   1516  O   LEU    94      46.887  47.687  41.373  0.00  0.00
ATOM   1517  N   PHE    95      44.765  47.772  41.797  0.00  0.00
ATOM   1518  H   PHE    95      44.072  47.681  42.527  0.00  0.00
ATOM   1519  CA  PHE    95      44.442  48.100  40.411  0.00  0.00
ATOM   1520  HA  PHE    95      44.783  47.238  39.837  0.00  0.00
ATOM   1521  CB  PHE    95      42.920  48.229  40.260  0.00  0.00
ATOM   1522  HB2 PHE    95      42.466  48.767  41.092  0.00  0.00
ATOM   1523  HB3 PHE    95      42.805  48.827  39.357  0.00  0.00
ATOM   1524  CG  PHE    95      42.228  46.896  39.963  0.00  0.00
ATOM   1525  CD1 PHE    95      41.371  46.314  40.958  0.00  0.00
ATOM   1526  HD1 PHE    95      41.159  46.796  41.901  0.00  0.00
ATOM   1527  CE1 PHE    95      40.782  45.055  40.650  0.00  0.00
ATOM   1528  HE1 PHE    95      40.047  44.685  41.350  0.00  0.00
ATOM   1529  CZ  PHE    95      41.015  44.442  39.406  0.00  0.00
ATOM   1530  HZ  PHE    95      40.484  43.532  39.166  0.00  0.00
ATOM   1531  CE2 PHE    95      41.840  45.036  38.448  0.00  0.00
ATOM   1532  HE2 PHE    95      42.072  44.516  37.531  0.00  0.00
ATOM   1533  CD2 PHE    95      42.340  46.314  38.712  0.00  0.00
ATOM   1534  HD2 PHE    95      42.965  46.795  37.974  0.00  0.00
ATOM   1535  C   PHE    95      45.197  49.355  40.024  0.00  0.00
ATOM   1536  O   PHE    95      45.571  49.422  38.858  0.00  0.00
ATOM   1537  N   GLU    96      45.285  50.342  40.888  0.00  0.00
ATOM   1538  H   GLU    96      44.889  50.118  41.789  0.00  0.00
ATOM   1539  CA  GLU    96      45.869  51.591  40.542  0.00  0.00
ATOM   1540  HA  GLU    96      45.284  51.944  39.692  0.00  0.00
ATOM   1541  CB  GLU    96      45.627  52.565  41.633  0.00  0.00
ATOM   1542  HB2 GLU    96      44.543  52.616  41.731  0.00  0.00
ATOM   1543  HB3 GLU    96      46.123  52.292  42.564  0.00  0.00
ATOM   1544  CG  GLU    96      45.938  54.040  41.246  0.00  0.00
ATOM   1545  HG2 GLU    96      47.007  54.159  41.063  0.00  0.00
ATOM   1546  HG3 GLU    96      45.325  54.345  40.399  0.00  0.00
ATOM   1547  CD  GLU    96      45.627  55.046  42.382  0.00  0.00
ATOM   1548  OE1 GLU    96      45.266  54.643  43.474  0.00  0.00
ATOM   1549  OE2 GLU    96      45.661  56.234  42.017  0.00  0.00
ATOM   1550  C   GLU    96      47.359  51.504  40.188  0.00  0.00
ATOM   1551  O   GLU    96      47.745  52.032  39.144  0.00  0.00
ATOM   1552  N   ARG    97      48.156  50.811  41.023  0.00  0.00
ATOM   1553  H   ARG    97      47.648  50.516  41.844  0.00  0.00
ATOM   1554  CA  ARG    97      49.530  50.401  40.849  0.00  0.00
ATOM   1555  HA  ARG    97      50.215  51.212  40.601  0.00  0.00
ATOM   1556  CB  ARG    97      49.955  49.616  42.105  0.00  0.00
ATOM   1557  HB2 ARG    97      49.959  50.347  42.914  0.00  0.00
ATOM   1558  HB3 ARG    97      49.186  48.894  42.377  0.00  0.00
ATOM   1559  CG  ARG    97      51.343  48.947  42.168  0.00  0.00
ATOM   1560  HG2 ARG    97      51.419  48.027  41.590  0.00  0.00
ATOM   1561  HG3 ARG    97      52.119  49.654  41.875  0.00  0.00
ATOM   1562  CD  ARG    97      51.580  48.637  43.674  0.00  0.00
ATOM   1563  HD2 ARG    97      51.524  49.576  44.223  0.00  0.00
ATOM   1564  HD3 ARG    97      50.798  48.039  44.144  0.00  0.00
ATOM   1565  NE  ARG    97      52.884  47.985  43.760  0.00  0.00
ATOM   1566  HE  ARG    97      52.880  47.022  44.066  0.00  0.00
ATOM   1567  CZ  ARG    97      54.095  48.378  43.382  0.00  0.00
ATOM   1568  NH1 ARG    97      54.402  49.556  42.867  0.00  0.00
ATOM   1569 1HH1 ARG    97      53.720  50.295  42.771  0.00  0.00
ATOM   1570 2HH1 ARG    97      55.390  49.741  42.758  0.00  0.00
ATOM   1571  NH2 ARG    97      55.077  47.548  43.647  0.00  0.00
ATOM   1572 1HH2 ARG    97      54.971  46.763  44.275  0.00  0.00
ATOM   1573 2HH2 ARG    97      55.852  47.740  43.030  0.00  0.00
ATOM   1574  C   ARG    97      49.783  49.553  39.617  0.00  0.00
ATOM   1575  O   ARG    97      50.705  49.814  38.827  0.00  0.00
ATOM   1576  N   ILE    98      48.865  48.742  39.164  0.00  0.00
ATOM   1577  H   ILE    98      48.182  48.395  39.823  0.00  0.00
ATOM   1578  CA  ILE    98      48.929  47.902  37.908  0.00  0.00
ATOM   1579  HA  ILE    98      49.960  47.622  37.699  0.00  0.00
ATOM   1580  CB  ILE    98      48.105  46.623  38.076  0.00  0.00
ATOM   1581  HB  ILE    98      47.079  46.834  38.376  0.00  0.00
ATOM   1582  CG2 ILE    98      47.997  45.913  36.719  0.00  0.00
ATOM   1583 1HG2 ILE    98      47.213  46.338  36.092  0.00  0.00
ATOM   1584 2HG2 ILE    98      48.875  45.818  36.081  0.00  0.00
ATOM   1585 3HG2 ILE    98      47.651  44.882  36.805  0.00  0.00
ATOM   1586  CG1 ILE    98      48.670  45.716  39.169  0.00  0.00
ATOM   1587 2HG1 ILE    98      49.635  45.319  38.855  0.00  0.00
ATOM   1588 3HG1 ILE    98      48.837  46.338  40.049  0.00  0.00
ATOM   1589  CD1 ILE    98      47.855  44.484  39.594  0.00  0.00
ATOM   1590 1HD1 ILE    98      46.910  44.797  40.039  0.00  0.00
ATOM   1591 2HD1 ILE    98      47.590  43.914  38.704  0.00  0.00
ATOM   1592 3HD1 ILE    98      48.339  43.844  40.332  0.00  0.00
ATOM   1593  C   ILE    98      48.647  48.706  36.677  0.00  0.00
ATOM   1594  O   ILE    98      49.426  48.669  35.726  0.00  0.00
ATOM   1595  N   TYR    99      47.565  49.477  36.658  0.00  0.00
ATOM   1596  H   TYR    99      46.945  49.444  37.454  0.00  0.00
ATOM   1597  CA  TYR    99      47.235  50.491  35.580  0.00  0.00
ATOM   1598  HA  TYR    99      47.230  49.859  34.691  0.00  0.00
ATOM   1599  CB  TYR    99      45.885  51.193  35.861  0.00  0.00
ATOM   1600  HB2 TYR    99      45.215  50.509  36.381  0.00  0.00
ATOM   1601  HB3 TYR    99      46.114  51.985  36.575  0.00  0.00
ATOM   1602  CG  TYR    99      45.175  51.743  34.635  0.00  0.00
ATOM   1603  CD1 TYR    99      44.375  50.923  33.803  0.00  0.00
ATOM   1604  HD1 TYR    99      44.367  49.848  33.910  0.00  0.00
ATOM   1605  CE1 TYR    99      43.583  51.459  32.714  0.00  0.00
ATOM   1606  HE1 TYR    99      42.890  50.858  32.143  0.00  0.00
ATOM   1607  CZ  TYR    99      43.611  52.832  32.496  0.00  0.00
ATOM   1608  OH  TYR    99      43.011  53.394  31.438  0.00  0.00
ATOM   1609  HH  TYR    99      42.773  54.306  31.617  0.00  0.00
ATOM   1610  CE2 TYR    99      44.428  53.670  33.305  0.00  0.00
ATOM   1611  HE2 TYR    99      44.537  54.720  33.079  0.00  0.00
ATOM   1612  CD2 TYR    99      45.245  53.103  34.326  0.00  0.00
ATOM   1613  HD2 TYR    99      45.883  53.732  34.928  0.00  0.00
ATOM   1614  C   TYR    99      48.342  51.572  35.388  0.00  0.00
ATOM   1615  O   TYR    99      48.524  52.155  34.315  0.00  0.00
ATOM   1616  N   SER   100      49.131  51.790  36.477  0.00  0.00
ATOM   1617  H   SER   100      48.882  51.218  37.271  0.00  0.00
ATOM   1618  CA  SER   100      50.330  52.637  36.497  0.00  0.00
ATOM   1619  HA  SER   100      50.025  53.494  35.896  0.00  0.00
ATOM   1620  CB  SER   100      50.733  53.115  37.933  0.00  0.00
ATOM   1621  HB2 SER   100      50.984  52.241  38.536  0.00  0.00
ATOM   1622  HB3 SER   100      51.608  53.740  37.760  0.00  0.00
ATOM   1623  OG  SER   100      49.642  53.803  38.599  0.00  0.00
ATOM   1624  HG  SER   100      48.944  53.145  38.625  0.00  0.00
ATOM   1625  C   SER   100      51.464  51.955  35.748  0.00  0.00
ATOM   1626  O   SER   100      52.616  52.397  35.793  0.00  0.00
ATOM   1627  N   THR   101      51.186  50.893  34.993  0.00  0.00
ATOM   1628  H   THR   101      50.245  50.527  34.979  0.00  0.00
ATOM   1629  CA  THR   101      52.009  50.045  34.113  0.00  0.00
ATOM   1630  HA  THR   101      52.932  50.571  33.868  0.00  0.00
ATOM   1631  CB  THR   101      52.464  48.783  34.813  0.00  0.00
ATOM   1632  HB  THR   101      53.358  48.445  34.288  0.00  0.00
ATOM   1633  CG2 THR   101      52.915  48.893  36.264  0.00  0.00
ATOM   1634 1HG2 THR   101      52.074  49.200  36.888  0.00  0.00
ATOM   1635 2HG2 THR   101      53.177  47.900  36.629  0.00  0.00
ATOM   1636 3HG2 THR   101      53.721  49.624  36.340  0.00  0.00
ATOM   1637  OG1 THR   101      51.585  47.674  34.574  0.00  0.00
ATOM   1638  HG1 THR   101      50.782  47.889  35.054  0.00  0.00
ATOM   1639  C   THR   101      51.270  49.841  32.761  0.00  0.00
ATOM   1640  O   THR   101      50.069  49.511  32.710  0.00  0.00
ATOM   1641  N   ASP   102      51.995  49.928  31.682  0.00  0.00
ATOM   1642  H   ASP   102      52.937  50.253  31.845  0.00  0.00
ATOM   1643  CA  ASP   102      51.506  49.869  30.338  0.00  0.00
ATOM   1644  HA  ASP   102      50.622  50.504  30.284  0.00  0.00
ATOM   1645  CB  ASP   102      52.639  50.246  29.419  0.00  0.00
ATOM   1646  HB2 ASP   102      52.835  51.308  29.558  0.00  0.00
ATOM   1647  HB3 ASP   102      53.513  49.610  29.562  0.00  0.00
ATOM   1648  CG  ASP   102      52.276  50.260  27.951  0.00  0.00
ATOM   1649  OD1 ASP   102      53.205  49.913  27.150  0.00  0.00
ATOM   1650  OD2 ASP   102      51.091  50.523  27.577  0.00  0.00
ATOM   1651  C   ASP   102      51.007  48.433  30.017  0.00  0.00
ATOM   1652  O   ASP   102      49.909  48.223  29.475  0.00  0.00
ATOM   1653  N   LEU   103      51.777  47.440  30.480  0.00  0.00
ATOM   1654  H   LEU   103      52.580  47.775  30.993  0.00  0.00
ATOM   1655  CA  LEU   103      51.389  46.004  30.487  0.00  0.00
ATOM   1656  HA  LEU   103      51.214  45.740  29.444  0.00  0.00
ATOM   1657  CB  LEU   103      52.515  45.147  31.152  0.00  0.00
ATOM   1658  HB2 LEU   103      53.432  45.347  30.597  0.00  0.00
ATOM   1659  HB3 LEU   103      52.782  45.483  32.154  0.00  0.00
ATOM   1660  CG  LEU   103      52.331  43.660  31.189  0.00  0.00
ATOM   1661  HG  LEU   103      51.370  43.387  31.623  0.00  0.00
ATOM   1662  CD1 LEU   103      52.459  42.921  29.888  0.00  0.00
ATOM   1663 1HD1 LEU   103      51.846  43.426  29.140  0.00  0.00
ATOM   1664 2HD1 LEU   103      53.464  42.850  29.471  0.00  0.00
ATOM   1665 3HD1 LEU   103      52.030  41.934  30.059  0.00  0.00
ATOM   1666  CD2 LEU   103      53.482  43.055  31.982  0.00  0.00
ATOM   1667 1HD2 LEU   103      53.695  43.482  32.961  0.00  0.00
ATOM   1668 2HD2 LEU   103      53.234  41.995  32.030  0.00  0.00
ATOM   1669 3HD2 LEU   103      54.421  43.200  31.449  0.00  0.00
ATOM   1670  C   LEU   103      50.067  45.801  31.290  0.00  0.00
ATOM   1671  O   LEU   103      49.219  45.042  30.842  0.00  0.00
ATOM   1672  N   GLY   104      49.863  46.424  32.435  0.00  0.00
ATOM   1673  H   GLY   104      50.643  46.980  32.756  0.00  0.00
ATOM   1674  CA  GLY   104      48.671  46.325  33.240  0.00  0.00
ATOM   1675  HA2 GLY   104      48.459  45.264  33.368  0.00  0.00
ATOM   1676  HA3 GLY   104      48.818  46.687  34.258  0.00  0.00
ATOM   1677  C   GLY   104      47.424  47.123  32.735  0.00  0.00
ATOM   1678  O   GLY   104      46.349  46.615  32.833  0.00  0.00
ATOM   1679  N   ARG   105      47.638  48.247  32.070  0.00  0.00
ATOM   1680  H   ARG   105      48.554  48.669  32.126  0.00  0.00
ATOM   1681  CA  ARG   105      46.595  49.003  31.389  0.00  0.00
ATOM   1682  HA  ARG   105      45.665  49.104  31.948  0.00  0.00
ATOM   1683  CB  ARG   105      47.255  50.370  31.071  0.00  0.00
ATOM   1684  HB2 ARG   105      47.501  50.791  32.046  0.00  0.00
ATOM   1685  HB3 ARG   105      48.097  50.326  30.380  0.00  0.00
ATOM   1686  CG  ARG   105      46.173  51.299  30.457  0.00  0.00
ATOM   1687  HG2 ARG   105      46.055  50.935  29.436  0.00  0.00
ATOM   1688  HG3 ARG   105      45.174  51.054  30.817  0.00  0.00
ATOM   1689  CD  ARG   105      46.398  52.839  30.529  0.00  0.00
ATOM   1690  HD2 ARG   105      45.451  53.204  30.130  0.00  0.00
ATOM   1691  HD3 ARG   105      46.376  53.046  31.599  0.00  0.00
ATOM   1692  NE  ARG   105      47.530  53.351  29.783  0.00  0.00
ATOM   1693  HE  ARG   105      47.325  53.768  28.886  0.00  0.00
ATOM   1694  CZ  ARG   105      48.712  53.633  30.255  0.00  0.00
ATOM   1695  NH1 ARG   105      48.990  53.409  31.492  0.00  0.00
ATOM   1696 1HH1 ARG   105      48.312  53.070  32.161  0.00  0.00
ATOM   1697 2HH1 ARG   105      49.863  53.741  31.877  0.00  0.00
ATOM   1698  NH2 ARG   105      49.736  54.025  29.554  0.00  0.00
ATOM   1699 1HH2 ARG   105      49.574  54.215  28.575  0.00  0.00
ATOM   1700 2HH2 ARG   105      50.657  54.111  29.958  0.00  0.00
ATOM   1701  C   ARG   105      46.159  48.147  30.167  0.00  0.00
ATOM   1702  O   ARG   105      44.977  48.009  29.897  0.00  0.00
ATOM   1703  N   MET   106      47.105  47.589  29.440  0.00  0.00
ATOM   1704  H   MET   106      48.023  47.567  29.862  0.00  0.00
ATOM   1705  CA  MET   106      46.809  46.587  28.441  0.00  0.00
ATOM   1706  HA  MET   106      46.160  47.137  27.760  0.00  0.00
ATOM   1707  CB  MET   106      48.023  46.271  27.597  0.00  0.00
ATOM   1708  HB2 MET   106      48.761  47.066  27.702  0.00  0.00
ATOM   1709  HB3 MET   106      48.600  45.399  27.907  0.00  0.00
ATOM   1710  CG  MET   106      47.698  46.089  26.107  0.00  0.00
ATOM   1711  HG2 MET   106      47.023  45.244  25.980  0.00  0.00
ATOM   1712  HG3 MET   106      47.205  47.005  25.782  0.00  0.00
ATOM   1713  SD  MET   106      49.312  46.083  25.174  0.00  0.00
ATOM   1714  CE  MET   106      49.964  44.381  25.528  0.00  0.00
ATOM   1715  HE1 MET   106      50.219  44.231  26.577  0.00  0.00
ATOM   1716  HE2 MET   106      49.065  43.792  25.343  0.00  0.00
ATOM   1717  HE3 MET   106      50.822  44.166  24.892  0.00  0.00
ATOM   1718  C   MET   106      46.029  45.384  28.933  0.00  0.00
ATOM   1719  O   MET   106      45.015  45.011  28.334  0.00  0.00
ATOM   1720  N   LEU   107      46.476  44.714  30.000  0.00  0.00
ATOM   1721  H   LEU   107      47.382  44.873  30.417  0.00  0.00
ATOM   1722  CA  LEU   107      45.601  43.663  30.528  0.00  0.00
ATOM   1723  HA  LEU   107      45.477  42.878  29.781  0.00  0.00
ATOM   1724  CB  LEU   107      46.319  43.189  31.774  0.00  0.00
ATOM   1725  HB2 LEU   107      47.352  42.965  31.509  0.00  0.00
ATOM   1726  HB3 LEU   107      46.333  43.990  32.514  0.00  0.00
ATOM   1727  CG  LEU   107      45.760  41.960  32.543  0.00  0.00
ATOM   1728  HG  LEU   107      44.951  42.251  33.213  0.00  0.00
ATOM   1729  CD1 LEU   107      45.222  40.911  31.612  0.00  0.00
ATOM   1730 1HD1 LEU   107      44.367  41.269  31.038  0.00  0.00
ATOM   1731 2HD1 LEU   107      46.029  40.651  30.926  0.00  0.00
ATOM   1732 3HD1 LEU   107      45.162  39.956  32.134  0.00  0.00
ATOM   1733  CD2 LEU   107      46.986  41.502  33.387  0.00  0.00
ATOM   1734 1HD2 LEU   107      46.813  40.671  34.071  0.00  0.00
ATOM   1735 2HD2 LEU   107      47.701  41.041  32.704  0.00  0.00
ATOM   1736 3HD2 LEU   107      47.290  42.337  34.018  0.00  0.00
ATOM   1737  C   LEU   107      44.200  44.184  30.901  0.00  0.00
ATOM   1738  O   LEU   107      43.201  43.546  30.573  0.00  0.00
ATOM   1739  N   LEU   108      44.078  45.361  31.556  0.00  0.00
ATOM   1740  H   LEU   108      44.947  45.783  31.852  0.00  0.00
ATOM   1741  CA  LEU   108      42.782  45.852  32.034  0.00  0.00
ATOM   1742  HA  LEU   108      42.290  45.014  32.527  0.00  0.00
ATOM   1743  CB  LEU   108      42.929  46.959  33.101  0.00  0.00
ATOM   1744  HB2 LEU   108      43.846  46.753  33.652  0.00  0.00
ATOM   1745  HB3 LEU   108      43.065  47.890  32.552  0.00  0.00
ATOM   1746  CG  LEU   108      41.777  47.104  34.043  0.00  0.00
ATOM   1747  HG  LEU   108      40.852  46.800  33.553  0.00  0.00
ATOM   1748  CD1 LEU   108      41.887  46.118  35.229  0.00  0.00
ATOM   1749 1HD1 LEU   108      41.074  46.266  35.938  0.00  0.00
ATOM   1750 2HD1 LEU   108      41.813  45.120  34.796  0.00  0.00
ATOM   1751 3HD1 LEU   108      42.830  46.212  35.770  0.00  0.00
ATOM   1752  CD2 LEU   108      41.873  48.477  34.685  0.00  0.00
ATOM   1753 1HD2 LEU   108      41.675  49.177  33.873  0.00  0.00
ATOM   1754 2HD2 LEU   108      41.191  48.573  35.529  0.00  0.00
ATOM   1755 3HD2 LEU   108      42.889  48.592  35.062  0.00  0.00
ATOM   1756  C   LEU   108      41.766  46.320  30.918  0.00  0.00
ATOM   1757  O   LEU   108      40.614  45.875  31.010  0.00  0.00
ATOM   1758  N   THR   109      42.245  47.029  29.902  0.00  0.00
ATOM   1759  H   THR   109      43.167  47.434  29.986  0.00  0.00
ATOM   1760  CA  THR   109      41.483  47.371  28.684  0.00  0.00
ATOM   1761  HA  THR   109      40.598  47.795  29.157  0.00  0.00
ATOM   1762  CB  THR   109      42.186  48.401  27.771  0.00  0.00
ATOM   1763  HB  THR   109      41.744  48.496  26.779  0.00  0.00
ATOM   1764  CG2 THR   109      42.133  49.818  28.274  0.00  0.00
ATOM   1765 1HG2 THR   109      41.130  50.029  28.645  0.00  0.00
ATOM   1766 2HG2 THR   109      42.884  49.998  29.044  0.00  0.00
ATOM   1767 3HG2 THR   109      42.325  50.488  27.436  0.00  0.00
ATOM   1768  OG1 THR   109      43.561  47.990  27.748  0.00  0.00
ATOM   1769  HG1 THR   109      43.936  48.200  28.606  0.00  0.00
ATOM   1770  C   THR   109      41.048  46.167  27.874  0.00  0.00
ATOM   1771  O   THR   109      39.873  46.081  27.522  0.00  0.00
ATOM   1772  N   SER   110      41.902  45.142  27.687  0.00  0.00
ATOM   1773  H   SER   110      42.872  45.212  27.962  0.00  0.00
ATOM   1774  CA  SER   110      41.495  43.869  27.104  0.00  0.00
ATOM   1775  HA  SER   110      41.161  43.963  26.071  0.00  0.00
ATOM   1776  CB  SER   110      42.594  42.833  27.088  0.00  0.00
ATOM   1777  HB2 SER   110      42.663  42.526  28.131  0.00  0.00
ATOM   1778  HB3 SER   110      42.319  41.990  26.452  0.00  0.00
ATOM   1779  OG  SER   110      43.845  43.273  26.663  0.00  0.00
ATOM   1780  HG  SER   110      44.204  43.911  27.284  0.00  0.00
ATOM   1781  C   SER   110      40.436  43.184  27.952  0.00  0.00
ATOM   1782  O   SER   110      39.632  42.451  27.413  0.00  0.00
ATOM   1783  N   ILE   111      40.390  43.434  29.286  0.00  0.00
ATOM   1784  H   ILE   111      41.246  43.810  29.667  0.00  0.00
ATOM   1785  CA  ILE   111      39.366  42.801  30.185  0.00  0.00
ATOM   1786  HA  ILE   111      39.227  41.838  29.694  0.00  0.00
ATOM   1787  CB  ILE   111      39.900  42.552  31.599  0.00  0.00
ATOM   1788  HB  ILE   111      40.546  43.359  31.943  0.00  0.00
ATOM   1789  CG2 ILE   111      38.871  42.402  32.672  0.00  0.00
ATOM   1790 1HG2 ILE   111      39.440  42.504  33.596  0.00  0.00
ATOM   1791 2HG2 ILE   111      38.118  43.190  32.634  0.00  0.00
ATOM   1792 3HG2 ILE   111      38.313  41.471  32.584  0.00  0.00
ATOM   1793  CG1 ILE   111      40.735  41.245  31.561  0.00  0.00
ATOM   1794 2HG1 ILE   111      40.184  40.324  31.375  0.00  0.00
ATOM   1795 3HG1 ILE   111      41.461  41.236  30.747  0.00  0.00
ATOM   1796  CD1 ILE   111      41.632  40.916  32.783  0.00  0.00
ATOM   1797 1HD1 ILE   111      42.222  41.825  32.893  0.00  0.00
ATOM   1798 2HD1 ILE   111      40.974  40.505  33.550  0.00  0.00
ATOM   1799 3HD1 ILE   111      42.378  40.150  32.578  0.00  0.00
ATOM   1800  C   ILE   111      38.067  43.539  30.030  0.00  0.00
ATOM   1801  O   ILE   111      37.018  42.844  30.056  0.00  0.00
ATOM   1802  N   VAL   112      38.031  44.873  29.660  0.00  0.00
ATOM   1803  H   VAL   112      38.873  45.429  29.640  0.00  0.00
ATOM   1804  CA  VAL   112      36.784  45.577  29.412  0.00  0.00
ATOM   1805  HA  VAL   112      36.144  45.332  30.261  0.00  0.00
ATOM   1806  CB  VAL   112      36.827  47.113  29.534  0.00  0.00
ATOM   1807  HB  VAL   112      37.476  47.300  28.679  0.00  0.00
ATOM   1808  CG1 VAL   112      35.486  47.755  29.323  0.00  0.00
ATOM   1809 1HG1 VAL   112      34.973  47.294  28.478  0.00  0.00
ATOM   1810 2HG1 VAL   112      34.835  47.618  30.185  0.00  0.00
ATOM   1811 3HG1 VAL   112      35.661  48.796  29.053  0.00  0.00
ATOM   1812  CG2 VAL   112      37.616  47.658  30.719  0.00  0.00
ATOM   1813 1HG2 VAL   112      37.507  48.738  30.830  0.00  0.00
ATOM   1814 2HG2 VAL   112      37.205  47.270  31.650  0.00  0.00
ATOM   1815 3HG2 VAL   112      38.692  47.557  30.568  0.00  0.00
ATOM   1816  C   VAL   112      36.233  45.151  28.046  0.00  0.00
ATOM   1817  O   VAL   112      35.020  44.995  27.837  0.00  0.00
ATOM   1818  N   ARG   113      37.140  44.934  27.115  0.00  0.00
ATOM   1819  H   ARG   113      38.012  45.435  27.207  0.00  0.00
ATOM   1820  CA  ARG   113      36.836  44.408  25.709  0.00  0.00
ATOM   1821  HA  ARG   113      36.053  45.039  25.287  0.00  0.00
ATOM   1822  CB  ARG   113      38.053  44.757  24.825  0.00  0.00
ATOM   1823  HB2 ARG   113      38.058  45.840  24.935  0.00  0.00
ATOM   1824  HB3 ARG   113      38.851  44.289  25.403  0.00  0.00
ATOM   1825  CG  ARG   113      38.012  44.299  23.332  0.00  0.00
ATOM   1826  HG2 ARG   113      38.068  43.211  23.294  0.00  0.00
ATOM   1827  HG3 ARG   113      37.115  44.624  22.806  0.00  0.00
ATOM   1828  CD  ARG   113      39.238  44.940  22.654  0.00  0.00
ATOM   1829  HD2 ARG   113      39.274  44.589  21.623  0.00  0.00
ATOM   1830  HD3 ARG   113      39.044  46.007  22.767  0.00  0.00
ATOM   1831  NE  ARG   113      40.539  44.566  23.307  0.00  0.00
ATOM   1832  HE  ARG   113      40.795  43.589  23.294  0.00  0.00
ATOM   1833  CZ  ARG   113      41.507  45.348  23.824  0.00  0.00
ATOM   1834  NH1 ARG   113      42.628  44.834  24.163  0.00  0.00
ATOM   1835 1HH1 ARG   113      42.749  43.831  24.153  0.00  0.00
ATOM   1836 2HH1 ARG   113      43.324  45.457  24.548  0.00  0.00
ATOM   1837  NH2 ARG   113      41.356  46.704  24.000  0.00  0.00
ATOM   1838 1HH2 ARG   113      40.511  47.231  23.835  0.00  0.00
ATOM   1839 2HH2 ARG   113      42.162  47.196  24.360  0.00  0.00
ATOM   1840  C   ARG   113      36.404  42.891  25.676  0.00  0.00
ATOM   1841  O   ARG   113      35.923  42.510  24.632  0.00  0.00
ATOM   1842  N   GLY   114      36.479  42.177  26.795  0.00  0.00
ATOM   1843  H   GLY   114      36.876  42.595  27.624  0.00  0.00
ATOM   1844  CA  GLY   114      36.334  40.689  26.723  0.00  0.00
ATOM   1845  HA2 GLY   114      36.728  40.297  25.785  0.00  0.00
ATOM   1846  HA3 GLY   114      36.918  40.288  27.551  0.00  0.00
ATOM   1847  C   GLY   114      34.881  40.213  26.860  0.00  0.00
ATOM   1848  O   GLY   114      34.696  39.128  27.374  0.00  0.00
ATOM   1849  N   ILE   115      33.896  41.016  26.618  0.00  0.00
ATOM   1850  H   ILE   115      34.174  41.944  26.332  0.00  0.00
ATOM   1851  CA  ILE   115      32.494  40.839  27.088  0.00  0.00
ATOM   1852  HA  ILE   115      32.387  41.168  28.122  0.00  0.00
ATOM   1853  CB  ILE   115      31.513  41.839  26.288  0.00  0.00
ATOM   1854  HB  ILE   115      31.654  41.701  25.216  0.00  0.00
ATOM   1855  CG2 ILE   115      30.032  41.598  26.633  0.00  0.00
ATOM   1856 1HG2 ILE   115      29.979  41.698  27.718  0.00  0.00
ATOM   1857 2HG2 ILE   115      29.386  42.351  26.182  0.00  0.00
ATOM   1858 3HG2 ILE   115      29.836  40.576  26.309  0.00  0.00
ATOM   1859  CG1 ILE   115      31.868  43.308  26.536  0.00  0.00
ATOM   1860 2HG1 ILE   115      30.944  43.840  26.308  0.00  0.00
ATOM   1861 3HG1 ILE   115      32.156  43.509  27.569  0.00  0.00
ATOM   1862  CD1 ILE   115      32.870  44.014  25.632  0.00  0.00
ATOM   1863 1HD1 ILE   115      32.549  44.190  24.605  0.00  0.00
ATOM   1864 2HD1 ILE   115      32.899  44.981  26.134  0.00  0.00
ATOM   1865 3HD1 ILE   115      33.880  43.607  25.676  0.00  0.00
ATOM   1866  C   ILE   115      31.954  39.436  26.843  0.00  0.00
ATOM   1867  O   ILE   115      32.190  38.734  25.885  0.00  0.00
ATOM   1868  N   PRO   116      31.296  38.871  27.884  0.00  0.00
ATOM   1869  CD  PRO   116      31.205  39.400  29.270  0.00  0.00
ATOM   1870  HD2 PRO   116      30.213  39.848  29.307  0.00  0.00
ATOM   1871  HD3 PRO   116      31.946  40.082  29.686  0.00  0.00
ATOM   1872  CG  PRO   116      30.983  38.219  30.172  0.00  0.00
ATOM   1873  HG2 PRO   116      30.293  38.449  30.984  0.00  0.00
ATOM   1874  HG3 PRO   116      31.942  37.895  30.578  0.00  0.00
ATOM   1875  CB  PRO   116      30.337  37.193  29.299  0.00  0.00
ATOM   1876  HB2 PRO   116      30.744  36.224  29.587  0.00  0.00
ATOM   1877  HB3 PRO   116      29.254  37.313  29.337  0.00  0.00
ATOM   1878  CA  PRO   116      30.766  37.497  27.854  0.00  0.00
ATOM   1879  HA  PRO   116      31.663  36.961  27.543  0.00  0.00
ATOM   1880  C   PRO   116      29.673  37.292  26.725  0.00  0.00
ATOM   1881  O   PRO   116      28.716  38.062  26.649  0.00  0.00
ATOM   1882  N   PHE   117      29.833  36.256  25.863  0.00  0.00
ATOM   1883  H   PHE   117      30.673  35.697  25.909  0.00  0.00
ATOM   1884  CA  PHE   117      29.026  36.228  24.591  0.00  0.00
ATOM   1885  HA  PHE   117      29.157  37.215  24.145  0.00  0.00
ATOM   1886  CB  PHE   117      29.564  35.026  23.736  0.00  0.00
ATOM   1887  HB2 PHE   117      30.638  35.212  23.736  0.00  0.00
ATOM   1888  HB3 PHE   117      29.374  34.102  24.284  0.00  0.00
ATOM   1889  CG  PHE   117      28.970  34.940  22.385  0.00  0.00
ATOM   1890  CD1 PHE   117      29.552  35.634  21.303  0.00  0.00
ATOM   1891  HD1 PHE   117      30.503  36.133  21.425  0.00  0.00
ATOM   1892  CE1 PHE   117      28.950  35.601  20.060  0.00  0.00
ATOM   1893  HE1 PHE   117      29.386  36.241  19.307  0.00  0.00
ATOM   1894  CZ  PHE   117      27.774  34.884  19.908  0.00  0.00
ATOM   1895  HZ  PHE   117      27.302  34.750  18.946  0.00  0.00
ATOM   1896  CE2 PHE   117      27.173  34.244  20.946  0.00  0.00
ATOM   1897  HE2 PHE   117      26.213  33.763  20.831  0.00  0.00
ATOM   1898  CD2 PHE   117      27.785  34.240  22.187  0.00  0.00
ATOM   1899  HD2 PHE   117      27.363  33.633  22.974  0.00  0.00
ATOM   1900  C   PHE   117      27.533  36.002  24.831  0.00  0.00
ATOM   1901  O   PHE   117      27.052  35.449  25.777  0.00  0.00
ATOM   1902  N   TRP   118      26.711  36.526  23.989  0.00  0.00
ATOM   1903  H   TRP   118      27.050  36.930  23.128  0.00  0.00
ATOM   1904  CA  TRP   118      25.264  36.390  24.027  0.00  0.00
ATOM   1905  HA  TRP   118      24.887  36.224  25.036  0.00  0.00
ATOM   1906  CB  TRP   118      24.569  37.689  23.490  0.00  0.00
ATOM   1907  HB2 TRP   118      25.188  38.102  22.694  0.00  0.00
ATOM   1908  HB3 TRP   118      23.578  37.564  23.054  0.00  0.00
ATOM   1909  CG  TRP   118      24.399  38.751  24.417  0.00  0.00
ATOM   1910  CD1 TRP   118      25.153  38.916  25.535  0.00  0.00
ATOM   1911  HD1 TRP   118      26.123  38.458  25.663  0.00  0.00
ATOM   1912  NE1 TRP   118      24.577  39.960  26.276  0.00  0.00
ATOM   1913  HE1 TRP   118      24.977  40.271  27.149  0.00  0.00
ATOM   1914  CE2 TRP   118      23.415  40.403  25.718  0.00  0.00
ATOM   1915  CZ2 TRP   118      22.532  41.445  26.105  0.00  0.00
ATOM   1916  HZ2 TRP   118      22.708  42.142  26.913  0.00  0.00
ATOM   1917  CH2 TRP   118      21.361  41.681  25.324  0.00  0.00
ATOM   1918  HH2 TRP   118      20.661  42.466  25.566  0.00  0.00
ATOM   1919  CZ3 TRP   118      21.150  40.847  24.204  0.00  0.00
ATOM   1920  HZ3 TRP   118      20.393  41.034  23.457  0.00  0.00
ATOM   1921  CE3 TRP   118      22.083  39.898  23.808  0.00  0.00
ATOM   1922  HE3 TRP   118      21.967  39.362  22.878  0.00  0.00
ATOM   1923  CD2 TRP   118      23.221  39.591  24.552  0.00  0.00
ATOM   1924  C   TRP   118      24.758  35.209  23.260  0.00  0.00
ATOM   1925  O   TRP   118      24.213  35.203  22.170  0.00  0.00
ATOM   1926  N   GLY   119      24.994  34.076  23.894  0.00  0.00
ATOM   1927  H   GLY   119      25.505  34.152  24.762  0.00  0.00
ATOM   1928  CA  GLY   119      24.512  32.759  23.422  0.00  0.00
ATOM   1929  HA2 GLY   119      24.072  32.845  22.429  0.00  0.00
ATOM   1930  HA3 GLY   119      25.417  32.153  23.439  0.00  0.00
ATOM   1931  C   GLY   119      23.413  32.151  24.276  0.00  0.00
ATOM   1932  O   GLY   119      23.315  30.911  24.332  0.00  0.00
ATOM   1933  N   GLY   120      22.725  32.959  25.120  0.00  0.00
ATOM   1934  H   GLY   120      22.892  33.952  25.037  0.00  0.00
ATOM   1935  CA  GLY   120      21.603  32.525  25.941  0.00  0.00
ATOM   1936  HA2 GLY   120      21.988  31.855  26.710  0.00  0.00
ATOM   1937  HA3 GLY   120      21.231  33.420  26.440  0.00  0.00
ATOM   1938  C   GLY   120      20.362  31.860  25.336  0.00  0.00
ATOM   1939  O   GLY   120      19.639  31.047  25.974  0.00  0.00
ATOM   1940  N   SER   121      20.128  32.077  24.010  0.00  0.00
ATOM   1941  H   SER   121      20.782  32.621  23.466  0.00  0.00
ATOM   1942  CA  SER   121      19.014  31.347  23.241  0.00  0.00
ATOM   1943  HA  SER   121      18.173  31.276  23.931  0.00  0.00
ATOM   1944  CB  SER   121      18.594  32.256  22.058  0.00  0.00
ATOM   1945  HB2 SER   121      19.503  32.509  21.512  0.00  0.00
ATOM   1946  HB3 SER   121      17.893  31.699  21.437  0.00  0.00
ATOM   1947  OG  SER   121      17.864  33.387  22.563  0.00  0.00
ATOM   1948  HG  SER   121      18.229  34.161  22.129  0.00  0.00
ATOM   1949  C   SER   121      19.270  29.959  22.707  0.00  0.00
ATOM   1950  O   SER   121      20.328  29.685  22.139  0.00  0.00
ATOM   1951  N   THR   122      18.256  29.114  22.783  0.00  0.00
ATOM   1952  H   THR   122      17.362  29.481  23.073  0.00  0.00
ATOM   1953  CA  THR   122      18.295  27.703  22.427  0.00  0.00
ATOM   1954  HA  THR   122      19.130  27.136  22.839  0.00  0.00
ATOM   1955  CB  THR   122      17.013  27.016  22.951  0.00  0.00
ATOM   1956  HB  THR   122      16.971  26.007  22.540  0.00  0.00
ATOM   1957  CG2 THR   122      17.058  26.813  24.489  0.00  0.00
ATOM   1958 1HG2 THR   122      17.051  27.803  24.947  0.00  0.00
ATOM   1959 2HG2 THR   122      16.179  26.288  24.863  0.00  0.00
ATOM   1960 3HG2 THR   122      17.941  26.222  24.729  0.00  0.00
ATOM   1961  OG1 THR   122      15.845  27.710  22.548  0.00  0.00
ATOM   1962  HG1 THR   122      15.203  27.617  23.257  0.00  0.00
ATOM   1963  C   THR   122      18.277  27.547  20.925  0.00  0.00
ATOM   1964  O   THR   122      18.365  26.455  20.384  0.00  0.00
ATOM   1965  N   ILE   123      18.189  28.677  20.177  0.00  0.00
ATOM   1966  H   ILE   123      18.245  29.579  20.629  0.00  0.00
ATOM   1967  CA  ILE   123      18.000  28.806  18.669  0.00  0.00
ATOM   1968  HA  ILE   123      18.393  27.938  18.140  0.00  0.00
ATOM   1969  CB  ILE   123      16.526  28.925  18.343  0.00  0.00
ATOM   1970  HB  ILE   123      16.490  29.088  17.266  0.00  0.00
ATOM   1971  CG2 ILE   123      15.735  27.728  18.678  0.00  0.00
ATOM   1972 1HG2 ILE   123      15.542  27.670  19.749  0.00  0.00
ATOM   1973 2HG2 ILE   123      14.767  27.832  18.189  0.00  0.00
ATOM   1974 3HG2 ILE   123      16.250  26.866  18.253  0.00  0.00
ATOM   1975  CG1 ILE   123      15.873  30.198  18.960  0.00  0.00
ATOM   1976 2HG1 ILE   123      15.867  30.079  20.044  0.00  0.00
ATOM   1977 3HG1 ILE   123      16.597  30.983  18.741  0.00  0.00
ATOM   1978  CD1 ILE   123      14.482  30.570  18.339  0.00  0.00
ATOM   1979 1HD1 ILE   123      13.725  29.837  18.618  0.00  0.00
ATOM   1980 2HD1 ILE   123      14.152  31.575  18.600  0.00  0.00
ATOM   1981 3HD1 ILE   123      14.566  30.488  17.254  0.00  0.00
ATOM   1982  C   ILE   123      18.906  29.935  18.121  0.00  0.00
ATOM   1983  O   ILE   123      19.253  30.817  18.872  0.00  0.00
ATOM   1984  N   ASP   124      19.326  29.824  16.857  0.00  0.00
ATOM   1985  H   ASP   124      19.109  28.965  16.370  0.00  0.00
ATOM   1986  CA  ASP   124      20.322  30.760  16.157  0.00  0.00
ATOM   1987  HA  ASP   124      21.074  30.969  16.919  0.00  0.00
ATOM   1988  CB  ASP   124      20.915  29.891  15.006  0.00  0.00
ATOM   1989  HB2 ASP   124      21.696  30.446  14.488  0.00  0.00
ATOM   1990  HB3 ASP   124      21.460  29.038  15.410  0.00  0.00
ATOM   1991  CG  ASP   124      19.857  29.460  14.017  0.00  0.00
ATOM   1992  OD1 ASP   124      19.702  30.067  12.891  0.00  0.00
ATOM   1993  OD2 ASP   124      19.115  28.495  14.303  0.00  0.00
ATOM   1994  C   ASP   124      19.795  32.104  15.606  0.00  0.00
ATOM   1995  O   ASP   124      20.537  33.027  15.336  0.00  0.00
ATOM   1996  N   THR   125      18.536  32.235  15.320  0.00  0.00
ATOM   1997  H   THR   125      17.970  31.406  15.198  0.00  0.00
ATOM   1998  CA  THR   125      17.922  33.509  14.905  0.00  0.00
ATOM   1999  HA  THR   125      18.462  33.790  14.000  0.00  0.00
ATOM   2000  CB  THR   125      16.642  33.208  14.313  0.00  0.00
ATOM   2001  HB  THR   125      16.203  34.181  14.095  0.00  0.00
ATOM   2002  CG2 THR   125      16.567  32.493  12.948  0.00  0.00
ATOM   2003 1HG2 THR   125      17.309  31.695  12.974  0.00  0.00
ATOM   2004 2HG2 THR   125      15.555  32.194  12.676  0.00  0.00
ATOM   2005 3HG2 THR   125      16.766  33.272  12.213  0.00  0.00
ATOM   2006  OG1 THR   125      15.799  32.523  15.209  0.00  0.00
ATOM   2007  HG1 THR   125      15.389  31.753  14.810  0.00  0.00
ATOM   2008  C   THR   125      17.821  34.653  15.895  0.00  0.00
ATOM   2009  O   THR   125      17.544  35.800  15.445  0.00  0.00
ATOM   2010  N   GLU   126      18.000  34.450  17.147  0.00  0.00
ATOM   2011  H   GLU   126      18.233  33.505  17.415  0.00  0.00
ATOM   2012  CA  GLU   126      17.760  35.477  18.232  0.00  0.00
ATOM   2013  HA  GLU   126      17.817  36.479  17.807  0.00  0.00
ATOM   2014  CB  GLU   126      16.288  35.554  18.625  0.00  0.00
ATOM   2015  HB2 GLU   126      16.173  36.326  19.386  0.00  0.00
ATOM   2016  HB3 GLU   126      15.704  35.912  17.778  0.00  0.00
ATOM   2017  CG  GLU   126      15.731  34.241  19.185  0.00  0.00
ATOM   2018  HG2 GLU   126      15.696  33.461  18.426  0.00  0.00
ATOM   2019  HG3 GLU   126      16.346  33.832  19.987  0.00  0.00
ATOM   2020  CD  GLU   126      14.314  34.484  19.809  0.00  0.00
ATOM   2021  OE1 GLU   126      13.837  33.574  20.540  0.00  0.00
ATOM   2022  OE2 GLU   126      13.601  35.514  19.584  0.00  0.00
ATOM   2023  C   GLU   126      18.715  35.511  19.420  0.00  0.00
ATOM   2024  O   GLU   126      18.737  34.652  20.257  0.00  0.00
ATOM   2025  N   LEU   127      19.477  36.630  19.516  0.00  0.00
ATOM   2026  H   LEU   127      19.158  37.329  18.862  0.00  0.00
ATOM   2027  CA  LEU   127      20.643  36.783  20.300  0.00  0.00
ATOM   2028  HA  LEU   127      21.200  35.855  20.425  0.00  0.00
ATOM   2029  CB  LEU   127      21.486  37.838  19.660  0.00  0.00
ATOM   2030  HB2 LEU   127      21.451  37.720  18.577  0.00  0.00
ATOM   2031  HB3 LEU   127      20.972  38.780  19.853  0.00  0.00
ATOM   2032  CG  LEU   127      23.020  37.877  20.029  0.00  0.00
ATOM   2033  HG  LEU   127      23.129  37.699  21.099  0.00  0.00
ATOM   2034  CD1 LEU   127      23.754  36.848  19.154  0.00  0.00
ATOM   2035 1HD1 LEU   127      24.785  36.690  19.473  0.00  0.00
ATOM   2036 2HD1 LEU   127      23.208  35.911  19.252  0.00  0.00
ATOM   2037 3HD1 LEU   127      23.726  37.202  18.124  0.00  0.00
ATOM   2038  CD2 LEU   127      23.655  39.249  19.800  0.00  0.00
ATOM   2039 1HD2 LEU   127      23.321  40.041  20.469  0.00  0.00
ATOM   2040 2HD2 LEU   127      24.733  39.190  19.952  0.00  0.00
ATOM   2041 3HD2 LEU   127      23.483  39.730  18.837  0.00  0.00
ATOM   2042  C   LEU   127      20.265  37.204  21.698  0.00  0.00
ATOM   2043  O   LEU   127      19.637  38.206  21.900  0.00  0.00
ATOM   2044  N   LYS   128      20.603  36.448  22.792  0.00  0.00
ATOM   2045  H   LYS   128      21.030  35.542  22.664  0.00  0.00
ATOM   2046  CA  LYS   128      20.221  36.722  24.207  0.00  0.00
ATOM   2047  HA  LYS   128      19.827  37.731  24.331  0.00  0.00
ATOM   2048  CB  LYS   128      19.040  35.749  24.614  0.00  0.00
ATOM   2049  HB2 LYS   128      18.286  35.829  23.832  0.00  0.00
ATOM   2050  HB3 LYS   128      19.454  34.740  24.628  0.00  0.00
ATOM   2051  CG  LYS   128      18.318  35.882  25.958  0.00  0.00
ATOM   2052  HG2 LYS   128      19.125  35.807  26.687  0.00  0.00
ATOM   2053  HG3 LYS   128      17.939  36.904  25.973  0.00  0.00
ATOM   2054  CD  LYS   128      17.254  34.723  26.162  0.00  0.00
ATOM   2055  HD2 LYS   128      16.717  34.637  25.218  0.00  0.00
ATOM   2056  HD3 LYS   128      17.857  33.833  26.340  0.00  0.00
ATOM   2057  CE  LYS   128      16.502  34.975  27.411  0.00  0.00
ATOM   2058  HE2 LYS   128      17.118  34.895  28.308  0.00  0.00
ATOM   2059  HE3 LYS   128      15.970  35.926  27.424  0.00  0.00
ATOM   2060  NZ  LYS   128      15.468  33.968  27.687  0.00  0.00
ATOM   2061  HZ1 LYS   128      14.608  34.174  27.200  0.00  0.00
ATOM   2062  HZ2 LYS   128      15.764  33.033  27.444  0.00  0.00
ATOM   2063  HZ3 LYS   128      15.295  33.994  28.683  0.00  0.00
ATOM   2064  C   LYS   128      21.423  36.446  25.193  0.00  0.00
ATOM   2065  O   LYS   128      22.279  35.625  24.978  0.00  0.00
ATOM   2066  N   VAL   129      21.450  37.326  26.227  0.00  0.00
ATOM   2067  H   VAL   129      20.695  37.996  26.264  0.00  0.00
ATOM   2068  CA  VAL   129      22.250  37.282  27.400  0.00  0.00
ATOM   2069  HA  VAL   129      23.292  37.325  27.082  0.00  0.00
ATOM   2070  CB  VAL   129      21.981  38.426  28.368  0.00  0.00
ATOM   2071  HB  VAL   129      21.836  39.334  27.782  0.00  0.00
ATOM   2072  CG1 VAL   129      20.587  38.208  29.050  0.00  0.00
ATOM   2073 1HG1 VAL   129      20.704  37.502  29.873  0.00  0.00
ATOM   2074 2HG1 VAL   129      20.220  39.167  29.414  0.00  0.00
ATOM   2075 3HG1 VAL   129      19.893  37.810  28.309  0.00  0.00
ATOM   2076  CG2 VAL   129      23.177  38.671  29.257  0.00  0.00
ATOM   2077 1HG2 VAL   129      23.316  37.945  30.057  0.00  0.00
ATOM   2078 2HG2 VAL   129      24.109  38.785  28.704  0.00  0.00
ATOM   2079 3HG2 VAL   129      22.989  39.648  29.704  0.00  0.00
ATOM   2080  C   VAL   129      22.222  35.945  28.170  0.00  0.00
ATOM   2081  O   VAL   129      21.171  35.318  28.278  0.00  0.00
ATOM   2082  N   ILE   130      23.411  35.586  28.807  0.00  0.00
ATOM   2083  H   ILE   130      24.168  36.254  28.762  0.00  0.00
ATOM   2084  CA  ILE   130      23.554  34.363  29.548  0.00  0.00
ATOM   2085  HA  ILE   130      22.773  33.678  29.218  0.00  0.00
ATOM   2086  CB  ILE   130      24.874  33.601  29.271  0.00  0.00
ATOM   2087  HB  ILE   130      25.662  34.325  29.475  0.00  0.00
ATOM   2088  CG2 ILE   130      25.170  32.455  30.223  0.00  0.00
ATOM   2089 1HG2 ILE   130      24.443  31.678  29.986  0.00  0.00
ATOM   2090 2HG2 ILE   130      26.176  32.035  30.188  0.00  0.00
ATOM   2091 3HG2 ILE   130      24.991  32.746  31.256  0.00  0.00
ATOM   2092  CG1 ILE   130      25.014  33.180  27.778  0.00  0.00
ATOM   2093 2HG1 ILE   130      24.227  32.471  27.521  0.00  0.00
ATOM   2094 3HG1 ILE   130      24.768  34.008  27.114  0.00  0.00
ATOM   2095  CD1 ILE   130      26.284  32.377  27.451  0.00  0.00
ATOM   2096 1HD1 ILE   130      27.127  32.949  27.841  0.00  0.00
ATOM   2097 2HD1 ILE   130      26.163  31.381  27.877  0.00  0.00
ATOM   2098 3HD1 ILE   130      26.480  32.210  26.392  0.00  0.00
ATOM   2099  C   ILE   130      23.278  34.751  31.027  0.00  0.00
ATOM   2100  O   ILE   130      23.907  35.556  31.662  0.00  0.00
ATOM   2101  N   ASP   131      22.289  34.128  31.624  0.00  0.00
ATOM   2102  H   ASP   131      21.809  33.410  31.102  0.00  0.00
ATOM   2103  CA  ASP   131      21.851  34.478  33.045  0.00  0.00
ATOM   2104  HA  ASP   131      21.402  35.461  32.904  0.00  0.00
ATOM   2105  CB  ASP   131      20.755  33.484  33.427  0.00  0.00
ATOM   2106  HB2 ASP   131      20.151  33.907  34.229  0.00  0.00
ATOM   2107  HB3 ASP   131      20.146  33.377  32.529  0.00  0.00
ATOM   2108  CG  ASP   131      21.297  32.097  33.724  0.00  0.00
ATOM   2109  OD1 ASP   131      21.833  31.402  32.911  0.00  0.00
ATOM   2110  OD2 ASP   131      21.160  31.754  34.926  0.00  0.00
ATOM   2111  C   ASP   131      22.883  34.582  34.214  0.00  0.00
ATOM   2112  O   ASP   131      22.788  35.444  35.092  0.00  0.00
ATOM   2113  N   THR   132      23.907  33.709  34.141  0.00  0.00
ATOM   2114  H   THR   132      23.863  33.014  33.410  0.00  0.00
ATOM   2115  CA  THR   132      25.028  33.648  35.108  0.00  0.00
ATOM   2116  HA  THR   132      24.699  33.911  36.113  0.00  0.00
ATOM   2117  CB  THR   132      25.661  32.262  35.256  0.00  0.00
ATOM   2118  HB  THR   132      26.627  32.410  35.736  0.00  0.00
ATOM   2119  CG2 THR   132      24.814  31.232  36.011  0.00  0.00
ATOM   2120 1HG2 THR   132      23.801  31.187  35.610  0.00  0.00
ATOM   2121 2HG2 THR   132      25.299  30.273  35.830  0.00  0.00
ATOM   2122 3HG2 THR   132      24.766  31.505  37.065  0.00  0.00
ATOM   2123  OG1 THR   132      25.851  31.743  33.990  0.00  0.00
ATOM   2124  HG1 THR   132      26.605  31.150  34.030  0.00  0.00
ATOM   2125  C   THR   132      26.085  34.743  34.812  0.00  0.00
ATOM   2126  O   THR   132      26.902  34.866  35.678  0.00  0.00
ATOM   2127  N   ASN   133      26.001  35.414  33.676  0.00  0.00
ATOM   2128  H   ASN   133      25.253  35.172  33.041  0.00  0.00
ATOM   2129  CA  ASN   133      26.900  36.523  33.240  0.00  0.00
ATOM   2130  HA  ASN   133      27.809  36.429  33.835  0.00  0.00
ATOM   2131  CB  ASN   133      27.286  36.430  31.779  0.00  0.00
ATOM   2132  HB2 ASN   133      26.344  36.369  31.233  0.00  0.00
ATOM   2133  HB3 ASN   133      27.693  37.395  31.475  0.00  0.00
ATOM   2134  CG  ASN   133      28.283  35.339  31.432  0.00  0.00
ATOM   2135  OD1 ASN   133      29.032  34.760  32.237  0.00  0.00
ATOM   2136  ND2 ASN   133      28.224  34.908  30.167  0.00  0.00
ATOM   2137 1HD2 ASN   133      28.745  34.075  29.934  0.00  0.00
ATOM   2138 2HD2 ASN   133      27.517  35.326  29.579  0.00  0.00
ATOM   2139  C   ASN   133      26.390  37.902  33.706  0.00  0.00
ATOM   2140  O   ASN   133      27.133  38.855  33.837  0.00  0.00
ATOM   2141  N   CYS   134      25.065  38.052  33.879  0.00  0.00
ATOM   2142  H   CYS   134      24.442  37.259  33.829  0.00  0.00
ATOM   2143  CA  CYS   134      24.411  39.289  34.321  0.00  0.00
ATOM   2144  HA  CYS   134      25.057  40.133  34.083  0.00  0.00
ATOM   2145  CB  CYS   134      23.094  39.612  33.576  0.00  0.00
ATOM   2146  HB2 CYS   134      22.593  40.497  33.969  0.00  0.00
ATOM   2147  HB3 CYS   134      23.263  39.779  32.512  0.00  0.00
ATOM   2148  SG  CYS   134      21.971  38.122  33.641  0.00  0.00
ATOM   2149  HG  CYS   134      22.037  37.606  34.872  0.00  0.00
ATOM   2150  C   CYS   134      24.264  39.253  35.808  0.00  0.00
ATOM   2151  O   CYS   134      24.215  38.180  36.389  0.00  0.00
ATOM   2152  N   ILE   135      24.191  40.440  36.461  0.00  0.00
ATOM   2153  H   ILE   135      24.232  41.225  35.829  0.00  0.00
ATOM   2154  CA  ILE   135      23.639  40.632  37.813  0.00  0.00
ATOM   2155  HA  ILE   135      23.471  39.641  38.236  0.00  0.00
ATOM   2156  CB  ILE   135      24.656  41.357  38.744  0.00  0.00
ATOM   2157  HB  ILE   135      24.343  41.352  39.788  0.00  0.00
ATOM   2158  CG2 ILE   135      25.950  40.569  38.759  0.00  0.00
ATOM   2159 1HG2 ILE   135      25.736  39.506  38.858  0.00  0.00
ATOM   2160 2HG2 ILE   135      26.472  40.703  37.811  0.00  0.00
ATOM   2161 3HG2 ILE   135      26.592  40.834  39.600  0.00  0.00
ATOM   2162  CG1 ILE   135      25.106  42.839  38.471  0.00  0.00
ATOM   2163 2HG1 ILE   135      25.603  42.837  37.501  0.00  0.00
ATOM   2164 3HG1 ILE   135      24.134  43.329  38.406  0.00  0.00
ATOM   2165  CD1 ILE   135      26.025  43.669  39.381  0.00  0.00
ATOM   2166 1HD1 ILE   135      26.063  44.697  39.019  0.00  0.00
ATOM   2167 2HD1 ILE   135      25.656  43.683  40.406  0.00  0.00
ATOM   2168 3HD1 ILE   135      26.960  43.110  39.356  0.00  0.00
ATOM   2169  C   ILE   135      22.399  41.483  37.715  0.00  0.00
ATOM   2170  O   ILE   135      21.975  42.126  36.705  0.00  0.00
ATOM   2171  N   ASN   136      21.704  41.485  38.837  0.00  0.00
ATOM   2172  H   ASN   136      21.861  40.861  39.615  0.00  0.00
ATOM   2173  CA  ASN   136      20.606  42.422  39.227  0.00  0.00
ATOM   2174  HA  ASN   136      20.302  42.927  38.310  0.00  0.00
ATOM   2175  CB  ASN   136      19.493  41.510  39.805  0.00  0.00
ATOM   2176  HB2 ASN   136      19.557  40.569  39.259  0.00  0.00
ATOM   2177  HB3 ASN   136      19.776  41.128  40.787  0.00  0.00
ATOM   2178  CG  ASN   136      18.048  42.052  39.836  0.00  0.00
ATOM   2179  OD1 ASN   136      17.548  42.475  40.811  0.00  0.00
ATOM   2180  ND2 ASN   136      17.261  42.032  38.775  0.00  0.00
ATOM   2181 1HD2 ASN   136      16.263  42.147  38.874  0.00  0.00
ATOM   2182 2HD2 ASN   136      17.609  41.618  37.922  0.00  0.00
ATOM   2183  C   ASN   136      21.019  43.481  40.269  0.00  0.00
ATOM   2184  O   ASN   136      21.743  43.098  41.212  0.00  0.00
ATOM   2185  N   VAL   137      20.646  44.719  40.148  0.00  0.00
ATOM   2186  H   VAL   137      20.077  44.960  39.349  0.00  0.00
ATOM   2187  CA  VAL   137      20.960  45.896  41.041  0.00  0.00
ATOM   2188  HA  VAL   137      21.300  45.457  41.979  0.00  0.00
ATOM   2189  CB  VAL   137      22.080  46.785  40.378  0.00  0.00
ATOM   2190  HB  VAL   137      22.367  47.513  41.136  0.00  0.00
ATOM   2191  CG1 VAL   137      23.273  45.997  39.771  0.00  0.00
ATOM   2192 1HG1 VAL   137      23.131  45.512  38.805  0.00  0.00
ATOM   2193 2HG1 VAL   137      24.048  46.759  39.682  0.00  0.00
ATOM   2194 3HG1 VAL   137      23.618  45.222  40.456  0.00  0.00
ATOM   2195  CG2 VAL   137      21.601  47.557  39.181  0.00  0.00
ATOM   2196 1HG2 VAL   137      21.160  46.895  38.436  0.00  0.00
ATOM   2197 2HG2 VAL   137      20.935  48.393  39.396  0.00  0.00
ATOM   2198 3HG2 VAL   137      22.480  47.944  38.666  0.00  0.00
ATOM   2199  C   VAL   137      19.743  46.788  41.330  0.00  0.00
ATOM   2200  O   VAL   137      18.700  46.643  40.747  0.00  0.00
ATOM   2201  N   ILE   138      19.779  47.554  42.399  0.00  0.00
ATOM   2202  H   ILE   138      20.667  47.602  42.877  0.00  0.00
ATOM   2203  CA  ILE   138      18.722  48.438  42.938  0.00  0.00
ATOM   2204  HA  ILE   138      17.787  48.075  42.511  0.00  0.00
ATOM   2205  CB  ILE   138      18.591  48.300  44.500  0.00  0.00
ATOM   2206  HB  ILE   138      19.531  48.681  44.898  0.00  0.00
ATOM   2207  CG2 ILE   138      17.543  49.242  45.181  0.00  0.00
ATOM   2208 1HG2 ILE   138      17.679  50.280  44.875  0.00  0.00
ATOM   2209 2HG2 ILE   138      16.518  48.968  44.936  0.00  0.00
ATOM   2210 3HG2 ILE   138      17.594  49.248  46.270  0.00  0.00
ATOM   2211  CG1 ILE   138      18.271  46.815  44.768  0.00  0.00
ATOM   2212 2HG1 ILE   138      17.301  46.457  44.423  0.00  0.00
ATOM   2213 3HG1 ILE   138      19.043  46.151  44.378  0.00  0.00
ATOM   2214  CD1 ILE   138      18.453  46.418  46.314  0.00  0.00
ATOM   2215 1HD1 ILE   138      17.738  46.953  46.939  0.00  0.00
ATOM   2216 2HD1 ILE   138      18.251  45.350  46.394  0.00  0.00
ATOM   2217 3HD1 ILE   138      19.445  46.647  46.701  0.00  0.00
ATOM   2218  C   ILE   138      18.865  49.865  42.440  0.00  0.00
ATOM   2219  O   ILE   138      19.879  50.493  42.574  0.00  0.00
ATOM   2220  N   GLN   139      17.780  50.405  41.937  0.00  0.00
ATOM   2221  H   GLN   139      16.942  49.841  41.932  0.00  0.00
ATOM   2222  CA  GLN   139      17.653  51.768  41.481  0.00  0.00
ATOM   2223  HA  GLN   139      18.646  52.017  41.105  0.00  0.00
ATOM   2224  CB  GLN   139      16.749  51.737  40.315  0.00  0.00
ATOM   2225  HB2 GLN   139      17.056  50.871  39.731  0.00  0.00
ATOM   2226  HB3 GLN   139      15.711  51.583  40.606  0.00  0.00
ATOM   2227  CG  GLN   139      16.829  52.938  39.340  0.00  0.00
ATOM   2228  HG2 GLN   139      16.393  53.807  39.833  0.00  0.00
ATOM   2229  HG3 GLN   139      17.892  53.110  39.169  0.00  0.00
ATOM   2230  CD  GLN   139      15.846  52.888  38.139  0.00  0.00
ATOM   2231  OE1 GLN   139      16.139  52.458  37.024  0.00  0.00
ATOM   2232  NE2 GLN   139      14.631  53.129  38.462  0.00  0.00
ATOM   2233 1HE2 GLN   139      13.885  53.257  37.793  0.00  0.00
ATOM   2234 2HE2 GLN   139      14.312  53.201  39.418  0.00  0.00
ATOM   2235  C   GLN   139      17.204  52.544  42.757  0.00  0.00
ATOM   2236  O   GLN   139      16.404  52.024  43.526  0.00  0.00
ATOM   2237  N   PRO   140      17.657  53.824  42.949  0.00  0.00
ATOM   2238  CD  PRO   140      18.656  54.468  42.079  0.00  0.00
ATOM   2239  HD2 PRO   140      18.253  54.973  41.201  0.00  0.00
ATOM   2240  HD3 PRO   140      19.352  53.717  41.707  0.00  0.00
ATOM   2241  CG  PRO   140      19.425  55.368  43.018  0.00  0.00
ATOM   2242  HG2 PRO   140      19.815  56.242  42.498  0.00  0.00
ATOM   2243  HG3 PRO   140      20.164  54.843  43.624  0.00  0.00
ATOM   2244  CB  PRO   140      18.323  55.844  44.016  0.00  0.00
ATOM   2245  HB2 PRO   140      18.650  56.105  45.022  0.00  0.00
ATOM   2246  HB3 PRO   140      17.722  56.651  43.595  0.00  0.00
ATOM   2247  CA  PRO   140      17.385  54.593  44.161  0.00  0.00
ATOM   2248  HA  PRO   140      17.746  54.013  45.010  0.00  0.00
ATOM   2249  C   PRO   140      15.914  54.990  44.581  0.00  0.00
ATOM   2250  O   PRO   140      15.720  55.559  45.632  0.00  0.00
ATOM   2251  N   ASP   141      14.905  54.816  43.674  0.00  0.00
ATOM   2252  H   ASP   141      15.134  54.414  42.776  0.00  0.00
ATOM   2253  CA  ASP   141      13.432  54.890  43.975  0.00  0.00
ATOM   2254  HA  ASP   141      13.263  55.706  44.678  0.00  0.00
ATOM   2255  CB  ASP   141      12.645  55.149  42.684  0.00  0.00
ATOM   2256  HB2 ASP   141      11.605  55.361  42.936  0.00  0.00
ATOM   2257  HB3 ASP   141      13.130  56.019  42.240  0.00  0.00
ATOM   2258  CG  ASP   141      12.808  53.920  41.711  0.00  0.00
ATOM   2259  OD1 ASP   141      13.762  53.778  40.906  0.00  0.00
ATOM   2260  OD2 ASP   141      12.043  52.971  41.973  0.00  0.00
ATOM   2261  C   ASP   141      12.896  53.731  44.767  0.00  0.00
ATOM   2262  O   ASP   141      11.910  53.912  45.478  0.00  0.00
ATOM   2263  N   GLY   142      13.495  52.545  44.624  0.00  0.00
ATOM   2264  H   GLY   142      14.391  52.443  44.169  0.00  0.00
ATOM   2265  CA  GLY   142      13.020  51.375  45.266  0.00  0.00
ATOM   2266  HA2 GLY   142      13.875  51.103  45.884  0.00  0.00
ATOM   2267  HA3 GLY   142      12.256  51.570  46.018  0.00  0.00
ATOM   2268  C   GLY   142      12.617  50.211  44.373  0.00  0.00
ATOM   2269  O   GLY   142      12.142  49.217  44.853  0.00  0.00
ATOM   2270  N   SER   143      12.852  50.316  43.069  0.00  0.00
ATOM   2271  H   SER   143      13.395  51.124  42.801  0.00  0.00
ATOM   2272  CA  SER   143      12.688  49.201  42.124  0.00  0.00
ATOM   2273  HA  SER   143      12.048  48.403  42.500  0.00  0.00
ATOM   2274  CB  SER   143      12.029  49.653  40.818  0.00  0.00
ATOM   2275  HB2 SER   143      11.984  48.874  40.056  0.00  0.00
ATOM   2276  HB3 SER   143      10.975  49.873  40.986  0.00  0.00
ATOM   2277  OG  SER   143      12.670  50.856  40.335  0.00  0.00
ATOM   2278  HG  SER   143      12.492  51.564  40.959  0.00  0.00
ATOM   2279  C   SER   143      14.113  48.526  41.914  0.00  0.00
ATOM   2280  O   SER   143      15.114  49.082  42.364  0.00  0.00
ATOM   2281  N   TYR   144      14.124  47.451  41.094  0.00  0.00
ATOM   2282  H   TYR   144      13.287  47.240  40.570  0.00  0.00
ATOM   2283  CA  TYR   144      15.339  46.747  40.786  0.00  0.00
ATOM   2284  HA  TYR   144      16.215  47.278  41.160  0.00  0.00
ATOM   2285  CB  TYR   144      15.384  45.424  41.610  0.00  0.00
ATOM   2286  HB2 TYR   144      16.189  44.780  41.256  0.00  0.00
ATOM   2287  HB3 TYR   144      15.701  45.711  42.613  0.00  0.00
ATOM   2288  CG  TYR   144      14.181  44.473  41.600  0.00  0.00
ATOM   2289  CD1 TYR   144      14.029  43.500  40.561  0.00  0.00
ATOM   2290  HD1 TYR   144      14.805  43.392  39.817  0.00  0.00
ATOM   2291  CE1 TYR   144      12.973  42.557  40.728  0.00  0.00
ATOM   2292  HE1 TYR   144      12.931  41.724  40.043  0.00  0.00
ATOM   2293  CZ  TYR   144      12.007  42.654  41.736  0.00  0.00
ATOM   2294  OH  TYR   144      10.927  41.858  41.779  0.00  0.00
ATOM   2295  HH  TYR   144      10.884  41.194  41.087  0.00  0.00
ATOM   2296  CE2 TYR   144      12.064  43.738  42.621  0.00  0.00
ATOM   2297  HE2 TYR   144      11.171  43.909  43.204  0.00  0.00
ATOM   2298  CD2 TYR   144      13.225  44.547  42.616  0.00  0.00
ATOM   2299  HD2 TYR   144      13.298  45.300  43.387  0.00  0.00
ATOM   2300  C   TYR   144      15.530  46.506  39.249  0.00  0.00
ATOM   2301  O   TYR   144      14.544  46.482  38.514  0.00  0.00
ATOM   2302  N   ARG   145      16.721  46.286  38.754  0.00  0.00
ATOM   2303  H   ARG   145      17.458  46.175  39.436  0.00  0.00
ATOM   2304  CA  ARG   145      17.017  46.204  37.359  0.00  0.00
ATOM   2305  HA  ARG   145      16.138  45.803  36.854  0.00  0.00
ATOM   2306  CB  ARG   145      17.206  47.684  36.794  0.00  0.00
ATOM   2307  HB2 ARG   145      17.158  47.593  35.709  0.00  0.00
ATOM   2308  HB3 ARG   145      16.405  48.232  37.291  0.00  0.00
ATOM   2309  CG  ARG   145      18.602  48.161  37.113  0.00  0.00
ATOM   2310  HG2 ARG   145      18.666  48.064  38.197  0.00  0.00
ATOM   2311  HG3 ARG   145      19.307  47.498  36.612  0.00  0.00
ATOM   2312  CD  ARG   145      18.780  49.580  36.654  0.00  0.00
ATOM   2313  HD2 ARG   145      18.276  49.575  35.687  0.00  0.00
ATOM   2314  HD3 ARG   145      18.107  50.216  37.229  0.00  0.00
ATOM   2315  NE  ARG   145      20.206  50.107  36.785  0.00  0.00
ATOM   2316  HE  ARG   145      20.421  50.888  37.387  0.00  0.00
ATOM   2317  CZ  ARG   145      21.190  49.784  35.997  0.00  0.00
ATOM   2318  NH1 ARG   145      21.058  48.951  35.061  0.00  0.00
ATOM   2319 1HH1 ARG   145      20.189  48.576  34.710  0.00  0.00
ATOM   2320 2HH1 ARG   145      21.968  48.680  34.716  0.00  0.00
ATOM   2321  NH2 ARG   145      22.387  50.251  36.296  0.00  0.00
ATOM   2322 1HH2 ARG   145      22.480  50.722  37.184  0.00  0.00
ATOM   2323 2HH2 ARG   145      23.098  49.699  35.837  0.00  0.00
ATOM   2324  C   ARG   145      18.212  45.232  37.082  0.00  0.00
ATOM   2325  O   ARG   145      18.972  44.969  37.985  0.00  0.00
ATOM   2326  N   SER   146      18.391  44.846  35.856  0.00  0.00
ATOM   2327  H   SER   146      17.763  45.061  35.095  0.00  0.00
ATOM   2328  CA  SER   146      19.531  44.018  35.323  0.00  0.00
ATOM   2329  HA  SER   146      19.830  43.421  36.185  0.00  0.00
ATOM   2330  CB  SER   146      19.039  43.020  34.184  0.00  0.00
ATOM   2331  HB2 SER   146      18.743  43.603  33.313  0.00  0.00
ATOM   2332  HB3 SER   146      19.851  42.346  33.913  0.00  0.00
ATOM   2333  OG  SER   146      17.936  42.316  34.716  0.00  0.00
ATOM   2334  HG  SER   146      17.146  42.846  34.853  0.00  0.00
ATOM   2335  C   SER   146      20.723  44.790  34.821  0.00  0.00
ATOM   2336  O   SER   146      20.648  45.970  34.487  0.00  0.00
ATOM   2337  N   GLU   147      21.891  44.142  34.906  0.00  0.00
ATOM   2338  H   GLU   147      21.847  43.137  34.998  0.00  0.00
ATOM   2339  CA  GLU   147      23.255  44.765  34.622  0.00  0.00
ATOM   2340  HA  GLU   147      23.232  45.429  33.758  0.00  0.00
ATOM   2341  CB  GLU   147      23.630  45.498  35.910  0.00  0.00
ATOM   2342  HB2 GLU   147      22.910  46.222  36.292  0.00  0.00
ATOM   2343  HB3 GLU   147      23.810  44.672  36.598  0.00  0.00
ATOM   2344  CG  GLU   147      24.931  46.326  35.845  0.00  0.00
ATOM   2345  HG2 GLU   147      25.287  46.414  36.871  0.00  0.00
ATOM   2346  HG3 GLU   147      25.653  45.695  35.327  0.00  0.00
ATOM   2347  CD  GLU   147      24.756  47.640  35.142  0.00  0.00
ATOM   2348  OE1 GLU   147      25.763  48.030  34.468  0.00  0.00
ATOM   2349  OE2 GLU   147      23.688  48.286  35.082  0.00  0.00
ATOM   2350  C   GLU   147      24.243  43.681  34.119  0.00  0.00
ATOM   2351  O   GLU   147      23.974  42.510  34.369  0.00  0.00
ATOM   2352  N   GLU   148      25.243  44.034  33.349  0.00  0.00
ATOM   2353  H   GLU   148      25.456  45.011  33.203  0.00  0.00
ATOM   2354  CA  GLU   148      26.359  43.099  32.885  0.00  0.00
ATOM   2355  HA  GLU   148      26.310  42.226  33.536  0.00  0.00
ATOM   2356  CB  GLU   148      26.273  42.781  31.410  0.00  0.00
ATOM   2357  HB2 GLU   148      26.272  43.740  30.891  0.00  0.00
ATOM   2358  HB3 GLU   148      27.130  42.198  31.076  0.00  0.00
ATOM   2359  CG  GLU   148      25.082  42.048  30.835  0.00  0.00
ATOM   2360  HG2 GLU   148      25.065  40.973  31.018  0.00  0.00
ATOM   2361  HG3 GLU   148      24.143  42.380  31.279  0.00  0.00
ATOM   2362  CD  GLU   148      24.998  42.051  29.267  0.00  0.00
ATOM   2363  OE1 GLU   148      25.731  41.318  28.550  0.00  0.00
ATOM   2364  OE2 GLU   148      24.263  42.871  28.683  0.00  0.00
ATOM   2365  C   GLU   148      27.725  43.633  33.137  0.00  0.00
ATOM   2366  O   GLU   148      27.953  44.748  32.808  0.00  0.00
ATOM   2367  N   LEU   149      28.654  42.817  33.676  0.00  0.00
ATOM   2368  H   LEU   149      28.407  41.839  33.713  0.00  0.00
ATOM   2369  CA  LEU   149      29.998  43.115  34.160  0.00  0.00
ATOM   2370  HA  LEU   149      30.397  44.005  33.673  0.00  0.00
ATOM   2371  CB  LEU   149      30.063  43.434  35.697  0.00  0.00
ATOM   2372  HB2 LEU   149      31.088  43.267  36.030  0.00  0.00
ATOM   2373  HB3 LEU   149      29.906  44.501  35.851  0.00  0.00
ATOM   2374  CG  LEU   149      29.097  42.566  36.613  0.00  0.00
ATOM   2375  HG  LEU   149      28.080  42.803  36.305  0.00  0.00
ATOM   2376  CD1 LEU   149      29.303  41.073  36.566  0.00  0.00
ATOM   2377 1HD1 LEU   149      30.314  40.939  36.951  0.00  0.00
ATOM   2378 2HD1 LEU   149      28.606  40.575  37.241  0.00  0.00
ATOM   2379 3HD1 LEU   149      29.195  40.644  35.570  0.00  0.00
ATOM   2380  CD2 LEU   149      29.348  43.057  38.061  0.00  0.00
ATOM   2381 1HD2 LEU   149      28.799  43.983  38.233  0.00  0.00
ATOM   2382 2HD2 LEU   149      28.894  42.322  38.723  0.00  0.00
ATOM   2383 3HD2 LEU   149      30.415  43.114  38.281  0.00  0.00
ATOM   2384  C   LEU   149      30.915  41.947  33.730  0.00  0.00
ATOM   2385  O   LEU   149      30.351  40.842  33.522  0.00  0.00
ATOM   2386  N   ASN   150      32.284  42.066  33.589  0.00  0.00
ATOM   2387  H   ASN   150      32.689  42.981  33.726  0.00  0.00
ATOM   2388  CA  ASN   150      33.213  41.052  33.086  0.00  0.00
ATOM   2389  HA  ASN   150      32.623  40.291  32.574  0.00  0.00
ATOM   2390  CB  ASN   150      34.255  41.813  32.150  0.00  0.00
ATOM   2391  HB2 ASN   150      34.694  42.647  32.699  0.00  0.00
ATOM   2392  HB3 ASN   150      35.097  41.164  31.914  0.00  0.00
ATOM   2393  CG  ASN   150      33.537  42.380  30.914  0.00  0.00
ATOM   2394  OD1 ASN   150      32.332  42.395  30.812  0.00  0.00
ATOM   2395  ND2 ASN   150      34.262  42.895  29.975  0.00  0.00
ATOM   2396 1HD2 ASN   150      33.840  43.485  29.273  0.00  0.00
ATOM   2397 2HD2 ASN   150      35.261  42.754  30.019  0.00  0.00
ATOM   2398  C   ASN   150      34.020  40.325  34.204  0.00  0.00
ATOM   2399  O   ASN   150      34.405  39.181  33.987  0.00  0.00
ATOM   2400  N   LEU   151      34.253  40.974  35.305  0.00  0.00
ATOM   2401  H   LEU   151      33.739  41.835  35.418  0.00  0.00
ATOM   2402  CA  LEU   151      35.096  40.534  36.444  0.00  0.00
ATOM   2403  HA  LEU   151      35.164  39.459  36.605  0.00  0.00
ATOM   2404  CB  LEU   151      36.517  41.031  36.023  0.00  0.00
ATOM   2405  HB2 LEU   151      36.910  40.575  35.114  0.00  0.00
ATOM   2406  HB3 LEU   151      36.324  42.067  35.747  0.00  0.00
ATOM   2407  CG  LEU   151      37.469  40.969  37.244  0.00  0.00
ATOM   2408  HG  LEU   151      37.044  41.481  38.108  0.00  0.00
ATOM   2409  CD1 LEU   151      37.921  39.597  37.670  0.00  0.00
ATOM   2410 1HD1 LEU   151      38.736  39.553  38.393  0.00  0.00
ATOM   2411 2HD1 LEU   151      37.129  39.103  38.231  0.00  0.00
ATOM   2412 3HD1 LEU   151      38.225  39.079  36.760  0.00  0.00
ATOM   2413  CD2 LEU   151      38.771  41.652  36.870  0.00  0.00
ATOM   2414 1HD2 LEU   151      38.637  42.687  36.555  0.00  0.00
ATOM   2415 2HD2 LEU   151      39.393  41.754  37.758  0.00  0.00
ATOM   2416 3HD2 LEU   151      39.363  41.171  36.091  0.00  0.00
ATOM   2417  C   LEU   151      34.537  41.084  37.787  0.00  0.00
ATOM   2418  O   LEU   151      34.198  42.256  37.967  0.00  0.00
ATOM   2419  N   VAL   152      34.555  40.238  38.754  0.00  0.00
ATOM   2420  H   VAL   152      34.983  39.333  38.622  0.00  0.00
ATOM   2421  CA  VAL   152      34.034  40.537  40.069  0.00  0.00
ATOM   2422  HA  VAL   152      33.834  41.603  40.189  0.00  0.00
ATOM   2423  CB  VAL   152      32.705  39.798  40.313  0.00  0.00
ATOM   2424  HB  VAL   152      32.946  38.740  40.424  0.00  0.00
ATOM   2425  CG1 VAL   152      31.971  40.338  41.576  0.00  0.00
ATOM   2426 1HG1 VAL   152      31.136  39.667  41.771  0.00  0.00
ATOM   2427 2HG1 VAL   152      32.587  40.296  42.474  0.00  0.00
ATOM   2428 3HG1 VAL   152      31.642  41.365  41.417  0.00  0.00
ATOM   2429  CG2 VAL   152      31.688  39.685  39.120  0.00  0.00
ATOM   2430 1HG2 VAL   152      32.178  39.436  38.179  0.00  0.00
ATOM   2431 2HG2 VAL   152      30.888  38.959  39.269  0.00  0.00
ATOM   2432 3HG2 VAL   152      31.160  40.633  39.015  0.00  0.00
ATOM   2433  C   VAL   152      35.120  40.137  41.054  0.00  0.00
ATOM   2434  O   VAL   152      35.625  39.033  40.928  0.00  0.00
ATOM   2435  N   ILE   153      35.479  40.993  42.016  0.00  0.00
ATOM   2436  H   ILE   153      35.149  41.934  41.856  0.00  0.00
ATOM   2437  CA  ILE   153      36.320  40.695  43.173  0.00  0.00
ATOM   2438  HA  ILE   153      36.671  39.665  43.111  0.00  0.00
ATOM   2439  CB  ILE   153      37.449  41.728  43.276  0.00  0.00
ATOM   2440  HB  ILE   153      36.929  42.670  43.448  0.00  0.00
ATOM   2441  CG2 ILE   153      38.368  41.367  44.506  0.00  0.00
ATOM   2442 1HG2 ILE   153      39.164  42.077  44.284  0.00  0.00
ATOM   2443 2HG2 ILE   153      37.883  41.698  45.425  0.00  0.00
ATOM   2444 3HG2 ILE   153      38.592  40.307  44.625  0.00  0.00
ATOM   2445  CG1 ILE   153      38.244  41.921  41.905  0.00  0.00
ATOM   2446 2HG1 ILE   153      37.595  42.216  41.080  0.00  0.00
ATOM   2447 3HG1 ILE   153      38.988  42.696  42.085  0.00  0.00
ATOM   2448  CD1 ILE   153      38.895  40.580  41.577  0.00  0.00
ATOM   2449 1HD1 ILE   153      38.175  39.780  41.403  0.00  0.00
ATOM   2450 2HD1 ILE   153      39.500  40.694  40.678  0.00  0.00
ATOM   2451 3HD1 ILE   153      39.442  40.271  42.467  0.00  0.00
ATOM   2452  C   ILE   153      35.394  40.637  44.389  0.00  0.00
ATOM   2453  O   ILE   153      34.563  41.510  44.591  0.00  0.00
ATOM   2454  N   ILE   154      35.532  39.626  45.157  0.00  0.00
ATOM   2455  H   ILE   154      36.286  38.988  44.947  0.00  0.00
ATOM   2456  CA  ILE   154      34.837  39.392  46.474  0.00  0.00
ATOM   2457  HA  ILE   154      34.536  40.363  46.868  0.00  0.00
ATOM   2458  CB  ILE   154      33.498  38.599  46.254  0.00  0.00
ATOM   2459  HB  ILE   154      32.932  39.135  45.493  0.00  0.00
ATOM   2460  CG2 ILE   154      33.859  37.188  45.665  0.00  0.00
ATOM   2461 1HG2 ILE   154      34.329  37.369  44.698  0.00  0.00
ATOM   2462 2HG2 ILE   154      34.510  36.614  46.325  0.00  0.00
ATOM   2463 3HG2 ILE   154      32.949  36.606  45.519  0.00  0.00
ATOM   2464  CG1 ILE   154      32.558  38.494  47.507  0.00  0.00
ATOM   2465 2HG1 ILE   154      32.909  37.636  48.080  0.00  0.00
ATOM   2466 3HG1 ILE   154      32.600  39.490  47.946  0.00  0.00
ATOM   2467  CD1 ILE   154      31.012  38.361  47.288  0.00  0.00
ATOM   2468 1HD1 ILE   154      30.664  39.244  46.751  0.00  0.00
ATOM   2469 2HD1 ILE   154      30.604  37.479  46.795  0.00  0.00
ATOM   2470 3HD1 ILE   154      30.558  38.447  48.276  0.00  0.00
ATOM   2471  C   ILE   154      35.773  38.868  47.498  0.00  0.00
ATOM   2472  O   ILE   154      36.862  38.394  47.151  0.00  0.00
ATOM   2473  N   GLY   155      35.403  38.955  48.769  0.00  0.00
ATOM   2474  H   GLY   155      34.460  39.253  48.974  0.00  0.00
ATOM   2475  CA  GLY   155      36.235  38.567  49.881  0.00  0.00
ATOM   2476  HA2 GLY   155      37.158  39.142  49.829  0.00  0.00
ATOM   2477  HA3 GLY   155      35.600  38.895  50.705  0.00  0.00
ATOM   2478  C   GLY   155      36.415  37.071  49.994  0.00  0.00
ATOM   2479  O   GLY   155      35.835  36.308  49.253  0.00  0.00
ATOM   2480  N   PRO   156      37.216  36.555  50.965  0.00  0.00
ATOM   2481  CD  PRO   156      38.220  37.337  51.641  0.00  0.00
ATOM   2482  HD2 PRO   156      37.842  37.775  52.565  0.00  0.00
ATOM   2483  HD3 PRO   156      38.485  38.198  51.028  0.00  0.00
ATOM   2484  CG  PRO   156      39.387  36.468  51.744  0.00  0.00
ATOM   2485  HG2 PRO   156      40.145  36.702  52.491  0.00  0.00
ATOM   2486  HG3 PRO   156      39.871  36.556  50.771  0.00  0.00
ATOM   2487  CB  PRO   156      38.767  35.091  51.866  0.00  0.00
ATOM   2488  HB2 PRO   156      39.494  34.347  51.541  0.00  0.00
ATOM   2489  HB3 PRO   156      38.413  34.836  52.865  0.00  0.00
ATOM   2490  CA  PRO   156      37.548  35.117  51.005  0.00  0.00
ATOM   2491  HA  PRO   156      37.875  34.769  50.025  0.00  0.00
ATOM   2492  C   PRO   156      36.401  34.348  51.598  0.00  0.00
ATOM   2493  O   PRO   156      35.480  34.892  52.213  0.00  0.00
ATOM   2494  N   SER   157      36.556  33.017  51.453  0.00  0.00
ATOM   2495  H   SER   157      37.482  32.676  51.237  0.00  0.00
ATOM   2496  CA  SER   157      35.590  32.001  51.805  0.00  0.00
ATOM   2497  HA  SER   157      34.656  32.349  51.362  0.00  0.00
ATOM   2498  CB  SER   157      35.894  30.710  51.040  0.00  0.00
ATOM   2499  HB2 SER   157      35.111  29.957  51.132  0.00  0.00
ATOM   2500  HB3 SER   157      35.935  30.948  49.977  0.00  0.00
ATOM   2501  OG  SER   157      37.182  30.192  51.384  0.00  0.00
ATOM   2502  HG  SER   157      37.863  30.826  51.149  0.00  0.00
ATOM   2503  C   SER   157      35.454  31.791  53.299  0.00  0.00
ATOM   2504  O   SER   157      35.927  32.612  54.112  0.00  0.00
ATOM   2505  N   ALA   158      35.092  30.552  53.805  0.00  0.00
ATOM   2506  H   ALA   158      34.490  29.914  53.303  0.00  0.00
ATOM   2507  CA  ALA   158      35.377  30.207  55.250  0.00  0.00
ATOM   2508  HA  ALA   158      34.855  30.947  55.856  0.00  0.00
ATOM   2509  CB  ALA   158      34.814  28.793  55.546  0.00  0.00
ATOM   2510  HB1 ALA   158      35.199  27.921  55.016  0.00  0.00
ATOM   2511  HB2 ALA   158      34.981  28.582  56.602  0.00  0.00
ATOM   2512  HB3 ALA   158      33.727  28.840  55.475  0.00  0.00
ATOM   2513  C   ALA   158      36.897  30.288  55.526  0.00  0.00
ATOM   2514  O   ALA   158      37.291  30.695  56.623  0.00  0.00
ATOM   2515  N   ASP   159      37.751  29.996  54.517  0.00  0.00
ATOM   2516  H   ASP   159      37.316  29.795  53.628  0.00  0.00
ATOM   2517  CA  ASP   159      39.215  29.913  54.591  0.00  0.00
ATOM   2518  HA  ASP   159      39.573  30.060  55.610  0.00  0.00
ATOM   2519  CB  ASP   159      39.777  28.601  54.088  0.00  0.00
ATOM   2520  HB2 ASP   159      39.832  27.776  54.798  0.00  0.00
ATOM   2521  HB3 ASP   159      39.005  28.277  53.391  0.00  0.00
ATOM   2522  CG  ASP   159      41.097  28.587  53.386  0.00  0.00
ATOM   2523  OD1 ASP   159      41.277  27.815  52.444  0.00  0.00
ATOM   2524  OD2 ASP   159      42.014  29.303  53.871  0.00  0.00
ATOM   2525  C   ASP   159      39.763  31.169  53.883  0.00  0.00
ATOM   2526  O   ASP   159      39.555  31.478  52.707  0.00  0.00
ATOM   2527  N   ILE   160      40.354  32.090  54.688  0.00  0.00
ATOM   2528  H   ILE   160      40.564  31.765  55.621  0.00  0.00
ATOM   2529  CA  ILE   160      40.742  33.510  54.444  0.00  0.00
ATOM   2530  HA  ILE   160      39.989  33.852  53.736  0.00  0.00
ATOM   2531  CB  ILE   160      40.513  34.415  55.647  0.00  0.00
ATOM   2532  HB  ILE   160      40.493  35.434  55.260  0.00  0.00
ATOM   2533  CG2 ILE   160      39.211  34.186  56.307  0.00  0.00
ATOM   2534 1HG2 ILE   160      39.172  33.250  56.863  0.00  0.00
ATOM   2535 2HG2 ILE   160      38.990  35.010  56.987  0.00  0.00
ATOM   2536 3HG2 ILE   160      38.512  34.266  55.474  0.00  0.00
ATOM   2537  CG1 ILE   160      41.705  34.284  56.559  0.00  0.00
ATOM   2538 2HG1 ILE   160      41.837  33.233  56.816  0.00  0.00
ATOM   2539 3HG1 ILE   160      42.598  34.652  56.054  0.00  0.00
ATOM   2540  CD1 ILE   160      41.585  35.051  57.845  0.00  0.00
ATOM   2541 1HD1 ILE   160      41.222  36.045  57.580  0.00  0.00
ATOM   2542 2HD1 ILE   160      40.796  34.600  58.448  0.00  0.00
ATOM   2543 3HD1 ILE   160      42.556  35.226  58.310  0.00  0.00
ATOM   2544  C   ILE   160      42.061  33.762  53.790  0.00  0.00
ATOM   2545  O   ILE   160      42.251  34.898  53.392  0.00  0.00
ATOM   2546  N   ILE   161      42.933  32.731  53.558  0.00  0.00
ATOM   2547  H   ILE   161      42.707  31.822  53.935  0.00  0.00
ATOM   2548  CA  ILE   161      44.241  32.960  52.949  0.00  0.00
ATOM   2549  HA  ILE   161      44.428  34.029  52.848  0.00  0.00
ATOM   2550  CB  ILE   161      45.367  32.436  53.822  0.00  0.00
ATOM   2551  HB  ILE   161      46.239  32.644  53.200  0.00  0.00
ATOM   2552  CG2 ILE   161      45.426  33.254  55.096  0.00  0.00
ATOM   2553 1HG2 ILE   161      46.426  33.183  55.525  0.00  0.00
ATOM   2554 2HG2 ILE   161      45.271  34.305  54.852  0.00  0.00
ATOM   2555 3HG2 ILE   161      44.777  32.857  55.877  0.00  0.00
ATOM   2556  CG1 ILE   161      45.357  30.871  54.094  0.00  0.00
ATOM   2557 2HG1 ILE   161      44.578  30.727  54.843  0.00  0.00
ATOM   2558 3HG1 ILE   161      45.088  30.294  53.210  0.00  0.00
ATOM   2559  CD1 ILE   161      46.658  30.377  54.744  0.00  0.00
ATOM   2560 1HD1 ILE   161      46.912  30.898  55.667  0.00  0.00
ATOM   2561 2HD1 ILE   161      46.655  29.303  54.931  0.00  0.00
ATOM   2562 3HD1 ILE   161      47.423  30.677  54.028  0.00  0.00
ATOM   2563  C   ILE   161      44.253  32.282  51.508  0.00  0.00
ATOM   2564  O   ILE   161      45.174  32.575  50.738  0.00  0.00
ATOM   2565  N   GLN   162      43.274  31.392  51.223  0.00  0.00
ATOM   2566  H   GLN   162      42.569  31.220  51.926  0.00  0.00
ATOM   2567  CA  GLN   162      43.293  30.575  49.987  0.00  0.00
ATOM   2568  HA  GLN   162      44.314  30.401  49.644  0.00  0.00
ATOM   2569  CB  GLN   162      43.041  29.107  50.359  0.00  0.00
ATOM   2570  HB2 GLN   162      43.721  28.860  51.173  0.00  0.00
ATOM   2571  HB3 GLN   162      41.986  29.010  50.613  0.00  0.00
ATOM   2572  CG  GLN   162      43.402  28.182  49.146  0.00  0.00
ATOM   2573  HG2 GLN   162      42.876  28.377  48.211  0.00  0.00
ATOM   2574  HG3 GLN   162      44.467  28.253  48.926  0.00  0.00
ATOM   2575  CD  GLN   162      43.131  26.728  49.545  0.00  0.00
ATOM   2576  OE1 GLN   162      42.117  26.143  49.106  0.00  0.00
ATOM   2577  NE2 GLN   162      43.902  26.145  50.442  0.00  0.00
ATOM   2578 1HE2 GLN   162      43.683  25.251  50.857  0.00  0.00
ATOM   2579 2HE2 GLN   162      44.605  26.799  50.755  0.00  0.00
ATOM   2580  C   GLN   162      42.538  31.150  48.792  0.00  0.00
ATOM   2581  O   GLN   162      41.306  30.978  48.720  0.00  0.00
ATOM   2582  N   PHE   163      43.189  31.861  47.930  0.00  0.00
ATOM   2583  H   PHE   163      44.190  31.864  48.064  0.00  0.00
ATOM   2584  CA  PHE   163      42.622  32.642  46.851  0.00  0.00
ATOM   2585  HA  PHE   163      41.640  33.035  47.114  0.00  0.00
ATOM   2586  CB  PHE   163      43.464  33.953  46.625  0.00  0.00
ATOM   2587  HB2 PHE   163      44.365  33.787  46.035  0.00  0.00
ATOM   2588  HB3 PHE   163      42.877  34.693  46.082  0.00  0.00
ATOM   2589  CG  PHE   163      43.866  34.715  47.864  0.00  0.00
ATOM   2590  CD1 PHE   163      42.855  35.074  48.751  0.00  0.00
ATOM   2591  HD1 PHE   163      41.808  34.823  48.671  0.00  0.00
ATOM   2592  CE1 PHE   163      43.251  35.816  49.916  0.00  0.00
ATOM   2593  HE1 PHE   163      42.501  35.999  50.672  0.00  0.00
ATOM   2594  CZ  PHE   163      44.629  36.090  50.129  0.00  0.00
ATOM   2595  HZ  PHE   163      44.947  36.538  51.058  0.00  0.00
ATOM   2596  CE2 PHE   163      45.593  35.601  49.230  0.00  0.00
ATOM   2597  HE2 PHE   163      46.633  35.872  49.332  0.00  0.00
ATOM   2598  CD2 PHE   163      45.245  34.995  48.031  0.00  0.00
ATOM   2599  HD2 PHE   163      46.009  34.744  47.309  0.00  0.00
ATOM   2600  C   PHE   163      42.440  31.936  45.493  0.00  0.00
ATOM   2601  O   PHE   163      43.334  31.167  45.098  0.00  0.00
ATOM   2602  N   GLU   164      41.261  32.125  44.871  0.00  0.00
ATOM   2603  H   GLU   164      40.713  32.927  45.148  0.00  0.00
ATOM   2604  CA  GLU   164      40.770  31.347  43.717  0.00  0.00
ATOM   2605  HA  GLU   164      41.631  31.511  43.067  0.00  0.00
ATOM   2606  CB  GLU   164      40.506  29.895  44.096  0.00  0.00
ATOM   2607  HB2 GLU   164      40.327  29.368  43.160  0.00  0.00
ATOM   2608  HB3 GLU   164      41.336  29.509  44.688  0.00  0.00
ATOM   2609  CG  GLU   164      39.294  29.754  45.003  0.00  0.00
ATOM   2610  HG2 GLU   164      39.401  30.406  45.869  0.00  0.00
ATOM   2611  HG3 GLU   164      38.392  30.013  44.448  0.00  0.00
ATOM   2612  CD  GLU   164      39.196  28.286  45.401  0.00  0.00
ATOM   2613  OE1 GLU   164      39.390  27.428  44.528  0.00  0.00
ATOM   2614  OE2 GLU   164      38.862  27.961  46.564  0.00  0.00
ATOM   2615  C   GLU   164      39.575  31.955  43.037  0.00  0.00
ATOM   2616  O   GLU   164      38.910  32.800  43.619  0.00  0.00
ATOM   2617  N   CYS   165      39.430  31.566  41.768  0.00  0.00
ATOM   2618  H   CYS   165      40.191  31.053  41.347  0.00  0.00
ATOM   2619  CA  CYS   165      38.229  31.815  40.982  0.00  0.00
ATOM   2620  HA  CYS   165      37.768  32.747  41.310  0.00  0.00
ATOM   2621  CB  CYS   165      38.578  31.817  39.438  0.00  0.00
ATOM   2622  HB2 CYS   165      39.545  32.313  39.335  0.00  0.00
ATOM   2623  HB3 CYS   165      38.784  30.818  39.053  0.00  0.00
ATOM   2624  SG  CYS   165      37.143  32.545  38.614  0.00  0.00
ATOM   2625  HG  CYS   165      37.326  31.831  37.501  0.00  0.00
ATOM   2626  C   CYS   165      37.228  30.716  41.305  0.00  0.00
ATOM   2627  O   CYS   165      37.552  29.510  41.395  0.00  0.00
ATOM   2628  N   LYS   166      35.954  31.059  41.344  0.00  0.00
ATOM   2629  H   LYS   166      35.799  32.041  41.163  0.00  0.00
ATOM   2630  CA  LYS   166      34.689  30.412  41.605  0.00  0.00
ATOM   2631  HA  LYS   166      34.851  29.357  41.382  0.00  0.00
ATOM   2632  CB  LYS   166      34.220  30.470  43.039  0.00  0.00
ATOM   2633  HB2 LYS   166      34.178  31.478  43.455  0.00  0.00
ATOM   2634  HB3 LYS   166      33.190  30.197  43.271  0.00  0.00
ATOM   2635  CG  LYS   166      35.162  29.724  43.953  0.00  0.00
ATOM   2636  HG2 LYS   166      36.195  30.046  43.820  0.00  0.00
ATOM   2637  HG3 LYS   166      34.890  29.984  44.976  0.00  0.00
ATOM   2638  CD  LYS   166      35.073  28.188  43.846  0.00  0.00
ATOM   2639  HD2 LYS   166      34.088  27.916  44.225  0.00  0.00
ATOM   2640  HD3 LYS   166      35.181  27.961  42.785  0.00  0.00
ATOM   2641  CE  LYS   166      36.282  27.643  44.571  0.00  0.00
ATOM   2642  HE2 LYS   166      37.108  27.521  43.869  0.00  0.00
ATOM   2643  HE3 LYS   166      36.543  28.480  45.217  0.00  0.00
ATOM   2644  NZ  LYS   166      35.985  26.457  45.397  0.00  0.00
ATOM   2645  HZ1 LYS   166      36.685  26.245  46.093  0.00  0.00
ATOM   2646  HZ2 LYS   166      35.060  26.458  45.801  0.00  0.00
ATOM   2647  HZ3 LYS   166      35.984  25.581  44.896  0.00  0.00
ATOM   2648  C   LYS   166      33.575  31.006  40.693  0.00  0.00
ATOM   2649  O   LYS   166      32.505  31.414  41.125  0.00  0.00
ATOM   2650  N   SER   167      33.757  31.000  39.378  0.00  0.00
ATOM   2651  H   SER   167      34.696  30.784  39.076  0.00  0.00
ATOM   2652  CA  SER   167      32.731  31.337  38.314  0.00  0.00
ATOM   2653  HA  SER   167      32.297  32.292  38.610  0.00  0.00
ATOM   2654  CB  SER   167      33.373  31.595  36.948  0.00  0.00
ATOM   2655  HB2 SER   167      34.061  30.769  36.764  0.00  0.00
ATOM   2656  HB3 SER   167      32.655  31.550  36.130  0.00  0.00
ATOM   2657  OG  SER   167      34.046  32.829  36.872  0.00  0.00
ATOM   2658  HG  SER   167      33.434  33.476  36.513  0.00  0.00
ATOM   2659  C   SER   167      31.610  30.354  38.118  0.00  0.00
ATOM   2660  O   SER   167      31.880  29.135  38.148  0.00  0.00
ATOM   2661  N   PHE   168      30.319  30.748  38.028  0.00  0.00
ATOM   2662  H   PHE   168      30.094  31.731  38.086  0.00  0.00
ATOM   2663  CA  PHE   168      29.033  29.961  38.112  0.00  0.00
ATOM   2664  HA  PHE   168      29.106  29.330  38.996  0.00  0.00
ATOM   2665  CB  PHE   168      27.809  30.914  38.297  0.00  0.00
ATOM   2666  HB2 PHE   168      27.767  31.630  37.476  0.00  0.00
ATOM   2667  HB3 PHE   168      26.906  30.303  38.302  0.00  0.00
ATOM   2668  CG  PHE   168      27.647  31.724  39.561  0.00  0.00
ATOM   2669  CD1 PHE   168      27.115  31.078  40.699  0.00  0.00
ATOM   2670  HD1 PHE   168      26.726  30.072  40.652  0.00  0.00
ATOM   2671  CE1 PHE   168      26.973  31.730  41.971  0.00  0.00
ATOM   2672  HE1 PHE   168      26.412  31.262  42.767  0.00  0.00
ATOM   2673  CZ  PHE   168      27.519  33.040  42.077  0.00  0.00
ATOM   2674  HZ  PHE   168      27.390  33.663  42.949  0.00  0.00
ATOM   2675  CE2 PHE   168      28.033  33.652  40.933  0.00  0.00
ATOM   2676  HE2 PHE   168      28.250  34.708  40.993  0.00  0.00
ATOM   2677  CD2 PHE   168      28.141  33.035  39.688  0.00  0.00
ATOM   2678  HD2 PHE   168      28.362  33.521  38.749  0.00  0.00
ATOM   2679  C   PHE   168      28.839  28.954  36.974  0.00  0.00
ATOM   2680  O   PHE   168      29.697  28.963  36.094  0.00  0.00
ATOM   2681  N   GLY   169      27.788  28.042  37.045  0.00  0.00
ATOM   2682  H   GLY   169      27.139  28.260  37.788  0.00  0.00
ATOM   2683  CA  GLY   169      27.445  27.022  36.071  0.00  0.00
ATOM   2684  HA2 GLY   169      27.126  27.505  35.147  0.00  0.00
ATOM   2685  HA3 GLY   169      28.325  26.473  35.739  0.00  0.00
ATOM   2686  C   GLY   169      26.410  26.037  36.448  0.00  0.00
ATOM   2687  O   GLY   169      26.547  25.390  37.458  0.00  0.00
ATOM   2688  N   HIS   170      25.298  25.900  35.656  0.00  0.00
ATOM   2689  H   HIS   170      25.192  26.487  34.841  0.00  0.00
ATOM   2690  CA  HIS   170      24.127  25.055  35.991  0.00  0.00
ATOM   2691  HA  HIS   170      24.046  24.974  37.075  0.00  0.00
ATOM   2692  CB  HIS   170      22.842  25.687  35.481  0.00  0.00
ATOM   2693  HB2 HIS   170      22.850  25.495  34.408  0.00  0.00
ATOM   2694  HB3 HIS   170      22.060  25.050  35.891  0.00  0.00
ATOM   2695  CG  HIS   170      22.443  27.096  35.868  0.00  0.00
ATOM   2696  ND1 HIS   170      21.719  27.405  37.031  0.00  0.00
ATOM   2697  HD1 HIS   170      21.444  26.801  37.792  0.00  0.00
ATOM   2698  CE1 HIS   170      21.291  28.690  36.915  0.00  0.00
ATOM   2699  HE1 HIS   170      20.672  29.114  37.692  0.00  0.00
ATOM   2700  NE2 HIS   170      21.757  29.229  35.762  0.00  0.00
ATOM   2701  HE2 HIS   170      21.507  30.161  35.462  0.00  0.00
ATOM   2702  CD2 HIS   170      22.509  28.279  35.107  0.00  0.00
ATOM   2703  HD2 HIS   170      22.983  28.325  34.138  0.00  0.00
ATOM   2704  C   HIS   170      24.307  23.653  35.457  0.00  0.00
ATOM   2705  O   HIS   170      23.413  23.047  34.856  0.00  0.00
ATOM   2706  N   GLU   171      25.435  23.058  35.813  0.00  0.00
ATOM   2707  H   GLU   171      26.098  23.658  36.282  0.00  0.00
ATOM   2708  CA  GLU   171      25.873  21.669  35.634  0.00  0.00
ATOM   2709  HA  GLU   171      26.745  21.622  36.287  0.00  0.00
ATOM   2710  CB  GLU   171      24.871  20.764  36.288  0.00  0.00
ATOM   2711  HB2 GLU   171      24.778  21.061  37.333  0.00  0.00
ATOM   2712  HB3 GLU   171      23.951  20.797  35.706  0.00  0.00
ATOM   2713  CG  GLU   171      25.473  19.339  36.411  0.00  0.00
ATOM   2714  HG2 GLU   171      25.860  18.905  35.489  0.00  0.00
ATOM   2715  HG3 GLU   171      26.282  19.486  37.127  0.00  0.00
ATOM   2716  CD  GLU   171      24.481  18.377  37.156  0.00  0.00
ATOM   2717  OE1 GLU   171      23.809  17.567  36.420  0.00  0.00
ATOM   2718  OE2 GLU   171      24.456  18.356  38.383  0.00  0.00
ATOM   2719  C   GLU   171      26.191  21.323  34.177  0.00  0.00
ATOM   2720  O   GLU   171      27.230  20.666  33.987  0.00  0.00
ATOM   2721  N   VAL   172      25.429  21.738  33.187  0.00  0.00
ATOM   2722  H   VAL   172      24.640  22.220  33.594  0.00  0.00
ATOM   2723  CA  VAL   172      25.414  21.306  31.766  0.00  0.00
ATOM   2724  HA  VAL   172      25.974  20.372  31.816  0.00  0.00
ATOM   2725  CB  VAL   172      24.017  20.931  31.276  0.00  0.00
ATOM   2726  HB  VAL   172      24.112  20.354  30.356  0.00  0.00
ATOM   2727  CG1 VAL   172      23.218  20.027  32.228  0.00  0.00
ATOM   2728 1HG1 VAL   172      22.894  20.669  33.048  0.00  0.00
ATOM   2729 2HG1 VAL   172      22.450  19.429  31.738  0.00  0.00
ATOM   2730 3HG1 VAL   172      24.001  19.358  32.584  0.00  0.00
ATOM   2731  CG2 VAL   172      23.175  22.240  31.071  0.00  0.00
ATOM   2732 1HG2 VAL   172      23.610  22.802  30.243  0.00  0.00
ATOM   2733 2HG2 VAL   172      22.195  21.925  30.711  0.00  0.00
ATOM   2734 3HG2 VAL   172      23.110  22.822  31.989  0.00  0.00
ATOM   2735  C   VAL   172      26.218  22.180  30.799  0.00  0.00
ATOM   2736  O   VAL   172      26.157  21.921  29.570  0.00  0.00
ATOM   2737  N   LEU   173      26.859  23.208  31.248  0.00  0.00
ATOM   2738  H   LEU   173      26.911  23.250  32.256  0.00  0.00
ATOM   2739  CA  LEU   173      27.722  24.080  30.465  0.00  0.00
ATOM   2740  HA  LEU   173      27.952  23.499  29.572  0.00  0.00
ATOM   2741  CB  LEU   173      26.949  25.292  30.001  0.00  0.00
ATOM   2742  HB2 LEU   173      26.078  24.945  29.445  0.00  0.00
ATOM   2743  HB3 LEU   173      26.607  25.879  30.853  0.00  0.00
ATOM   2744  CG  LEU   173      27.624  26.089  28.965  0.00  0.00
ATOM   2745  HG  LEU   173      28.468  26.617  29.409  0.00  0.00
ATOM   2746  CD1 LEU   173      27.975  25.341  27.683  0.00  0.00
ATOM   2747 1HD1 LEU   173      27.118  24.847  27.226  0.00  0.00
ATOM   2748 2HD1 LEU   173      28.386  26.049  26.964  0.00  0.00
ATOM   2749 3HD1 LEU   173      28.782  24.627  27.853  0.00  0.00
ATOM   2750  CD2 LEU   173      26.773  27.286  28.547  0.00  0.00
ATOM   2751 1HD2 LEU   173      26.478  27.808  29.458  0.00  0.00
ATOM   2752 2HD2 LEU   173      27.358  27.941  27.902  0.00  0.00
ATOM   2753 3HD2 LEU   173      25.926  26.895  27.984  0.00  0.00
ATOM   2754  C   LEU   173      28.923  24.551  31.297  0.00  0.00
ATOM   2755  O   LEU   173      28.818  24.946  32.462  0.00  0.00
ATOM   2756  N   ASN   174      29.998  24.553  30.580  0.00  0.00
ATOM   2757  H   ASN   174      29.896  24.060  29.704  0.00  0.00
ATOM   2758  CA  ASN   174      31.289  25.142  30.828  0.00  0.00
ATOM   2759  HA  ASN   174      31.314  25.675  31.779  0.00  0.00
ATOM   2760  CB  ASN   174      32.431  24.154  30.633  0.00  0.00
ATOM   2761  HB2 ASN   174      32.566  23.298  31.295  0.00  0.00
ATOM   2762  HB3 ASN   174      32.279  23.681  29.663  0.00  0.00
ATOM   2763  CG  ASN   174      33.792  24.925  30.581  0.00  0.00
ATOM   2764  OD1 ASN   174      34.283  25.208  29.479  0.00  0.00
ATOM   2765  ND2 ASN   174      34.258  25.411  31.737  0.00  0.00
ATOM   2766 1HD2 ASN   174      35.055  26.033  31.742  0.00  0.00
ATOM   2767 2HD2 ASN   174      33.809  25.141  32.601  0.00  0.00
ATOM   2768  C   ASN   174      31.581  26.288  29.784  0.00  0.00
ATOM   2769  O   ASN   174      31.470  26.086  28.611  0.00  0.00
ATOM   2770  N   LEU   175      31.895  27.484  30.341  0.00  0.00
ATOM   2771  H   LEU   175      32.058  27.461  31.338  0.00  0.00
ATOM   2772  CA  LEU   175      32.153  28.703  29.502  0.00  0.00
ATOM   2773  HA  LEU   175      31.794  28.504  28.491  0.00  0.00
ATOM   2774  CB  LEU   175      31.294  29.829  30.055  0.00  0.00
ATOM   2775  HB2 LEU   175      31.508  29.915  31.120  0.00  0.00
ATOM   2776  HB3 LEU   175      31.543  30.775  29.576  0.00  0.00
ATOM   2777  CG  LEU   175      29.799  29.728  29.840  0.00  0.00
ATOM   2778  HG  LEU   175      29.506  28.699  30.051  0.00  0.00
ATOM   2779  CD1 LEU   175      28.956  30.639  30.710  0.00  0.00
ATOM   2780 1HD1 LEU   175      27.920  30.298  30.720  0.00  0.00
ATOM   2781 2HD1 LEU   175      29.403  30.601  31.703  0.00  0.00
ATOM   2782 3HD1 LEU   175      29.021  31.699  30.468  0.00  0.00
ATOM   2783  CD2 LEU   175      29.522  29.973  28.357  0.00  0.00
ATOM   2784 1HD2 LEU   175      29.991  30.889  27.998  0.00  0.00
ATOM   2785 2HD2 LEU   175      29.899  29.112  27.804  0.00  0.00
ATOM   2786 3HD2 LEU   175      28.476  30.089  28.077  0.00  0.00
ATOM   2787  C   LEU   175      33.698  29.106  29.248  0.00  0.00
ATOM   2788  O   LEU   175      34.086  29.835  28.340  0.00  0.00
ATOM   2789  N   THR   176      34.585  28.594  30.140  0.00  0.00
ATOM   2790  H   THR   176      34.258  28.020  30.905  0.00  0.00
ATOM   2791  CA  THR   176      36.043  28.949  30.115  0.00  0.00
ATOM   2792  HA  THR   176      36.131  30.023  29.952  0.00  0.00
ATOM   2793  CB  THR   176      36.742  28.763  31.483  0.00  0.00
ATOM   2794  HB  THR   176      37.789  29.069  31.478  0.00  0.00
ATOM   2795  CG2 THR   176      36.122  29.571  32.622  0.00  0.00
ATOM   2796 1HG2 THR   176      35.164  29.134  32.904  0.00  0.00
ATOM   2797 2HG2 THR   176      36.906  29.692  33.370  0.00  0.00
ATOM   2798 3HG2 THR   176      36.049  30.576  32.204  0.00  0.00
ATOM   2799  OG1 THR   176      36.609  27.450  31.925  0.00  0.00
ATOM   2800  HG1 THR   176      37.358  27.357  32.518  0.00  0.00
ATOM   2801  C   THR   176      36.835  28.228  29.031  0.00  0.00
ATOM   2802  O   THR   176      37.966  28.573  28.766  0.00  0.00
ATOM   2803  N   ARG   177      36.322  27.177  28.367  0.00  0.00
ATOM   2804  H   ARG   177      35.330  27.045  28.506  0.00  0.00
ATOM   2805  CA  ARG   177      36.963  26.475  27.224  0.00  0.00
ATOM   2806  HA  ARG   177      37.919  26.985  27.101  0.00  0.00
ATOM   2807  CB  ARG   177      37.330  25.067  27.630  0.00  0.00
ATOM   2808  HB2 ARG   177      36.414  24.544  27.903  0.00  0.00
ATOM   2809  HB3 ARG   177      37.764  24.478  26.823  0.00  0.00
ATOM   2810  CG  ARG   177      38.226  25.209  28.908  0.00  0.00
ATOM   2811  HG2 ARG   177      39.113  25.802  28.685  0.00  0.00
ATOM   2812  HG3 ARG   177      37.692  25.697  29.724  0.00  0.00
ATOM   2813  CD  ARG   177      38.772  23.878  29.370  0.00  0.00
ATOM   2814  HD2 ARG   177      38.887  23.170  28.550  0.00  0.00
ATOM   2815  HD3 ARG   177      39.712  23.871  29.920  0.00  0.00
ATOM   2816  NE  ARG   177      37.859  23.226  30.386  0.00  0.00
ATOM   2817  HE  ARG   177      37.023  22.768  30.050  0.00  0.00
ATOM   2818  CZ  ARG   177      37.762  23.416  31.711  0.00  0.00
ATOM   2819  NH1 ARG   177      38.479  24.239  32.371  0.00  0.00
ATOM   2820 1HH1 ARG   177      39.148  24.709  31.780  0.00  0.00
ATOM   2821 2HH1 ARG   177      38.242  24.407  33.339  0.00  0.00
ATOM   2822  NH2 ARG   177      36.792  22.867  32.348  0.00  0.00
ATOM   2823 1HH2 ARG   177      36.324  22.147  31.814  0.00  0.00
ATOM   2824 2HH2 ARG   177      36.466  23.172  33.253  0.00  0.00
ATOM   2825  C   ARG   177      36.299  26.537  25.890  0.00  0.00
ATOM   2826  O   ARG   177      36.903  26.197  24.882  0.00  0.00
ATOM   2827  N   ASN   178      34.996  26.892  25.837  0.00  0.00
ATOM   2828  H   ASN   178      34.582  27.236  26.692  0.00  0.00
ATOM   2829  CA  ASN   178      34.250  26.945  24.563  0.00  0.00
ATOM   2830  HA  ASN   178      34.665  26.216  23.867  0.00  0.00
ATOM   2831  CB  ASN   178      32.742  26.662  24.800  0.00  0.00
ATOM   2832  HB2 ASN   178      32.235  26.466  23.854  0.00  0.00
ATOM   2833  HB3 ASN   178      32.467  25.784  25.382  0.00  0.00
ATOM   2834  CG  ASN   178      31.945  27.840  25.408  0.00  0.00
ATOM   2835  OD1 ASN   178      32.649  28.677  25.939  0.00  0.00
ATOM   2836  ND2 ASN   178      30.642  27.925  25.314  0.00  0.00
ATOM   2837 1HD2 ASN   178      30.127  28.705  25.697  0.00  0.00
ATOM   2838 2HD2 ASN   178      30.071  27.219  24.872  0.00  0.00
ATOM   2839  C   ASN   178      34.560  28.258  23.761  0.00  0.00
ATOM   2840  O   ASN   178      33.846  28.415  22.789  0.00  0.00
ATOM   2841  N   GLY   179      35.447  29.146  24.128  0.00  0.00
ATOM   2842  H   GLY   179      36.129  28.973  24.853  0.00  0.00
ATOM   2843  CA  GLY   179      35.693  30.416  23.419  0.00  0.00
ATOM   2844  HA2 GLY   179      36.690  30.688  23.764  0.00  0.00
ATOM   2845  HA3 GLY   179      35.837  30.255  22.351  0.00  0.00
ATOM   2846  C   GLY   179      34.633  31.522  23.670  0.00  0.00
ATOM   2847  O   GLY   179      34.789  32.695  23.351  0.00  0.00
ATOM   2848  N   TYR   180      33.588  31.288  24.494  0.00  0.00
ATOM   2849  H   TYR   180      33.392  30.363  24.850  0.00  0.00
ATOM   2850  CA  TYR   180      32.505  32.273  24.738  0.00  0.00
ATOM   2851  HA  TYR   180      32.456  32.806  23.789  0.00  0.00
ATOM   2852  CB  TYR   180      31.086  31.580  25.001  0.00  0.00
ATOM   2853  HB2 TYR   180      31.147  30.752  25.707  0.00  0.00
ATOM   2854  HB3 TYR   180      30.590  32.362  25.575  0.00  0.00
ATOM   2855  CG  TYR   180      30.133  31.179  23.913  0.00  0.00
ATOM   2856  CD1 TYR   180      28.922  30.514  24.241  0.00  0.00
ATOM   2857  HD1 TYR   180      28.590  30.282  25.242  0.00  0.00
ATOM   2858  CE1 TYR   180      28.007  30.203  23.184  0.00  0.00
ATOM   2859  HE1 TYR   180      27.061  29.741  23.424  0.00  0.00
ATOM   2860  CZ  TYR   180      28.230  30.460  21.801  0.00  0.00
ATOM   2861  OH  TYR   180      27.418  30.018  20.815  0.00  0.00
ATOM   2862  HH  TYR   180      26.619  29.721  21.258  0.00  0.00
ATOM   2863  CE2 TYR   180      29.501  31.076  21.500  0.00  0.00
ATOM   2864  HE2 TYR   180      29.740  31.304  20.472  0.00  0.00
ATOM   2865  CD2 TYR   180      30.464  31.418  22.532  0.00  0.00
ATOM   2866  HD2 TYR   180      31.419  31.848  22.271  0.00  0.00
ATOM   2867  C   TYR   180      32.874  33.279  25.839  0.00  0.00
ATOM   2868  O   TYR   180      32.545  34.448  25.832  0.00  0.00
ATOM   2869  N   GLY   181      33.668  32.810  26.815  0.00  0.00
ATOM   2870  H   GLY   181      34.059  31.879  26.786  0.00  0.00
ATOM   2871  CA  GLY   181      33.937  33.443  28.139  0.00  0.00
ATOM   2872  HA2 GLY   181      34.656  32.764  28.599  0.00  0.00
ATOM   2873  HA3 GLY   181      34.394  34.421  27.989  0.00  0.00
ATOM   2874  C   GLY   181      32.764  33.565  29.095  0.00  0.00
ATOM   2875  O   GLY   181      31.639  33.735  28.598  0.00  0.00
ATOM   2876  N   SER   182      33.130  33.639  30.408  0.00  0.00
ATOM   2877  H   SER   182      34.099  33.711  30.682  0.00  0.00
ATOM   2878  CA  SER   182      32.129  33.971  31.437  0.00  0.00
ATOM   2879  HA  SER   182      31.186  34.192  30.937  0.00  0.00
ATOM   2880  CB  SER   182      31.906  32.740  32.309  0.00  0.00
ATOM   2881  HB2 SER   182      31.214  33.027  33.101  0.00  0.00
ATOM   2882  HB3 SER   182      31.503  31.959  31.664  0.00  0.00
ATOM   2883  OG  SER   182      33.150  32.221  32.832  0.00  0.00
ATOM   2884  HG  SER   182      32.953  31.372  33.233  0.00  0.00
ATOM   2885  C   SER   182      32.575  35.080  32.394  0.00  0.00
ATOM   2886  O   SER   182      33.739  35.520  32.316  0.00  0.00
ATOM   2887  N   THR   183      31.623  35.662  33.134  0.00  0.00
ATOM   2888  H   THR   183      30.668  35.367  32.985  0.00  0.00
ATOM   2889  CA  THR   183      31.952  36.717  34.103  0.00  0.00
ATOM   2890  HA  THR   183      32.460  37.590  33.694  0.00  0.00
ATOM   2891  CB  THR   183      30.627  37.232  34.754  0.00  0.00
ATOM   2892  HB  THR   183      30.081  36.381  35.162  0.00  0.00
ATOM   2893  CG2 THR   183      30.880  38.187  35.912  0.00  0.00
ATOM   2894 1HG2 THR   183      31.444  39.047  35.550  0.00  0.00
ATOM   2895 2HG2 THR   183      29.967  38.552  36.380  0.00  0.00
ATOM   2896 3HG2 THR   183      31.516  37.646  36.612  0.00  0.00
ATOM   2897  OG1 THR   183      29.865  37.886  33.779  0.00  0.00
ATOM   2898  HG1 THR   183      29.884  38.828  33.966  0.00  0.00
ATOM   2899  C   THR   183      32.831  36.096  35.168  0.00  0.00
ATOM   2900  O   THR   183      32.571  34.987  35.674  0.00  0.00
ATOM   2901  N   GLN   184      33.947  36.800  35.470  0.00  0.00
ATOM   2902  H   GLN   184      34.146  37.616  34.911  0.00  0.00
ATOM   2903  CA  GLN   184      35.068  36.245  36.262  0.00  0.00
ATOM   2904  HA  GLN   184      35.090  35.158  36.179  0.00  0.00
ATOM   2905  CB  GLN   184      36.324  36.746  35.680  0.00  0.00
ATOM   2906  HB2 GLN   184      36.247  37.832  35.620  0.00  0.00
ATOM   2907  HB3 GLN   184      37.128  36.501  36.374  0.00  0.00
ATOM   2908  CG  GLN   184      36.663  36.186  34.278  0.00  0.00
ATOM   2909  HG2 GLN   184      35.861  36.422  33.577  0.00  0.00
ATOM   2910  HG3 GLN   184      37.608  36.604  33.933  0.00  0.00
ATOM   2911  CD  GLN   184      36.924  34.684  34.321  0.00  0.00
ATOM   2912  OE1 GLN   184      37.702  34.170  35.034  0.00  0.00
ATOM   2913  NE2 GLN   184      35.965  33.995  33.674  0.00  0.00
ATOM   2914 1HE2 GLN   184      36.029  32.988  33.716  0.00  0.00
ATOM   2915 2HE2 GLN   184      35.174  34.489  33.287  0.00  0.00
ATOM   2916  C   GLN   184      34.935  36.460  37.774  0.00  0.00
ATOM   2917  O   GLN   184      34.973  37.608  38.209  0.00  0.00
ATOM   2918  N   TYR   185      34.763  35.450  38.586  0.00  0.00
ATOM   2919  H   TYR   185      34.770  34.495  38.254  0.00  0.00
ATOM   2920  CA  TYR   185      34.299  35.553  40.035  0.00  0.00
ATOM   2921  HA  TYR   185      34.183  36.576  40.396  0.00  0.00
ATOM   2922  CB  TYR   185      32.968  34.790  40.244  0.00  0.00
ATOM   2923  HB2 TYR   185      33.021  33.877  39.651  0.00  0.00
ATOM   2924  HB3 TYR   185      32.956  34.350  41.241  0.00  0.00
ATOM   2925  CG  TYR   185      31.724  35.657  40.027  0.00  0.00
ATOM   2926  CD1 TYR   185      31.065  35.526  38.770  0.00  0.00
ATOM   2927  HD1 TYR   185      31.389  34.828  38.013  0.00  0.00
ATOM   2928  CE1 TYR   185      29.815  36.096  38.574  0.00  0.00
ATOM   2929  HE1 TYR   185      29.158  35.960  37.728  0.00  0.00
ATOM   2930  CZ  TYR   185      29.282  36.947  39.609  0.00  0.00
ATOM   2931  OH  TYR   185      28.076  37.541  39.442  0.00  0.00
ATOM   2932  HH  TYR   185      27.756  37.397  38.548  0.00  0.00
ATOM   2933  CE2 TYR   185      29.934  37.132  40.804  0.00  0.00
ATOM   2934  HE2 TYR   185      29.375  37.648  41.570  0.00  0.00
ATOM   2935  CD2 TYR   185      31.141  36.453  41.079  0.00  0.00
ATOM   2936  HD2 TYR   185      31.738  36.515  41.977  0.00  0.00
ATOM   2937  C   TYR   185      35.475  35.049  40.871  0.00  0.00
ATOM   2938  O   TYR   185      35.626  33.867  41.014  0.00  0.00
ATOM   2939  N   ILE   186      36.304  36.024  41.391  0.00  0.00
ATOM   2940  H   ILE   186      36.000  36.959  41.160  0.00  0.00
ATOM   2941  CA  ILE   186      37.550  35.786  42.143  0.00  0.00
ATOM   2942  HA  ILE   186      37.812  34.742  41.967  0.00  0.00
ATOM   2943  CB  ILE   186      38.745  36.513  41.528  0.00  0.00
ATOM   2944  HB  ILE   186      38.869  37.497  41.981  0.00  0.00
ATOM   2945  CG2 ILE   186      40.166  35.910  41.839  0.00  0.00
ATOM   2946 1HG2 ILE   186      41.004  36.314  41.272  0.00  0.00
ATOM   2947 2HG2 ILE   186      40.487  35.950  42.879  0.00  0.00
ATOM   2948 3HG2 ILE   186      40.283  34.877  41.511  0.00  0.00
ATOM   2949  CG1 ILE   186      38.778  36.759  39.948  0.00  0.00
ATOM   2950 2HG1 ILE   186      37.886  37.345  39.724  0.00  0.00
ATOM   2951 3HG1 ILE   186      39.698  37.258  39.645  0.00  0.00
ATOM   2952  CD1 ILE   186      38.616  35.484  39.108  0.00  0.00
ATOM   2953 1HD1 ILE   186      38.422  35.759  38.071  0.00  0.00
ATOM   2954 2HD1 ILE   186      39.573  34.971  39.012  0.00  0.00
ATOM   2955 3HD1 ILE   186      37.880  34.918  39.680  0.00  0.00
ATOM   2956  C   ILE   186      37.394  36.164  43.644  0.00  0.00
ATOM   2957  O   ILE   186      36.941  37.234  43.977  0.00  0.00
ATOM   2958  N   ARG   187      37.813  35.201  44.505  0.00  0.00
ATOM   2959  H   ARG   187      38.223  34.360  44.126  0.00  0.00
ATOM   2960  CA  ARG   187      38.108  35.501  45.925  0.00  0.00
ATOM   2961  HA  ARG   187      37.353  36.234  46.206  0.00  0.00
ATOM   2962  CB  ARG   187      37.927  34.325  46.869  0.00  0.00
ATOM   2963  HB2 ARG   187      38.737  33.640  46.621  0.00  0.00
ATOM   2964  HB3 ARG   187      37.991  34.647  47.909  0.00  0.00
ATOM   2965  CG  ARG   187      36.616  33.563  46.822  0.00  0.00
ATOM   2966  HG2 ARG   187      35.825  34.198  47.222  0.00  0.00
ATOM   2967  HG3 ARG   187      36.402  33.394  45.767  0.00  0.00
ATOM   2968  CD  ARG   187      36.619  32.205  47.504  0.00  0.00
ATOM   2969  HD2 ARG   187      37.232  31.627  46.811  0.00  0.00
ATOM   2970  HD3 ARG   187      37.071  32.226  48.496  0.00  0.00
ATOM   2971  NE  ARG   187      35.275  31.618  47.576  0.00  0.00
ATOM   2972  HE  ARG   187      34.518  32.266  47.409  0.00  0.00
ATOM   2973  CZ  ARG   187      34.928  30.344  47.684  0.00  0.00
ATOM   2974  NH1 ARG   187      35.806  29.486  48.141  0.00  0.00
ATOM   2975 1HH1 ARG   187      36.729  29.803  48.400  0.00  0.00
ATOM   2976 2HH1 ARG   187      35.603  28.521  48.366  0.00  0.00
ATOM   2977  NH2 ARG   187      33.708  30.050  47.553  0.00  0.00
ATOM   2978 1HH2 ARG   187      33.159  30.824  47.207  0.00  0.00
ATOM   2979 2HH2 ARG   187      33.514  29.096  47.283  0.00  0.00
ATOM   2980  C   ARG   187      39.515  36.060  46.148  0.00  0.00
ATOM   2981  O   ARG   187      40.482  35.397  45.784  0.00  0.00
ATOM   2982  N   PHE   188      39.628  37.155  46.812  0.00  0.00
ATOM   2983  H   PHE   188      38.777  37.617  47.102  0.00  0.00
ATOM   2984  CA  PHE   188      40.921  37.815  47.032  0.00  0.00
ATOM   2985  HA  PHE   188      41.717  37.072  47.073  0.00  0.00
ATOM   2986  CB  PHE   188      41.153  38.792  45.832  0.00  0.00
ATOM   2987  HB2 PHE   188      40.921  38.310  44.882  0.00  0.00
ATOM   2988  HB3 PHE   188      40.378  39.559  45.842  0.00  0.00
ATOM   2989  CG  PHE   188      42.520  39.437  45.732  0.00  0.00
ATOM   2990  CD1 PHE   188      43.605  38.729  45.209  0.00  0.00
ATOM   2991  HD1 PHE   188      43.415  37.740  44.818  0.00  0.00
ATOM   2992  CE1 PHE   188      44.907  39.269  45.291  0.00  0.00
ATOM   2993  HE1 PHE   188      45.782  38.771  44.900  0.00  0.00
ATOM   2994  CZ  PHE   188      45.021  40.582  45.760  0.00  0.00
ATOM   2995  HZ  PHE   188      46.007  41.005  45.882  0.00  0.00
ATOM   2996  CE2 PHE   188      43.949  41.323  46.253  0.00  0.00
ATOM   2997  HE2 PHE   188      44.190  42.275  46.700  0.00  0.00
ATOM   2998  CD2 PHE   188      42.657  40.809  46.179  0.00  0.00
ATOM   2999  HD2 PHE   188      41.833  41.361  46.605  0.00  0.00
ATOM   3000  C   PHE   188      40.931  38.655  48.281  0.00  0.00
ATOM   3001  O   PHE   188      39.925  39.249  48.636  0.00  0.00
ATOM   3002  N   SER   189      42.070  38.854  48.856  0.00  0.00
ATOM   3003  H   SER   189      42.848  38.381  48.418  0.00  0.00
ATOM   3004  CA  SER   189      42.253  39.738  49.993  0.00  0.00
ATOM   3005  HA  SER   189      41.505  40.530  49.950  0.00  0.00
ATOM   3006  CB  SER   189      42.189  39.097  51.319  0.00  0.00
ATOM   3007  HB2 SER   189      41.154  38.764  51.400  0.00  0.00
ATOM   3008  HB3 SER   189      42.912  38.282  51.357  0.00  0.00
ATOM   3009  OG  SER   189      42.456  39.969  52.393  0.00  0.00
ATOM   3010  HG  SER   189      41.762  39.987  53.057  0.00  0.00
ATOM   3011  C   SER   189      43.591  40.534  49.868  0.00  0.00
ATOM   3012  O   SER   189      44.662  39.996  49.606  0.00  0.00
ATOM   3013  N   PRO   190      43.515  41.877  50.120  0.00  0.00
ATOM   3014  CD  PRO   190      42.363  42.747  50.263  0.00  0.00
ATOM   3015  HD2 PRO   190      41.814  42.517  51.176  0.00  0.00
ATOM   3016  HD3 PRO   190      41.642  42.598  49.460  0.00  0.00
ATOM   3017  CG  PRO   190      42.786  44.216  50.490  0.00  0.00
ATOM   3018  HG2 PRO   190      42.808  44.561  51.524  0.00  0.00
ATOM   3019  HG3 PRO   190      42.171  44.949  49.969  0.00  0.00
ATOM   3020  CB  PRO   190      44.225  44.188  50.009  0.00  0.00
ATOM   3021  HB2 PRO   190      44.097  44.313  48.934  0.00  0.00
ATOM   3022  HB3 PRO   190      44.793  44.924  50.578  0.00  0.00
ATOM   3023  CA  PRO   190      44.724  42.736  50.183  0.00  0.00
ATOM   3024  HA  PRO   190      45.400  42.533  49.354  0.00  0.00
ATOM   3025  C   PRO   190      45.494  42.666  51.506  0.00  0.00
ATOM   3026  O   PRO   190      46.469  43.353  51.737  0.00  0.00
ATOM   3027  N   ASP   191      45.086  41.714  52.357  0.00  0.00
ATOM   3028  H   ASP   191      44.357  41.072  52.081  0.00  0.00
ATOM   3029  CA  ASP   191      45.530  41.560  53.725  0.00  0.00
ATOM   3030  HA  ASP   191      46.237  42.373  53.893  0.00  0.00
ATOM   3031  CB  ASP   191      44.363  41.662  54.661  0.00  0.00
ATOM   3032  HB2 ASP   191      43.549  42.064  54.059  0.00  0.00
ATOM   3033  HB3 ASP   191      44.147  40.675  55.073  0.00  0.00
ATOM   3034  CG  ASP   191      44.673  42.658  55.813  0.00  0.00
ATOM   3035  OD1 ASP   191      44.671  42.156  57.025  0.00  0.00
ATOM   3036  OD2 ASP   191      44.793  43.888  55.548  0.00  0.00
ATOM   3037  C   ASP   191      46.502  40.393  54.048  0.00  0.00
ATOM   3038  O   ASP   191      47.088  40.438  55.144  0.00  0.00
ATOM   3039  N   PHE   192      46.888  39.567  53.031  0.00  0.00
ATOM   3040  H   PHE   192      46.371  39.544  52.163  0.00  0.00
ATOM   3041  CA  PHE   192      47.776  38.439  53.239  0.00  0.00
ATOM   3042  HA  PHE   192      48.247  38.695  54.187  0.00  0.00
ATOM   3043  CB  PHE   192      46.949  37.199  53.468  0.00  0.00
ATOM   3044  HB2 PHE   192      46.431  37.018  52.527  0.00  0.00
ATOM   3045  HB3 PHE   192      47.605  36.335  53.562  0.00  0.00
ATOM   3046  CG  PHE   192      45.905  37.311  54.602  0.00  0.00
ATOM   3047  CD1 PHE   192      44.555  37.604  54.353  0.00  0.00
ATOM   3048  HD1 PHE   192      44.182  37.496  53.345  0.00  0.00
ATOM   3049  CE1 PHE   192      43.685  38.013  55.351  0.00  0.00
ATOM   3050  HE1 PHE   192      42.644  38.231  55.161  0.00  0.00
ATOM   3051  CZ  PHE   192      44.169  38.021  56.676  0.00  0.00
ATOM   3052  HZ  PHE   192      43.554  38.246  57.534  0.00  0.00
ATOM   3053  CE2 PHE   192      45.462  37.561  56.970  0.00  0.00
ATOM   3054  HE2 PHE   192      45.778  37.433  57.995  0.00  0.00
ATOM   3055  CD2 PHE   192      46.335  37.290  55.965  0.00  0.00
ATOM   3056  HD2 PHE   192      47.340  36.941  56.155  0.00  0.00
ATOM   3057  C   PHE   192      48.800  38.310  52.181  0.00  0.00
ATOM   3058  O   PHE   192      48.504  38.486  51.031  0.00  0.00
ATOM   3059  N   THR   193      49.970  37.813  52.565  0.00  0.00
ATOM   3060  H   THR   193      50.085  37.705  53.562  0.00  0.00
ATOM   3061  CA  THR   193      51.083  37.588  51.615  0.00  0.00
ATOM   3062  HA  THR   193      50.560  37.269  50.714  0.00  0.00
ATOM   3063  CB  THR   193      51.906  38.843  51.274  0.00  0.00
ATOM   3064  HB  THR   193      51.199  39.593  50.919  0.00  0.00
ATOM   3065  CG2 THR   193      52.651  39.398  52.503  0.00  0.00
ATOM   3066 1HG2 THR   193      53.203  40.284  52.188  0.00  0.00
ATOM   3067 2HG2 THR   193      51.891  39.677  53.232  0.00  0.00
ATOM   3068 3HG2 THR   193      53.434  38.739  52.876  0.00  0.00
ATOM   3069  OG1 THR   193      52.919  38.575  50.312  0.00  0.00
ATOM   3070  HG1 THR   193      53.238  39.373  49.886  0.00  0.00
ATOM   3071  C   THR   193      51.976  36.384  51.978  0.00  0.00
ATOM   3072  O   THR   193      52.285  36.167  53.170  0.00  0.00
ATOM   3073  N   PHE   194      52.458  35.679  50.913  0.00  0.00
ATOM   3074  H   PHE   194      52.077  35.933  50.013  0.00  0.00
ATOM   3075  CA  PHE   194      53.286  34.404  51.095  0.00  0.00
ATOM   3076  HA  PHE   194      52.897  33.726  51.854  0.00  0.00
ATOM   3077  CB  PHE   194      53.032  33.650  49.821  0.00  0.00
ATOM   3078  HB2 PHE   194      53.181  34.239  48.916  0.00  0.00
ATOM   3079  HB3 PHE   194      53.808  32.889  49.740  0.00  0.00
ATOM   3080  CG  PHE   194      51.717  32.919  49.619  0.00  0.00
ATOM   3081  CD1 PHE   194      51.554  31.684  50.314  0.00  0.00
ATOM   3082  HD1 PHE   194      52.324  31.316  50.975  0.00  0.00
ATOM   3083  CE1 PHE   194      50.332  30.968  49.976  0.00  0.00
ATOM   3084  HE1 PHE   194      50.098  30.061  50.512  0.00  0.00
ATOM   3085  CZ  PHE   194      49.463  31.492  48.986  0.00  0.00
ATOM   3086  HZ  PHE   194      48.610  30.877  48.742  0.00  0.00
ATOM   3087  CE2 PHE   194      49.645  32.750  48.362  0.00  0.00
ATOM   3088  HE2 PHE   194      48.976  33.056  47.572  0.00  0.00
ATOM   3089  CD2 PHE   194      50.769  33.528  48.780  0.00  0.00
ATOM   3090  HD2 PHE   194      50.818  34.506  48.324  0.00  0.00
ATOM   3091  C   PHE   194      54.746  34.715  51.300  0.00  0.00
ATOM   3092  O   PHE   194      55.368  35.481  50.509  0.00  0.00
ATOM   3093  N   GLY   195      55.379  34.104  52.270  0.00  0.00
ATOM   3094  H   GLY   195      54.842  33.536  52.909  0.00  0.00
ATOM   3095  CA  GLY   195      56.812  34.075  52.538  0.00  0.00
ATOM   3096  HA2 GLY   195      57.142  35.074  52.254  0.00  0.00
ATOM   3097  HA3 GLY   195      56.943  33.963  53.614  0.00  0.00
ATOM   3098  C   GLY   195      57.545  32.978  51.751  0.00  0.00
ATOM   3099  O   GLY   195      57.158  31.847  51.848  0.00  0.00
ATOM   3100  N   PHE   196      58.593  33.411  51.052  0.00  0.00
ATOM   3101  H   PHE   196      58.803  34.392  51.163  0.00  0.00
ATOM   3102  CA  PHE   196      59.556  32.565  50.280  0.00  0.00
ATOM   3103  HA  PHE   196      59.274  31.512  50.255  0.00  0.00
ATOM   3104  CB  PHE   196      59.573  33.026  48.789  0.00  0.00
ATOM   3105  HB2 PHE   196      60.264  32.368  48.265  0.00  0.00
ATOM   3106  HB3 PHE   196      58.612  32.843  48.307  0.00  0.00
ATOM   3107  CG  PHE   196      59.857  34.479  48.585  0.00  0.00
ATOM   3108  CD1 PHE   196      58.776  35.399  48.429  0.00  0.00
ATOM   3109  HD1 PHE   196      57.770  35.006  48.447  0.00  0.00
ATOM   3110  CE1 PHE   196      58.942  36.771  48.075  0.00  0.00
ATOM   3111  HE1 PHE   196      58.099  37.442  48.025  0.00  0.00
ATOM   3112  CZ  PHE   196      60.268  37.205  47.791  0.00  0.00
ATOM   3113  HZ  PHE   196      60.641  38.178  47.509  0.00  0.00
ATOM   3114  CE2 PHE   196      61.350  36.258  47.861  0.00  0.00
ATOM   3115  HE2 PHE   196      62.339  36.594  47.587  0.00  0.00
ATOM   3116  CD2 PHE   196      61.111  34.937  48.368  0.00  0.00
ATOM   3117  HD2 PHE   196      61.930  34.236  48.434  0.00  0.00
ATOM   3118  C   PHE   196      60.980  32.686  50.932  0.00  0.00
ATOM   3119  O   PHE   196      61.397  33.732  51.451  0.00  0.00
ATOM   3120  N   GLU   197      61.691  31.549  50.939  0.00  0.00
ATOM   3121  H   GLU   197      61.164  30.746  50.625  0.00  0.00
ATOM   3122  CA  GLU   197      63.125  31.377  51.215  0.00  0.00
ATOM   3123  HA  GLU   197      63.299  31.806  52.202  0.00  0.00
ATOM   3124  CB  GLU   197      63.454  29.891  51.282  0.00  0.00
ATOM   3125  HB2 GLU   197      62.885  29.320  50.549  0.00  0.00
ATOM   3126  HB3 GLU   197      64.534  29.743  51.296  0.00  0.00
ATOM   3127  CG  GLU   197      63.134  29.178  52.587  0.00  0.00
ATOM   3128  HG2 GLU   197      62.055  29.281  52.700  0.00  0.00
ATOM   3129  HG3 GLU   197      63.407  28.131  52.455  0.00  0.00
ATOM   3130  CD  GLU   197      63.888  29.869  53.754  0.00  0.00
ATOM   3131  OE1 GLU   197      63.287  30.488  54.641  0.00  0.00
ATOM   3132  OE2 GLU   197      65.138  29.908  53.697  0.00  0.00
ATOM   3133  C   GLU   197      64.058  32.116  50.270  0.00  0.00
ATOM   3134  O   GLU   197      63.805  32.264  49.112  0.00  0.00
ATOM   3135  N   GLU   198      65.264  32.557  50.755  0.00  0.00
ATOM   3136  H   GLU   198      65.520  32.389  51.717  0.00  0.00
ATOM   3137  CA  GLU   198      66.313  33.193  49.976  0.00  0.00
ATOM   3138  HA  GLU   198      65.771  33.891  49.338  0.00  0.00
ATOM   3139  CB  GLU   198      67.198  34.026  50.863  0.00  0.00
ATOM   3140  HB2 GLU   198      66.766  34.918  51.316  0.00  0.00
ATOM   3141  HB3 GLU   198      67.395  33.399  51.733  0.00  0.00
ATOM   3142  CG  GLU   198      68.512  34.490  50.324  0.00  0.00
ATOM   3143  HG2 GLU   198      69.111  33.673  49.922  0.00  0.00
ATOM   3144  HG3 GLU   198      68.301  35.207  49.530  0.00  0.00
ATOM   3145  CD  GLU   198      69.294  35.322  51.298  0.00  0.00
ATOM   3146  OE1 GLU   198      69.644  34.863  52.429  0.00  0.00
ATOM   3147  OE2 GLU   198      69.606  36.489  51.037  0.00  0.00
ATOM   3148  C   GLU   198      67.096  32.221  49.102  0.00  0.00
ATOM   3149  O   GLU   198      67.520  32.584  47.936  0.00  0.00
ATOM   3150  N   SER   199      67.283  31.033  49.572  0.00  0.00
ATOM   3151  H   SER   199      66.697  30.815  50.365  0.00  0.00
ATOM   3152  CA  SER   199      68.200  30.016  48.967  0.00  0.00
ATOM   3153  HA  SER   199      68.684  30.636  48.212  0.00  0.00
ATOM   3154  CB  SER   199      69.454  29.575  49.784  0.00  0.00
ATOM   3155  HB2 SER   199      69.174  29.474  50.832  0.00  0.00
ATOM   3156  HB3 SER   199      69.898  28.718  49.278  0.00  0.00
ATOM   3157  OG  SER   199      70.384  30.606  49.654  0.00  0.00
ATOM   3158  HG  SER   199      70.358  31.220  50.392  0.00  0.00
ATOM   3159  C   SER   199      67.484  28.880  48.404  0.00  0.00
ATOM   3160  O   SER   199      66.645  28.232  49.061  0.00  0.00
ATOM   3161  N   LEU   200      67.678  28.650  47.154  0.00  0.00
ATOM   3162  H   LEU   200      68.418  29.159  46.691  0.00  0.00
ATOM   3163  CA  LEU   200      67.068  27.633  46.324  0.00  0.00
ATOM   3164  HA  LEU   200      66.057  27.906  46.024  0.00  0.00
ATOM   3165  CB  LEU   200      67.768  27.504  44.942  0.00  0.00
ATOM   3166  HB2 LEU   200      67.482  28.443  44.469  0.00  0.00
ATOM   3167  HB3 LEU   200      68.854  27.516  45.042  0.00  0.00
ATOM   3168  CG  LEU   200      67.431  26.412  43.853  0.00  0.00
ATOM   3169  HG  LEU   200      66.371  26.162  43.870  0.00  0.00
ATOM   3170  CD1 LEU   200      67.806  27.016  42.504  0.00  0.00
ATOM   3171 1HD1 LEU   200      68.867  26.983  42.254  0.00  0.00
ATOM   3172 2HD1 LEU   200      67.369  26.332  41.778  0.00  0.00
ATOM   3173 3HD1 LEU   200      67.374  28.011  42.390  0.00  0.00
ATOM   3174  CD2 LEU   200      68.256  25.107  44.077  0.00  0.00
ATOM   3175 1HD2 LEU   200      68.424  24.456  43.219  0.00  0.00
ATOM   3176 2HD2 LEU   200      69.155  25.339  44.648  0.00  0.00
ATOM   3177 3HD2 LEU   200      67.734  24.550  44.855  0.00  0.00
ATOM   3178  C   LEU   200      67.029  26.277  47.023  0.00  0.00
ATOM   3179  O   LEU   200      66.047  25.591  47.007  0.00  0.00
ATOM   3180  N   GLU   201      68.167  25.903  47.602  0.00  0.00
ATOM   3181  H   GLU   201      69.007  26.450  47.478  0.00  0.00
ATOM   3182  CA  GLU   201      68.341  24.586  48.324  0.00  0.00
ATOM   3183  HA  GLU   201      68.067  23.756  47.672  0.00  0.00
ATOM   3184  CB  GLU   201      69.819  24.374  48.651  0.00  0.00
ATOM   3185  HB2 GLU   201      70.031  23.395  49.081  0.00  0.00
ATOM   3186  HB3 GLU   201      70.383  24.498  47.727  0.00  0.00
ATOM   3187  CG  GLU   201      70.422  25.445  49.619  0.00  0.00
ATOM   3188  HG2 GLU   201      70.391  26.438  49.169  0.00  0.00
ATOM   3189  HG3 GLU   201      69.838  25.573  50.531  0.00  0.00
ATOM   3190  CD  GLU   201      71.921  25.107  49.875  0.00  0.00
ATOM   3191  OE1 GLU   201      72.830  25.879  49.485  0.00  0.00
ATOM   3192  OE2 GLU   201      72.225  24.111  50.590  0.00  0.00
ATOM   3193  C   GLU   201      67.456  24.438  49.533  0.00  0.00
ATOM   3194  O   GLU   201      67.140  23.308  49.940  0.00  0.00
ATOM   3195  N   VAL   202      66.943  25.488  50.122  0.00  0.00
ATOM   3196  H   VAL   202      67.052  26.368  49.638  0.00  0.00
ATOM   3197  CA  VAL   202      65.795  25.435  51.122  0.00  0.00
ATOM   3198  HA  VAL   202      65.753  24.459  51.604  0.00  0.00
ATOM   3199  CB  VAL   202      65.974  26.525  52.299  0.00  0.00
ATOM   3200  HB  VAL   202      65.473  27.467  52.078  0.00  0.00
ATOM   3201  CG1 VAL   202      65.424  26.146  53.642  0.00  0.00
ATOM   3202 1HG1 VAL   202      65.525  26.995  54.319  0.00  0.00
ATOM   3203 2HG1 VAL   202      64.426  25.710  53.588  0.00  0.00
ATOM   3204 3HG1 VAL   202      65.989  25.338  54.106  0.00  0.00
ATOM   3205  CG2 VAL   202      67.402  26.938  52.439  0.00  0.00
ATOM   3206 1HG2 VAL   202      68.013  26.089  52.748  0.00  0.00
ATOM   3207 2HG2 VAL   202      67.729  27.375  51.495  0.00  0.00
ATOM   3208 3HG2 VAL   202      67.668  27.654  53.217  0.00  0.00
ATOM   3209  C   VAL   202      64.418  25.714  50.465  0.00  0.00
ATOM   3210  O   VAL   202      63.417  25.117  50.897  0.00  0.00
ATOM   3211  N   ASP   203      64.256  26.547  49.400  0.00  0.00
ATOM   3212  H   ASP   203      65.063  27.113  49.178  0.00  0.00
ATOM   3213  CA  ASP   203      63.019  27.018  48.755  0.00  0.00
ATOM   3214  HA  ASP   203      62.340  27.541  49.428  0.00  0.00
ATOM   3215  CB  ASP   203      63.398  27.918  47.534  0.00  0.00
ATOM   3216  HB2 ASP   203      64.026  28.739  47.878  0.00  0.00
ATOM   3217  HB3 ASP   203      63.956  27.387  46.763  0.00  0.00
ATOM   3218  CG  ASP   203      62.139  28.447  46.831  0.00  0.00
ATOM   3219  OD1 ASP   203      61.777  27.855  45.807  0.00  0.00
ATOM   3220  OD2 ASP   203      61.498  29.436  47.259  0.00  0.00
ATOM   3221  C   ASP   203      62.265  25.783  48.179  0.00  0.00
ATOM   3222  O   ASP   203      61.030  25.592  48.314  0.00  0.00
ATOM   3223  N   THR   204      63.022  24.898  47.539  0.00  0.00
ATOM   3224  H   THR   204      63.993  25.170  47.472  0.00  0.00
ATOM   3225  CA  THR   204      62.580  23.762  46.651  0.00  0.00
ATOM   3226  HA  THR   204      61.607  23.980  46.209  0.00  0.00
ATOM   3227  CB  THR   204      63.751  23.450  45.609  0.00  0.00
ATOM   3228  HB  THR   204      63.500  22.476  45.190  0.00  0.00
ATOM   3229  CG2 THR   204      63.901  24.535  44.525  0.00  0.00
ATOM   3230 1HG2 THR   204      63.048  24.545  43.846  0.00  0.00
ATOM   3231 2HG2 THR   204      63.921  25.495  45.040  0.00  0.00
ATOM   3232 3HG2 THR   204      64.757  24.406  43.862  0.00  0.00
ATOM   3233  OG1 THR   204      65.103  23.374  46.154  0.00  0.00
ATOM   3234  HG1 THR   204      65.417  24.280  46.200  0.00  0.00
ATOM   3235  C   THR   204      62.190  22.505  47.448  0.00  0.00
ATOM   3236  O   THR   204      61.586  21.576  46.971  0.00  0.00
ATOM   3237  N   ASN   205      62.650  22.372  48.687  0.00  0.00
ATOM   3238  H   ASN   205      63.155  23.180  49.023  0.00  0.00
ATOM   3239  CA  ASN   205      62.362  21.187  49.596  0.00  0.00
ATOM   3240  HA  ASN   205      62.544  20.300  48.987  0.00  0.00
ATOM   3241  CB  ASN   205      63.537  21.096  50.697  0.00  0.00
ATOM   3242  HB2 ASN   205      64.452  20.882  50.144  0.00  0.00
ATOM   3243  HB3 ASN   205      63.710  22.065  51.167  0.00  0.00
ATOM   3244  CG  ASN   205      63.411  19.952  51.694  0.00  0.00
ATOM   3245  OD1 ASN   205      62.356  19.716  52.207  0.00  0.00
ATOM   3246  ND2 ASN   205      64.450  19.264  52.049  0.00  0.00
ATOM   3247 1HD2 ASN   205      64.265  18.550  52.741  0.00  0.00
ATOM   3248 2HD2 ASN   205      65.385  19.419  51.699  0.00  0.00
ATOM   3249  C   ASN   205      60.980  21.192  50.238  0.00  0.00
ATOM   3250  O   ASN   205      60.609  22.248  50.802  0.00  0.00
ATOM   3251  N   PRO   206      60.268  20.111  50.224  0.00  0.00
ATOM   3252  CD  PRO   206      60.486  18.956  49.385  0.00  0.00
ATOM   3253  HD2 PRO   206      61.468  18.523  49.577  0.00  0.00
ATOM   3254  HD3 PRO   206      60.412  19.182  48.321  0.00  0.00
ATOM   3255  CG  PRO   206      59.368  17.968  49.769  0.00  0.00
ATOM   3256  HG2 PRO   206      59.768  17.496  50.665  0.00  0.00
ATOM   3257  HG3 PRO   206      59.060  17.278  48.984  0.00  0.00
ATOM   3258  CB  PRO   206      58.206  18.801  50.197  0.00  0.00
ATOM   3259  HB2 PRO   206      57.419  19.048  49.484  0.00  0.00
ATOM   3260  HB3 PRO   206      57.614  18.298  50.961  0.00  0.00
ATOM   3261  CA  PRO   206      58.902  19.955  50.798  0.00  0.00
ATOM   3262  HA  PRO   206      58.302  20.804  50.470  0.00  0.00
ATOM   3263  C   PRO   206      58.683  20.051  52.279  0.00  0.00
ATOM   3264  O   PRO   206      57.500  19.999  52.649  0.00  0.00
ATOM   3265  N   LEU   207      59.729  20.100  53.090  0.00  0.00
ATOM   3266  H   LEU   207      60.629  20.089  52.631  0.00  0.00
ATOM   3267  CA  LEU   207      59.672  19.963  54.504  0.00  0.00
ATOM   3268  HA  LEU   207      58.641  19.945  54.859  0.00  0.00
ATOM   3269  CB  LEU   207      60.480  18.736  54.888  0.00  0.00
ATOM   3270  HB2 LEU   207      61.554  18.897  54.790  0.00  0.00
ATOM   3271  HB3 LEU   207      60.297  18.412  55.913  0.00  0.00
ATOM   3272  CG  LEU   207      60.190  17.352  54.127  0.00  0.00
ATOM   3273  HG  LEU   207      60.514  17.298  53.088  0.00  0.00
ATOM   3274  CD1 LEU   207      60.975  16.250  54.820  0.00  0.00
ATOM   3275 1HD1 LEU   207      62.002  16.525  55.059  0.00  0.00
ATOM   3276 2HD1 LEU   207      60.550  16.084  55.810  0.00  0.00
ATOM   3277 3HD1 LEU   207      60.774  15.261  54.408  0.00  0.00
ATOM   3278  CD2 LEU   207      58.701  16.957  54.267  0.00  0.00
ATOM   3279 1HD2 LEU   207      58.347  16.145  53.633  0.00  0.00
ATOM   3280 2HD2 LEU   207      58.402  16.803  55.304  0.00  0.00
ATOM   3281 3HD2 LEU   207      58.133  17.847  53.996  0.00  0.00
ATOM   3282  C   LEU   207      60.383  21.113  55.247  0.00  0.00
ATOM   3283  O   LEU   207      59.982  21.364  56.421  0.00  0.00
ATOM   3284  N   LEU   208      61.389  21.836  54.601  0.00  0.00
ATOM   3285  H   LEU   208      61.551  21.619  53.628  0.00  0.00
ATOM   3286  CA  LEU   208      62.218  22.796  55.214  0.00  0.00
ATOM   3287  HA  LEU   208      62.073  22.819  56.295  0.00  0.00
ATOM   3288  CB  LEU   208      63.667  22.299  55.061  0.00  0.00
ATOM   3289  HB2 LEU   208      63.954  22.366  54.012  0.00  0.00
ATOM   3290  HB3 LEU   208      64.293  23.062  55.523  0.00  0.00
ATOM   3291  CG  LEU   208      63.975  20.881  55.652  0.00  0.00
ATOM   3292  HG  LEU   208      63.395  20.141  55.099  0.00  0.00
ATOM   3293  CD1 LEU   208      65.421  20.424  55.387  0.00  0.00
ATOM   3294 1HD1 LEU   208      66.127  21.059  55.920  0.00  0.00
ATOM   3295 2HD1 LEU   208      65.695  19.503  55.901  0.00  0.00
ATOM   3296 3HD1 LEU   208      65.590  20.309  54.316  0.00  0.00
ATOM   3297  CD2 LEU   208      63.641  20.752  57.146  0.00  0.00
ATOM   3298 1HD2 LEU   208      63.760  19.752  57.564  0.00  0.00
ATOM   3299 2HD2 LEU   208      64.307  21.424  57.687  0.00  0.00
ATOM   3300 3HD2 LEU   208      62.601  20.977  57.379  0.00  0.00
ATOM   3301  C   LEU   208      61.993  24.248  54.716  0.00  0.00
ATOM   3302  O   LEU   208      61.403  24.443  53.729  0.00  0.00
ATOM   3303  N   GLY   209      62.628  25.271  55.356  0.00  0.00
ATOM   3304  H   GLY   209      63.162  24.983  56.164  0.00  0.00
ATOM   3305  CA  GLY   209      62.461  26.677  55.013  0.00  0.00
ATOM   3306  HA2 GLY   209      63.367  27.229  55.261  0.00  0.00
ATOM   3307  HA3 GLY   209      62.213  26.944  53.985  0.00  0.00
ATOM   3308  C   GLY   209      61.249  27.273  55.769  0.00  0.00
ATOM   3309  O   GLY   209      60.292  26.626  56.164  0.00  0.00
ATOM   3310  N   ALA   210      61.260  28.595  55.815  0.00  0.00
ATOM   3311  H   ALA   210      62.007  29.042  55.304  0.00  0.00
ATOM   3312  CA  ALA   210      60.338  29.315  56.687  0.00  0.00
ATOM   3313  HA  ALA   210      59.375  28.817  56.796  0.00  0.00
ATOM   3314  CB  ALA   210      61.025  29.501  57.989  0.00  0.00
ATOM   3315  HB1 ALA   210      60.534  30.366  58.435  0.00  0.00
ATOM   3316  HB2 ALA   210      60.776  28.671  58.651  0.00  0.00
ATOM   3317  HB3 ALA   210      62.095  29.699  57.917  0.00  0.00
ATOM   3318  C   ALA   210      59.942  30.654  56.143  0.00  0.00
ATOM   3319  O   ALA   210      58.934  31.159  56.647  0.00  0.00
ATOM   3320  N   GLY   211      60.564  31.240  55.101  0.00  0.00
ATOM   3321  H   GLY   211      61.387  30.772  54.750  0.00  0.00
ATOM   3322  CA  GLY   211      60.361  32.636  54.667  0.00  0.00
ATOM   3323  HA2 GLY   211      60.188  32.702  53.593  0.00  0.00
ATOM   3324  HA3 GLY   211      59.467  32.992  55.181  0.00  0.00
ATOM   3325  C   GLY   211      61.513  33.464  55.085  0.00  0.00
ATOM   3326  O   GLY   211      61.797  33.569  56.267  0.00  0.00
ATOM   3327  N   LYS   212      62.093  34.180  54.168  0.00  0.00
ATOM   3328  H   LYS   212      61.902  33.966  53.199  0.00  0.00
ATOM   3329  CA  LYS   212      63.049  35.253  54.369  0.00  0.00
ATOM   3330  HA  LYS   212      63.154  35.481  55.430  0.00  0.00
ATOM   3331  CB  LYS   212      64.427  34.875  53.814  0.00  0.00
ATOM   3332  HB2 LYS   212      64.333  34.688  52.744  0.00  0.00
ATOM   3333  HB3 LYS   212      65.076  35.735  53.976  0.00  0.00
ATOM   3334  CG  LYS   212      65.195  33.690  54.394  0.00  0.00
ATOM   3335  HG2 LYS   212      64.501  32.859  54.277  0.00  0.00
ATOM   3336  HG3 LYS   212      66.097  33.597  53.789  0.00  0.00
ATOM   3337  CD  LYS   212      65.455  33.862  55.834  0.00  0.00
ATOM   3338  HD2 LYS   212      66.086  34.738  55.983  0.00  0.00
ATOM   3339  HD3 LYS   212      64.539  34.054  56.393  0.00  0.00
ATOM   3340  CE  LYS   212      66.169  32.599  56.342  0.00  0.00
ATOM   3341  HE2 LYS   212      66.861  32.350  55.536  0.00  0.00
ATOM   3342  HE3 LYS   212      66.680  32.806  57.283  0.00  0.00
ATOM   3343  NZ  LYS   212      65.197  31.425  56.580  0.00  0.00
ATOM   3344  HZ1 LYS   212      65.736  30.595  56.784  0.00  0.00
ATOM   3345  HZ2 LYS   212      64.606  31.603  57.380  0.00  0.00
ATOM   3346  HZ3 LYS   212      64.586  31.191  55.811  0.00  0.00
ATOM   3347  C   LYS   212      62.536  36.579  53.735  0.00  0.00
ATOM   3348  O   LYS   212      62.938  37.688  54.121  0.00  0.00
ATOM   3349  N   PHE   213      61.707  36.486  52.803  0.00  0.00
ATOM   3350  H   PHE   213      61.342  35.559  52.640  0.00  0.00
ATOM   3351  CA  PHE   213      61.099  37.632  52.052  0.00  0.00
ATOM   3352  HA  PHE   213      61.181  38.606  52.536  0.00  0.00
ATOM   3353  CB  PHE   213      61.916  37.713  50.735  0.00  0.00
ATOM   3354  HB2 PHE   213      62.049  36.683  50.405  0.00  0.00
ATOM   3355  HB3 PHE   213      61.461  38.410  50.032  0.00  0.00
ATOM   3356  CG  PHE   213      63.241  38.267  50.954  0.00  0.00
ATOM   3357  CD1 PHE   213      64.409  37.489  50.729  0.00  0.00
ATOM   3358  HD1 PHE   213      64.471  36.429  50.530  0.00  0.00
ATOM   3359  CE1 PHE   213      65.599  38.236  50.619  0.00  0.00
ATOM   3360  HE1 PHE   213      66.508  37.708  50.370  0.00  0.00
ATOM   3361  CZ  PHE   213      65.706  39.514  51.188  0.00  0.00
ATOM   3362  HZ  PHE   213      66.696  39.944  51.163  0.00  0.00
ATOM   3363  CE2 PHE   213      64.534  40.210  51.497  0.00  0.00
ATOM   3364  HE2 PHE   213      64.464  41.257  51.753  0.00  0.00
ATOM   3365  CD2 PHE   213      63.285  39.582  51.304  0.00  0.00
ATOM   3366  HD2 PHE   213      62.427  40.194  51.541  0.00  0.00
ATOM   3367  C   PHE   213      59.571  37.377  51.855  0.00  0.00
ATOM   3368  O   PHE   213      59.216  36.174  51.940  0.00  0.00
ATOM   3369  N   ALA   214      58.747  38.385  51.590  0.00  0.00
ATOM   3370  H   ALA   214      59.120  39.317  51.482  0.00  0.00
ATOM   3371  CA  ALA   214      57.374  38.125  51.141  0.00  0.00
ATOM   3372  HA  ALA   214      57.375  37.062  50.903  0.00  0.00
ATOM   3373  CB  ALA   214      56.334  38.329  52.288  0.00  0.00
ATOM   3374  HB1 ALA   214      56.697  37.782  53.157  0.00  0.00
ATOM   3375  HB2 ALA   214      56.195  39.361  52.606  0.00  0.00
ATOM   3376  HB3 ALA   214      55.373  37.924  51.967  0.00  0.00
ATOM   3377  C   ALA   214      56.894  38.718  49.832  0.00  0.00
ATOM   3378  O   ALA   214      57.536  39.640  49.291  0.00  0.00
ATOM   3379  N   THR   215      55.859  38.150  49.227  0.00  0.00
ATOM   3380  H   THR   215      55.302  37.469  49.723  0.00  0.00
ATOM   3381  CA  THR   215      55.355  38.546  47.904  0.00  0.00
ATOM   3382  HA  THR   215      56.183  38.560  47.195  0.00  0.00
ATOM   3383  CB  THR   215      54.376  37.384  47.469  0.00  0.00
ATOM   3384  HB  THR   215      53.527  37.238  48.135  0.00  0.00
ATOM   3385  CG2 THR   215      53.747  37.654  46.089  0.00  0.00
ATOM   3386 1HG2 THR   215      53.107  38.536  46.089  0.00  0.00
ATOM   3387 2HG2 THR   215      54.478  37.632  45.281  0.00  0.00
ATOM   3388 3HG2 THR   215      53.080  36.837  45.815  0.00  0.00
ATOM   3389  OG1 THR   215      55.083  36.139  47.335  0.00  0.00
ATOM   3390  HG1 THR   215      55.131  35.830  48.241  0.00  0.00
ATOM   3391  C   THR   215      54.656  39.932  47.849  0.00  0.00
ATOM   3392  O   THR   215      53.963  40.340  48.749  0.00  0.00
ATOM   3393  N   ASP   216      54.845  40.776  46.819  0.00  0.00
ATOM   3394  H   ASP   216      55.582  40.584  46.154  0.00  0.00
ATOM   3395  CA  ASP   216      54.031  41.940  46.611  0.00  0.00
ATOM   3396  HA  ASP   216      53.936  42.455  47.567  0.00  0.00
ATOM   3397  CB  ASP   216      54.801  42.933  45.718  0.00  0.00
ATOM   3398  HB2 ASP   216      55.713  43.061  46.301  0.00  0.00
ATOM   3399  HB3 ASP   216      55.033  42.628  44.697  0.00  0.00
ATOM   3400  CG  ASP   216      54.170  44.351  45.774  0.00  0.00
ATOM   3401  OD1 ASP   216      54.833  45.356  45.409  0.00  0.00
ATOM   3402  OD2 ASP   216      52.943  44.486  46.090  0.00  0.00
ATOM   3403  C   ASP   216      52.604  41.500  46.060  0.00  0.00
ATOM   3404  O   ASP   216      52.496  40.862  45.024  0.00  0.00
ATOM   3405  N   PRO   217      51.530  41.958  46.702  0.00  0.00
ATOM   3406  CD  PRO   217      51.451  42.336  48.085  0.00  0.00
ATOM   3407  HD2 PRO   217      51.590  43.415  48.147  0.00  0.00
ATOM   3408  HD3 PRO   217      52.205  41.810  48.673  0.00  0.00
ATOM   3409  CG  PRO   217      50.056  41.912  48.623  0.00  0.00
ATOM   3410  HG2 PRO   217      49.631  42.524  49.418  0.00  0.00
ATOM   3411  HG3 PRO   217      50.113  40.872  48.943  0.00  0.00
ATOM   3412  CB  PRO   217      49.244  42.008  47.343  0.00  0.00
ATOM   3413  HB2 PRO   217      48.403  41.327  47.468  0.00  0.00
ATOM   3414  HB3 PRO   217      48.964  43.057  47.241  0.00  0.00
ATOM   3415  CA  PRO   217      50.201  41.595  46.227  0.00  0.00
ATOM   3416  HA  PRO   217      50.181  40.509  46.129  0.00  0.00
ATOM   3417  C   PRO   217      49.838  42.163  44.838  0.00  0.00
ATOM   3418  O   PRO   217      48.984  41.659  44.118  0.00  0.00
ATOM   3419  N   ALA   218      50.586  43.253  44.495  0.00  0.00
ATOM   3420  H   ALA   218      51.207  43.522  45.245  0.00  0.00
ATOM   3421  CA  ALA   218      50.677  43.720  43.119  0.00  0.00
ATOM   3422  HA  ALA   218      49.698  44.042  42.765  0.00  0.00
ATOM   3423  CB  ALA   218      51.526  44.983  43.000  0.00  0.00
ATOM   3424  HB1 ALA   218      50.924  45.810  43.377  0.00  0.00
ATOM   3425  HB2 ALA   218      52.454  44.827  43.552  0.00  0.00
ATOM   3426  HB3 ALA   218      51.813  45.206  41.973  0.00  0.00
ATOM   3427  C   ALA   218      51.120  42.645  42.078  0.00  0.00
ATOM   3428  O   ALA   218      50.876  42.770  40.883  0.00  0.00
ATOM   3429  N   VAL   219      51.936  41.633  42.495  0.00  0.00
ATOM   3430  H   VAL   219      52.329  41.700  43.423  0.00  0.00
ATOM   3431  CA  VAL   219      52.227  40.461  41.614  0.00  0.00
ATOM   3432  HA  VAL   219      52.408  40.722  40.572  0.00  0.00
ATOM   3433  CB  VAL   219      53.496  39.764  41.979  0.00  0.00
ATOM   3434  HB  VAL   219      53.317  39.349  42.971  0.00  0.00
ATOM   3435  CG1 VAL   219      53.803  38.479  41.151  0.00  0.00
ATOM   3436 1HG1 VAL   219      53.162  37.639  41.421  0.00  0.00
ATOM   3437 2HG1 VAL   219      53.667  38.757  40.107  0.00  0.00
ATOM   3438 3HG1 VAL   219      54.826  38.198  41.403  0.00  0.00
ATOM   3439  CG2 VAL   219      54.687  40.711  41.936  0.00  0.00
ATOM   3440 1HG2 VAL   219      55.524  40.201  42.412  0.00  0.00
ATOM   3441 2HG2 VAL   219      54.918  41.109  40.949  0.00  0.00
ATOM   3442 3HG2 VAL   219      54.417  41.457  42.684  0.00  0.00
ATOM   3443  C   VAL   219      51.099  39.423  41.678  0.00  0.00
ATOM   3444  O   VAL   219      50.711  38.916  40.627  0.00  0.00
ATOM   3445  N   THR   220      50.553  39.129  42.883  0.00  0.00
ATOM   3446  H   THR   220      50.851  39.667  43.683  0.00  0.00
ATOM   3447  CA  THR   220      49.541  38.118  43.126  0.00  0.00
ATOM   3448  HA  THR   220      49.960  37.248  42.620  0.00  0.00
ATOM   3449  CB  THR   220      49.229  37.996  44.666  0.00  0.00
ATOM   3450  HB  THR   220      48.870  38.990  44.938  0.00  0.00
ATOM   3451  CG2 THR   220      48.229  36.875  45.025  0.00  0.00
ATOM   3452 1HG2 THR   220      47.208  37.255  45.064  0.00  0.00
ATOM   3453 2HG2 THR   220      48.430  36.000  44.405  0.00  0.00
ATOM   3454 3HG2 THR   220      48.486  36.519  46.023  0.00  0.00
ATOM   3455  OG1 THR   220      50.356  37.714  45.455  0.00  0.00
ATOM   3456  HG1 THR   220      50.770  37.010  44.951  0.00  0.00
ATOM   3457  C   THR   220      48.197  38.404  42.425  0.00  0.00
ATOM   3458  O   THR   220      47.527  37.439  42.057  0.00  0.00
ATOM   3459  N   LEU   221      47.812  39.676  42.387  0.00  0.00
ATOM   3460  H   LEU   221      48.315  40.427  42.837  0.00  0.00
ATOM   3461  CA  LEU   221      46.602  40.134  41.609  0.00  0.00
ATOM   3462  HA  LEU   221      45.796  39.423  41.786  0.00  0.00
ATOM   3463  CB  LEU   221      46.110  41.479  42.213  0.00  0.00
ATOM   3464  HB2 LEU   221      45.866  41.463  43.274  0.00  0.00
ATOM   3465  HB3 LEU   221      46.834  42.230  41.894  0.00  0.00
ATOM   3466  CG  LEU   221      44.713  42.001  41.632  0.00  0.00
ATOM   3467  HG  LEU   221      44.664  41.850  40.553  0.00  0.00
ATOM   3468  CD1 LEU   221      43.531  41.179  42.219  0.00  0.00
ATOM   3469 1HD1 LEU   221      43.488  41.171  43.307  0.00  0.00
ATOM   3470 2HD1 LEU   221      42.604  41.516  41.756  0.00  0.00
ATOM   3471 3HD1 LEU   221      43.703  40.144  41.923  0.00  0.00
ATOM   3472  CD2 LEU   221      44.402  43.409  42.158  0.00  0.00
ATOM   3473 1HD2 LEU   221      44.449  43.448  43.246  0.00  0.00
ATOM   3474 2HD2 LEU   221      45.124  44.106  41.732  0.00  0.00
ATOM   3475 3HD2 LEU   221      43.420  43.801  41.893  0.00  0.00
ATOM   3476  C   LEU   221      46.829  40.170  40.097  0.00  0.00
ATOM   3477  O   LEU   221      45.934  39.802  39.361  0.00  0.00
ATOM   3478  N   ALA   222      48.092  40.556  39.581  0.00  0.00
ATOM   3479  H   ALA   222      48.881  40.693  40.197  0.00  0.00
ATOM   3480  CA  ALA   222      48.412  40.341  38.165  0.00  0.00
ATOM   3481  HA  ALA   222      47.687  40.903  37.574  0.00  0.00
ATOM   3482  CB  ALA   222      49.763  41.050  37.911  0.00  0.00
ATOM   3483  HB1 ALA   222      50.065  40.939  36.869  0.00  0.00
ATOM   3484  HB2 ALA   222      49.763  42.080  38.270  0.00  0.00
ATOM   3485  HB3 ALA   222      50.555  40.545  38.464  0.00  0.00
ATOM   3486  C   ALA   222      48.358  38.879  37.577  0.00  0.00
ATOM   3487  O   ALA   222      47.693  38.675  36.577  0.00  0.00
ATOM   3488  N   HIS   223      48.915  37.930  38.307  0.00  0.00
ATOM   3489  H   HIS   223      49.451  38.095  39.146  0.00  0.00
ATOM   3490  CA  HIS   223      48.880  36.552  38.026  0.00  0.00
ATOM   3491  HA  HIS   223      49.424  36.352  37.104  0.00  0.00
ATOM   3492  CB  HIS   223      49.499  35.795  39.254  0.00  0.00
ATOM   3493  HB2 HIS   223      50.394  36.275  39.650  0.00  0.00
ATOM   3494  HB3 HIS   223      48.807  35.866  40.092  0.00  0.00
ATOM   3495  CG  HIS   223      49.821  34.333  39.068  0.00  0.00
ATOM   3496  ND1 HIS   223      51.006  33.752  38.835  0.00  0.00
ATOM   3497  CE1 HIS   223      50.755  32.430  38.772  0.00  0.00
ATOM   3498  HE1 HIS   223      51.511  31.686  38.568  0.00  0.00
ATOM   3499  NE2 HIS   223      49.383  32.188  38.791  0.00  0.00
ATOM   3500  CD2 HIS   223      48.809  33.409  39.090  0.00  0.00
ATOM   3501  HD2 HIS   223      47.747  33.605  39.092  0.00  0.00
ATOM   3502  C   HIS   223      47.432  36.039  37.884  0.00  0.00
ATOM   3503  O   HIS   223      47.228  35.230  37.035  0.00  0.00
ATOM   3504  N   GLU   224      46.444  36.542  38.609  0.00  0.00
ATOM   3505  H   GLU   224      46.630  37.246  39.309  0.00  0.00
ATOM   3506  CA  GLU   224      44.987  36.109  38.493  0.00  0.00
ATOM   3507  HA  GLU   224      44.875  35.067  38.193  0.00  0.00
ATOM   3508  CB  GLU   224      44.383  36.338  39.876  0.00  0.00
ATOM   3509  HB2 GLU   224      44.773  37.303  40.201  0.00  0.00
ATOM   3510  HB3 GLU   224      43.312  36.448  39.709  0.00  0.00
ATOM   3511  CG  GLU   224      44.715  35.425  41.071  0.00  0.00
ATOM   3512  HG2 GLU   224      45.786  35.228  41.044  0.00  0.00
ATOM   3513  HG3 GLU   224      44.342  35.972  41.937  0.00  0.00
ATOM   3514  CD  GLU   224      44.099  34.053  40.916  0.00  0.00
ATOM   3515  OE1 GLU   224      44.574  33.054  41.483  0.00  0.00
ATOM   3516  OE2 GLU   224      43.089  33.906  40.169  0.00  0.00
ATOM   3517  C   GLU   224      44.264  36.955  37.452  0.00  0.00
ATOM   3518  O   GLU   224      43.263  36.526  36.781  0.00  0.00
ATOM   3519  N   LEU   225      44.752  38.154  37.112  0.00  0.00
ATOM   3520  H   LEU   225      45.543  38.504  37.633  0.00  0.00
ATOM   3521  CA  LEU   225      44.185  38.904  35.955  0.00  0.00
ATOM   3522  HA  LEU   225      43.108  38.742  36.009  0.00  0.00
ATOM   3523  CB  LEU   225      44.690  40.379  35.993  0.00  0.00
ATOM   3524  HB2 LEU   225      45.735  40.376  36.305  0.00  0.00
ATOM   3525  HB3 LEU   225      44.636  40.830  35.002  0.00  0.00
ATOM   3526  CG  LEU   225      43.898  41.209  37.045  0.00  0.00
ATOM   3527  HG  LEU   225      43.895  40.729  38.024  0.00  0.00
ATOM   3528  CD1 LEU   225      44.567  42.595  37.261  0.00  0.00
ATOM   3529 1HD1 LEU   225      44.048  43.089  38.083  0.00  0.00
ATOM   3530 2HD1 LEU   225      45.576  42.420  37.635  0.00  0.00
ATOM   3531 3HD1 LEU   225      44.452  43.141  36.324  0.00  0.00
ATOM   3532  CD2 LEU   225      42.425  41.480  36.699  0.00  0.00
ATOM   3533 1HD2 LEU   225      41.979  42.264  37.313  0.00  0.00
ATOM   3534 2HD2 LEU   225      42.279  41.846  35.682  0.00  0.00
ATOM   3535 3HD2 LEU   225      41.789  40.611  36.870  0.00  0.00
ATOM   3536  C   LEU   225      44.571  38.209  34.609  0.00  0.00
ATOM   3537  O   LEU   225      43.743  38.104  33.672  0.00  0.00
ATOM   3538  N   ILE   226      45.822  37.748  34.536  0.00  0.00
ATOM   3539  H   ILE   226      46.423  37.787  35.346  0.00  0.00
ATOM   3540  CA  ILE   226      46.281  37.126  33.318  0.00  0.00
ATOM   3541  HA  ILE   226      46.221  37.854  32.509  0.00  0.00
ATOM   3542  CB  ILE   226      47.708  36.616  33.436  0.00  0.00
ATOM   3543  HB  ILE   226      47.768  35.981  34.319  0.00  0.00
ATOM   3544  CG2 ILE   226      48.258  35.764  32.273  0.00  0.00
ATOM   3545 1HG2 ILE   226      48.291  36.356  31.359  0.00  0.00
ATOM   3546 2HG2 ILE   226      49.295  35.465  32.421  0.00  0.00
ATOM   3547 3HG2 ILE   226      47.730  34.810  32.267  0.00  0.00
ATOM   3548  CG1 ILE   226      48.676  37.846  33.653  0.00  0.00
ATOM   3549 2HG1 ILE   226      49.038  38.232  32.701  0.00  0.00
ATOM   3550 3HG1 ILE   226      48.217  38.606  34.283  0.00  0.00
ATOM   3551  CD1 ILE   226      50.006  37.602  34.469  0.00  0.00
ATOM   3552 1HD1 ILE   226      50.711  36.971  33.929  0.00  0.00
ATOM   3553 2HD1 ILE   226      50.437  38.581  34.682  0.00  0.00
ATOM   3554 3HD1 ILE   226      49.825  37.186  35.460  0.00  0.00
ATOM   3555  C   ILE   226      45.405  35.970  33.010  0.00  0.00
ATOM   3556  O   ILE   226      44.983  35.828  31.875  0.00  0.00
ATOM   3557  N   HIS   227      45.124  35.142  34.013  0.00  0.00
ATOM   3558  H   HIS   227      45.562  35.316  34.907  0.00  0.00
ATOM   3559  CA  HIS   227      44.289  33.996  33.819  0.00  0.00
ATOM   3560  HA  HIS   227      44.656  33.464  32.942  0.00  0.00
ATOM   3561  CB  HIS   227      44.510  33.001  35.037  0.00  0.00
ATOM   3562  HB2 HIS   227      44.256  33.537  35.951  0.00  0.00
ATOM   3563  HB3 HIS   227      43.733  32.259  34.849  0.00  0.00
ATOM   3564  CG  HIS   227      45.748  32.189  35.193  0.00  0.00
ATOM   3565  ND1 HIS   227      46.096  31.038  34.525  0.00  0.00
ATOM   3566  CE1 HIS   227      47.024  30.411  35.317  0.00  0.00
ATOM   3567  HE1 HIS   227      47.472  29.436  35.184  0.00  0.00
ATOM   3568  NE2 HIS   227      47.423  31.202  36.312  0.00  0.00
ATOM   3569  CD2 HIS   227      46.607  32.307  36.309  0.00  0.00
ATOM   3570  HD2 HIS   227      46.523  33.063  37.076  0.00  0.00
ATOM   3571  C   HIS   227      42.834  34.348  33.604  0.00  0.00
ATOM   3572  O   HIS   227      42.236  33.720  32.728  0.00  0.00
ATOM   3573  N   ALA   228      42.281  35.313  34.298  0.00  0.00
ATOM   3574  H   ALA   228      42.933  35.881  34.819  0.00  0.00
ATOM   3575  CA  ALA   228      40.879  35.784  34.156  0.00  0.00
ATOM   3576  HA  ALA   228      40.221  34.922  34.069  0.00  0.00
ATOM   3577  CB  ALA   228      40.474  36.709  35.357  0.00  0.00
ATOM   3578  HB1 ALA   228      40.312  36.085  36.236  0.00  0.00
ATOM   3579  HB2 ALA   228      41.212  37.506  35.449  0.00  0.00
ATOM   3580  HB3 ALA   228      39.484  37.103  35.126  0.00  0.00
ATOM   3581  C   ALA   228      40.626  36.485  32.765  0.00  0.00
ATOM   3582  O   ALA   228      39.562  36.319  32.188  0.00  0.00
ATOM   3583  N   GLY   229      41.736  36.970  32.137  0.00  0.00
ATOM   3584  H   GLY   229      42.479  37.316  32.726  0.00  0.00
ATOM   3585  CA  GLY   229      41.832  37.228  30.765  0.00  0.00
ATOM   3586  HA2 GLY   229      41.105  37.996  30.505  0.00  0.00
ATOM   3587  HA3 GLY   229      42.808  37.659  30.541  0.00  0.00
ATOM   3588  C   GLY   229      41.543  35.984  29.897  0.00  0.00
ATOM   3589  O   GLY   229      40.601  35.939  29.044  0.00  0.00
ATOM   3590  N   HIS   230      42.323  34.883  30.052  0.00  0.00
ATOM   3591  H   HIS   230      43.070  34.846  30.732  0.00  0.00
ATOM   3592  CA  HIS   230      42.175  33.665  29.230  0.00  0.00
ATOM   3593  HA  HIS   230      42.292  33.788  28.154  0.00  0.00
ATOM   3594  CB  HIS   230      43.056  32.504  29.707  0.00  0.00
ATOM   3595  HB2 HIS   230      42.960  32.477  30.793  0.00  0.00
ATOM   3596  HB3 HIS   230      42.714  31.642  29.135  0.00  0.00
ATOM   3597  CG  HIS   230      44.530  32.767  29.514  0.00  0.00
ATOM   3598  ND1 HIS   230      45.505  32.437  30.443  0.00  0.00
ATOM   3599  HD1 HIS   230      45.387  31.774  31.196  0.00  0.00
ATOM   3600  CE1 HIS   230      46.708  32.906  30.013  0.00  0.00
ATOM   3601  HE1 HIS   230      47.676  32.869  30.491  0.00  0.00
ATOM   3602  NE2 HIS   230      46.540  33.535  28.841  0.00  0.00
ATOM   3603  CD2 HIS   230      45.139  33.418  28.510  0.00  0.00
ATOM   3604  HD2 HIS   230      44.632  33.805  27.637  0.00  0.00
ATOM   3605  C   HIS   230      40.797  33.050  29.347  0.00  0.00
ATOM   3606  O   HIS   230      40.293  32.369  28.454  0.00  0.00
ATOM   3607  N   ARG   231      40.161  33.221  30.543  0.00  0.00
ATOM   3608  H   ARG   231      40.620  33.789  31.240  0.00  0.00
ATOM   3609  CA  ARG   231      38.858  32.662  30.950  0.00  0.00
ATOM   3610  HA  ARG   231      38.756  31.675  30.498  0.00  0.00
ATOM   3611  CB  ARG   231      38.876  32.355  32.505  0.00  0.00
ATOM   3612  HB2 ARG   231      38.986  33.209  33.172  0.00  0.00
ATOM   3613  HB3 ARG   231      37.985  31.862  32.896  0.00  0.00
ATOM   3614  CG  ARG   231      39.977  31.292  32.831  0.00  0.00
ATOM   3615  HG2 ARG   231      39.897  30.512  32.075  0.00  0.00
ATOM   3616  HG3 ARG   231      40.913  31.821  33.012  0.00  0.00
ATOM   3617  CD  ARG   231      39.715  30.593  34.151  0.00  0.00
ATOM   3618  HD2 ARG   231      38.959  29.822  34.006  0.00  0.00
ATOM   3619  HD3 ARG   231      40.645  30.140  34.494  0.00  0.00
ATOM   3620  NE  ARG   231      39.381  31.622  35.188  0.00  0.00
ATOM   3621  HE  ARG   231      38.417  31.921  35.219  0.00  0.00
ATOM   3622  CZ  ARG   231      40.217  32.088  36.097  0.00  0.00
ATOM   3623  NH1 ARG   231      41.413  31.621  36.300  0.00  0.00
ATOM   3624 1HH1 ARG   231      41.843  30.789  35.920  0.00  0.00
ATOM   3625 2HH1 ARG   231      41.971  32.121  36.977  0.00  0.00
ATOM   3626  NH2 ARG   231      39.874  33.159  36.711  0.00  0.00
ATOM   3627 1HH2 ARG   231      38.941  33.479  36.489  0.00  0.00
ATOM   3628 2HH2 ARG   231      40.605  33.662  37.193  0.00  0.00
ATOM   3629  C   ARG   231      37.689  33.590  30.464  0.00  0.00
ATOM   3630  O   ARG   231      36.671  33.131  30.082  0.00  0.00
ATOM   3631  N   LEU   232      37.828  34.891  30.455  0.00  0.00
ATOM   3632  H   LEU   232      38.636  35.139  31.009  0.00  0.00
ATOM   3633  CA  LEU   232      36.889  35.906  29.913  0.00  0.00
ATOM   3634  HA  LEU   232      35.894  35.571  30.208  0.00  0.00
ATOM   3635  CB  LEU   232      37.256  37.266  30.467  0.00  0.00
ATOM   3636  HB2 LEU   232      37.128  37.263  31.550  0.00  0.00
ATOM   3637  HB3 LEU   232      38.324  37.433  30.328  0.00  0.00
ATOM   3638  CG  LEU   232      36.379  38.421  29.992  0.00  0.00
ATOM   3639  HG  LEU   232      36.526  38.514  28.916  0.00  0.00
ATOM   3640  CD1 LEU   232      34.888  38.267  30.392  0.00  0.00
ATOM   3641 1HD1 LEU   232      34.363  39.144  30.015  0.00  0.00
ATOM   3642 2HD1 LEU   232      34.548  37.264  30.132  0.00  0.00
ATOM   3643 3HD1 LEU   232      34.830  38.349  31.477  0.00  0.00
ATOM   3644  CD2 LEU   232      36.927  39.634  30.611  0.00  0.00
ATOM   3645 1HD2 LEU   232      36.474  40.504  30.136  0.00  0.00
ATOM   3646 2HD2 LEU   232      36.914  39.566  31.699  0.00  0.00
ATOM   3647 3HD2 LEU   232      37.954  39.694  30.253  0.00  0.00
ATOM   3648  C   LEU   232      36.768  35.875  28.351  0.00  0.00
ATOM   3649  O   LEU   232      35.770  36.224  27.802  0.00  0.00
ATOM   3650  N   TYR   233      37.798  35.402  27.680  0.00  0.00
ATOM   3651  H   TYR   233      38.595  35.094  28.219  0.00  0.00
ATOM   3652  CA  TYR   233      37.810  34.955  26.248  0.00  0.00
ATOM   3653  HA  TYR   233      36.958  35.407  25.740  0.00  0.00
ATOM   3654  CB  TYR   233      39.104  35.590  25.623  0.00  0.00
ATOM   3655  HB2 TYR   233      39.984  35.277  26.186  0.00  0.00
ATOM   3656  HB3 TYR   233      39.297  35.229  24.613  0.00  0.00
ATOM   3657  CG  TYR   233      39.047  37.109  25.543  0.00  0.00
ATOM   3658  CD1 TYR   233      39.238  37.963  26.688  0.00  0.00
ATOM   3659  HD1 TYR   233      39.514  37.510  27.629  0.00  0.00
ATOM   3660  CE1 TYR   233      39.463  39.359  26.494  0.00  0.00
ATOM   3661  HE1 TYR   233      39.613  40.032  27.325  0.00  0.00
ATOM   3662  CZ  TYR   233      39.259  39.935  25.207  0.00  0.00
ATOM   3663  OH  TYR   233      39.323  41.311  25.082  0.00  0.00
ATOM   3664  HH  TYR   233      39.500  41.637  25.969  0.00  0.00
ATOM   3665  CE2 TYR   233      39.072  39.124  24.068  0.00  0.00
ATOM   3666  HE2 TYR   233      39.113  39.603  23.101  0.00  0.00
ATOM   3667  CD2 TYR   233      39.014  37.740  24.244  0.00  0.00
ATOM   3668  HD2 TYR   233      38.874  37.130  23.364  0.00  0.00
ATOM   3669  C   TYR   233      37.553  33.457  26.032  0.00  0.00
ATOM   3670  O   TYR   233      37.354  33.010  24.924  0.00  0.00
ATOM   3671  N   GLY   234      37.407  32.668  27.120  0.00  0.00
ATOM   3672  H   GLY   234      37.642  33.134  27.985  0.00  0.00
ATOM   3673  CA  GLY   234      37.145  31.202  27.029  0.00  0.00
ATOM   3674  HA2 GLY   234      37.053  30.691  27.988  0.00  0.00
ATOM   3675  HA3 GLY   234      36.189  30.984  26.556  0.00  0.00
ATOM   3676  C   GLY   234      38.281  30.333  26.254  0.00  0.00
ATOM   3677  O   GLY   234      37.970  29.253  25.757  0.00  0.00
ATOM   3678  N   ILE   235      39.496  30.829  26.150  0.00  0.00
ATOM   3679  H   ILE   235      39.704  31.631  26.729  0.00  0.00
ATOM   3680  CA  ILE   235      40.654  30.107  25.557  0.00  0.00
ATOM   3681  HA  ILE   235      40.206  29.163  25.248  0.00  0.00
ATOM   3682  CB  ILE   235      41.297  30.809  24.358  0.00  0.00
ATOM   3683  HB  ILE   235      41.952  30.055  23.921  0.00  0.00
ATOM   3684  CG2 ILE   235      40.220  31.135  23.328  0.00  0.00
ATOM   3685 1HG2 ILE   235      40.615  31.518  22.387  0.00  0.00
ATOM   3686 2HG2 ILE   235      39.646  30.238  23.095  0.00  0.00
ATOM   3687 3HG2 ILE   235      39.501  31.858  23.711  0.00  0.00
ATOM   3688  CG1 ILE   235      41.902  32.141  24.697  0.00  0.00
ATOM   3689 2HG1 ILE   235      41.182  32.900  25.006  0.00  0.00
ATOM   3690 3HG1 ILE   235      42.576  31.944  25.531  0.00  0.00
ATOM   3691  CD1 ILE   235      42.680  32.908  23.560  0.00  0.00
ATOM   3692 1HD1 ILE   235      42.880  33.946  23.828  0.00  0.00
ATOM   3693 2HD1 ILE   235      43.631  32.437  23.309  0.00  0.00
ATOM   3694 3HD1 ILE   235      42.029  33.051  22.698  0.00  0.00
ATOM   3695  C   ILE   235      41.737  29.629  26.577  0.00  0.00
ATOM   3696  O   ILE   235      42.849  29.340  26.200  0.00  0.00
ATOM   3697  N   ALA   236      41.369  29.423  27.873  0.00  0.00
ATOM   3698  H   ALA   236      40.474  29.718  28.236  0.00  0.00
ATOM   3699  CA  ALA   236      42.216  28.862  28.933  0.00  0.00
ATOM   3700  HA  ALA   236      43.134  29.440  29.045  0.00  0.00
ATOM   3701  CB  ALA   236      41.571  28.920  30.325  0.00  0.00
ATOM   3702  HB1 ALA   236      41.387  29.965  30.576  0.00  0.00
ATOM   3703  HB2 ALA   236      40.668  28.321  30.453  0.00  0.00
ATOM   3704  HB3 ALA   236      42.269  28.556  31.079  0.00  0.00
ATOM   3705  C   ALA   236      42.559  27.423  28.505  0.00  0.00
ATOM   3706  O   ALA   236      41.644  26.631  28.090  0.00  0.00
ATOM   3707  N   ILE   237      43.846  26.956  28.592  0.00  0.00
ATOM   3708  H   ILE   237      44.531  27.547  29.040  0.00  0.00
ATOM   3709  CA  ILE   237      44.246  25.523  28.425  0.00  0.00
ATOM   3710  HA  ILE   237      43.855  25.191  27.463  0.00  0.00
ATOM   3711  CB  ILE   237      45.799  25.334  28.382  0.00  0.00
ATOM   3712  HB  ILE   237      46.265  25.376  29.366  0.00  0.00
ATOM   3713  CG2 ILE   237      45.982  23.862  27.935  0.00  0.00
ATOM   3714 1HG2 ILE   237      45.329  23.601  27.102  0.00  0.00
ATOM   3715 2HG2 ILE   237      47.031  23.699  27.688  0.00  0.00
ATOM   3716 3HG2 ILE   237      45.701  23.212  28.765  0.00  0.00
ATOM   3717  CG1 ILE   237      46.476  26.289  27.355  0.00  0.00
ATOM   3718 2HG1 ILE   237      45.901  26.094  26.450  0.00  0.00
ATOM   3719 3HG1 ILE   237      46.395  27.302  27.750  0.00  0.00
ATOM   3720  CD1 ILE   237      47.937  26.035  27.125  0.00  0.00
ATOM   3721 1HD1 ILE   237      48.465  25.945  28.074  0.00  0.00
ATOM   3722 2HD1 ILE   237      48.005  25.141  26.505  0.00  0.00
ATOM   3723 3HD1 ILE   237      48.339  26.852  26.526  0.00  0.00
ATOM   3724  C   ILE   237      43.593  24.713  29.553  0.00  0.00
ATOM   3725  O   ILE   237      43.837  25.091  30.744  0.00  0.00
ATOM   3726  N   ASN   238      42.919  23.602  29.247  0.00  0.00
ATOM   3727  H   ASN   238      42.612  23.442  28.299  0.00  0.00
ATOM   3728  CA  ASN   238      42.488  22.554  30.157  0.00  0.00
ATOM   3729  HA  ASN   238      41.637  23.020  30.653  0.00  0.00
ATOM   3730  CB  ASN   238      41.918  21.461  29.211  0.00  0.00
ATOM   3731  HB2 ASN   238      41.123  21.897  28.605  0.00  0.00
ATOM   3732  HB3 ASN   238      42.776  21.120  28.631  0.00  0.00
ATOM   3733  CG  ASN   238      41.374  20.314  30.054  0.00  0.00
ATOM   3734  OD1 ASN   238      41.521  20.206  31.255  0.00  0.00
ATOM   3735  ND2 ASN   238      40.657  19.390  29.527  0.00  0.00
ATOM   3736 1HD2 ASN   238      40.143  18.774  30.140  0.00  0.00
ATOM   3737 2HD2 ASN   238      40.580  19.270  28.528  0.00  0.00
ATOM   3738  C   ASN   238      43.561  22.151  31.037  0.00  0.00
ATOM   3739  O   ASN   238      44.525  21.504  30.575  0.00  0.00
ATOM   3740  N   PRO   239      43.354  22.201  32.356  0.00  0.00
ATOM   3741  CD  PRO   239      42.176  22.766  33.089  0.00  0.00
ATOM   3742  HD2 PRO   239      41.204  22.420  32.735  0.00  0.00
ATOM   3743  HD3 PRO   239      42.214  23.853  33.176  0.00  0.00
ATOM   3744  CG  PRO   239      42.261  22.248  34.482  0.00  0.00
ATOM   3745  HG2 PRO   239      41.807  21.258  34.535  0.00  0.00
ATOM   3746  HG3 PRO   239      41.786  22.954  35.164  0.00  0.00
ATOM   3747  CB  PRO   239      43.768  22.140  34.762  0.00  0.00
ATOM   3748  HB2 PRO   239      44.067  23.078  35.228  0.00  0.00
ATOM   3749  HB3 PRO   239      43.950  21.291  35.422  0.00  0.00
ATOM   3750  CA  PRO   239      44.352  21.890  33.372  0.00  0.00
ATOM   3751  HA  PRO   239      45.194  22.547  33.158  0.00  0.00
ATOM   3752  C   PRO   239      44.867  20.429  33.199  0.00  0.00
ATOM   3753  O   PRO   239      45.980  20.173  33.712  0.00  0.00
ATOM   3754  N   ASN   240      44.086  19.512  32.585  0.00  0.00
ATOM   3755  H   ASN   240      43.182  19.797  32.238  0.00  0.00
ATOM   3756  CA  ASN   240      44.468  18.097  32.217  0.00  0.00
ATOM   3757  HA  ASN   240      44.977  17.532  32.997  0.00  0.00
ATOM   3758  CB  ASN   240      43.202  17.296  31.978  0.00  0.00
ATOM   3759  HB2 ASN   240      42.419  17.412  32.728  0.00  0.00
ATOM   3760  HB3 ASN   240      42.792  17.591  31.012  0.00  0.00
ATOM   3761  CG  ASN   240      43.354  15.776  32.054  0.00  0.00
ATOM   3762  OD1 ASN   240      44.134  15.243  32.796  0.00  0.00
ATOM   3763  ND2 ASN   240      42.502  15.103  31.320  0.00  0.00
ATOM   3764 1HD2 ASN   240      42.489  14.094  31.360  0.00  0.00
ATOM   3765 2HD2 ASN   240      41.963  15.618  30.639  0.00  0.00
ATOM   3766  C   ASN   240      45.407  17.980  31.014  0.00  0.00
ATOM   3767  O   ASN   240      45.782  16.901  30.604  0.00  0.00
ATOM   3768  N   ARG   241      45.991  19.083  30.481  0.00  0.00
ATOM   3769  H   ARG   241      45.638  19.932  30.899  0.00  0.00
ATOM   3770  CA  ARG   241      47.134  19.226  29.590  0.00  0.00
ATOM   3771  HA  ARG   241      47.332  18.247  29.153  0.00  0.00
ATOM   3772  CB  ARG   241      46.768  20.200  28.487  0.00  0.00
ATOM   3773  HB2 ARG   241      46.667  21.215  28.872  0.00  0.00
ATOM   3774  HB3 ARG   241      47.640  20.156  27.835  0.00  0.00
ATOM   3775  CG  ARG   241      45.515  19.830  27.684  0.00  0.00
ATOM   3776  HG2 ARG   241      44.668  20.061  28.332  0.00  0.00
ATOM   3777  HG3 ARG   241      45.403  20.475  26.814  0.00  0.00
ATOM   3778  CD  ARG   241      45.423  18.397  27.115  0.00  0.00
ATOM   3779  HD2 ARG   241      45.467  17.768  28.004  0.00  0.00
ATOM   3780  HD3 ARG   241      44.423  18.248  26.709  0.00  0.00
ATOM   3781  NE  ARG   241      46.491  17.969  26.178  0.00  0.00
ATOM   3782  HE  ARG   241      47.455  17.901  26.470  0.00  0.00
ATOM   3783  CZ  ARG   241      46.247  18.060  24.888  0.00  0.00
ATOM   3784  NH1 ARG   241      45.106  18.347  24.250  0.00  0.00
ATOM   3785 1HH1 ARG   241      44.368  18.651  24.870  0.00  0.00
ATOM   3786 2HH1 ARG   241      45.030  18.310  23.244  0.00  0.00
ATOM   3787  NH2 ARG   241      47.225  17.845  24.081  0.00  0.00
ATOM   3788 1HH2 ARG   241      48.119  17.703  24.527  0.00  0.00
ATOM   3789 2HH2 ARG   241      47.031  17.860  23.090  0.00  0.00
ATOM   3790  C   ARG   241      48.426  19.560  30.347  0.00  0.00
ATOM   3791  O   ARG   241      48.664  20.678  30.909  0.00  0.00
ATOM   3792  N   VAL   242      49.323  18.563  30.490  0.00  0.00
ATOM   3793  H   VAL   242      49.119  17.662  30.080  0.00  0.00
ATOM   3794  CA  VAL   242      50.359  18.600  31.570  0.00  0.00
ATOM   3795  HA  VAL   242      50.473  19.589  32.014  0.00  0.00
ATOM   3796  CB  VAL   242      49.880  17.676  32.765  0.00  0.00
ATOM   3797  HB  VAL   242      50.675  17.654  33.510  0.00  0.00
ATOM   3798  CG1 VAL   242      48.678  18.322  33.500  0.00  0.00
ATOM   3799 1HG1 VAL   242      47.747  18.152  32.960  0.00  0.00
ATOM   3800 2HG1 VAL   242      48.543  17.925  34.506  0.00  0.00
ATOM   3801 3HG1 VAL   242      48.765  19.394  33.686  0.00  0.00
ATOM   3802  CG2 VAL   242      49.502  16.293  32.313  0.00  0.00
ATOM   3803 1HG2 VAL   242      49.431  15.651  33.191  0.00  0.00
ATOM   3804 2HG2 VAL   242      48.618  16.310  31.674  0.00  0.00
ATOM   3805 3HG2 VAL   242      50.279  15.946  31.633  0.00  0.00
ATOM   3806  C   VAL   242      51.778  18.156  31.271  0.00  0.00
ATOM   3807  O   VAL   242      52.050  17.358  30.328  0.00  0.00
ATOM   3808  N   PHE   243      52.730  18.566  32.123  0.00  0.00
ATOM   3809  H   PHE   243      52.441  19.175  32.875  0.00  0.00
ATOM   3810  CA  PHE   243      54.156  18.140  32.119  0.00  0.00
ATOM   3811  HA  PHE   243      54.198  17.223  31.532  0.00  0.00
ATOM   3812  CB  PHE   243      55.021  19.327  31.493  0.00  0.00
ATOM   3813  HB2 PHE   243      54.640  19.431  30.478  0.00  0.00
ATOM   3814  HB3 PHE   243      54.788  20.291  31.947  0.00  0.00
ATOM   3815  CG  PHE   243      56.531  19.212  31.578  0.00  0.00
ATOM   3816  CD1 PHE   243      57.248  19.736  32.683  0.00  0.00
ATOM   3817  HD1 PHE   243      56.733  20.205  33.509  0.00  0.00
ATOM   3818  CE1 PHE   243      58.625  19.583  32.725  0.00  0.00
ATOM   3819  HE1 PHE   243      59.201  20.029  33.523  0.00  0.00
ATOM   3820  CZ  PHE   243      59.264  18.845  31.726  0.00  0.00
ATOM   3821  HZ  PHE   243      60.341  18.866  31.795  0.00  0.00
ATOM   3822  CE2 PHE   243      58.536  18.245  30.604  0.00  0.00
ATOM   3823  HE2 PHE   243      58.973  17.587  29.868  0.00  0.00
ATOM   3824  CD2 PHE   243      57.154  18.476  30.556  0.00  0.00
ATOM   3825  HD2 PHE   243      56.594  18.036  29.743  0.00  0.00
ATOM   3826  C   PHE   243      54.576  17.841  33.552  0.00  0.00
ATOM   3827  O   PHE   243      54.327  18.515  34.540  0.00  0.00
ATOM   3828  N   LYS   244      55.310  16.725  33.636  0.00  0.00
ATOM   3829  H   LYS   244      55.351  16.121  32.827  0.00  0.00
ATOM   3830  CA  LYS   244      55.922  16.163  34.863  0.00  0.00
ATOM   3831  HA  LYS   244      55.254  16.349  35.702  0.00  0.00
ATOM   3832  CB  LYS   244      55.962  14.611  34.665  0.00  0.00
ATOM   3833  HB2 LYS   244      56.260  14.405  33.638  0.00  0.00
ATOM   3834  HB3 LYS   244      56.771  14.239  35.293  0.00  0.00
ATOM   3835  CG  LYS   244      54.646  14.000  35.159  0.00  0.00
ATOM   3836  HG2 LYS   244      54.668  14.106  36.244  0.00  0.00
ATOM   3837  HG3 LYS   244      53.727  14.473  34.815  0.00  0.00
ATOM   3838  CD  LYS   244      54.587  12.573  34.841  0.00  0.00
ATOM   3839  HD2 LYS   244      54.378  12.415  33.783  0.00  0.00
ATOM   3840  HD3 LYS   244      55.501  12.037  35.098  0.00  0.00
ATOM   3841  CE  LYS   244      53.301  11.965  35.494  0.00  0.00
ATOM   3842  HE2 LYS   244      52.465  12.645  35.333  0.00  0.00
ATOM   3843  HE3 LYS   244      53.110  11.048  34.935  0.00  0.00
ATOM   3844  NZ  LYS   244      53.470  11.561  36.849  0.00  0.00
ATOM   3845  HZ1 LYS   244      54.073  10.761  36.973  0.00  0.00
ATOM   3846  HZ2 LYS   244      53.716  12.264  37.532  0.00  0.00
ATOM   3847  HZ3 LYS   244      52.554  11.281  37.165  0.00  0.00
ATOM   3848  C   LYS   244      57.227  16.819  35.233  0.00  0.00
ATOM   3849  O   LYS   244      58.117  16.945  34.406  0.00  0.00
ATOM   3850  N   VAL   245      57.259  17.400  36.410  0.00  0.00
ATOM   3851  H   VAL   245      56.407  17.345  36.949  0.00  0.00
ATOM   3852  CA  VAL   245      58.282  18.381  36.765  0.00  0.00
ATOM   3853  HA  VAL   245      58.610  18.933  35.885  0.00  0.00
ATOM   3854  CB  VAL   245      57.804  19.479  37.743  0.00  0.00
ATOM   3855  HB  VAL   245      57.559  19.007  38.694  0.00  0.00
ATOM   3856  CG1 VAL   245      58.906  20.495  37.985  0.00  0.00
ATOM   3857 1HG1 VAL   245      59.746  20.015  38.486  0.00  0.00
ATOM   3858 2HG1 VAL   245      59.242  20.876  37.020  0.00  0.00
ATOM   3859 3HG1 VAL   245      58.477  21.323  38.550  0.00  0.00
ATOM   3860  CG2 VAL   245      56.452  20.177  37.326  0.00  0.00
ATOM   3861 1HG2 VAL   245      55.697  19.419  37.118  0.00  0.00
ATOM   3862 2HG2 VAL   245      56.126  20.792  38.164  0.00  0.00
ATOM   3863 3HG2 VAL   245      56.543  20.764  36.411  0.00  0.00
ATOM   3864  C   VAL   245      59.470  17.671  37.316  0.00  0.00
ATOM   3865  O   VAL   245      59.413  16.868  38.249  0.00  0.00
ATOM   3866  N   ASN   246      60.605  18.071  36.854  0.00  0.00
ATOM   3867  H   ASN   246      60.662  18.928  36.323  0.00  0.00
ATOM   3868  CA  ASN   246      61.879  17.339  37.088  0.00  0.00
ATOM   3869  HA  ASN   246      61.718  16.563  37.836  0.00  0.00
ATOM   3870  CB  ASN   246      62.137  16.564  35.790  0.00  0.00
ATOM   3871  HB2 ASN   246      62.981  15.884  35.900  0.00  0.00
ATOM   3872  HB3 ASN   246      61.287  15.905  35.613  0.00  0.00
ATOM   3873  CG  ASN   246      62.245  17.472  34.574  0.00  0.00
ATOM   3874  OD1 ASN   246      62.324  18.703  34.688  0.00  0.00
ATOM   3875  ND2 ASN   246      62.187  17.011  33.351  0.00  0.00
ATOM   3876 1HD2 ASN   246      62.302  17.668  32.594  0.00  0.00
ATOM   3877 2HD2 ASN   246      62.138  16.004  33.303  0.00  0.00
ATOM   3878  C   ASN   246      62.973  18.175  37.643  0.00  0.00
ATOM   3879  O   ASN   246      63.810  17.608  38.365  0.00  0.00
ATOM   3880  N   THR   247      63.056  19.482  37.422  0.00  0.00
ATOM   3881  H   THR   247      62.340  19.998  36.931  0.00  0.00
ATOM   3882  CA  THR   247      64.167  20.326  37.955  0.00  0.00
ATOM   3883  HA  THR   247      65.111  19.803  37.799  0.00  0.00
ATOM   3884  CB  THR   247      64.095  21.732  37.313  0.00  0.00
ATOM   3885  HB  THR   247      64.676  22.403  37.946  0.00  0.00
ATOM   3886  CG2 THR   247      64.569  21.766  35.842  0.00  0.00
ATOM   3887 1HG2 THR   247      64.508  22.796  35.491  0.00  0.00
ATOM   3888 2HG2 THR   247      65.622  21.485  35.827  0.00  0.00
ATOM   3889 3HG2 THR   247      63.912  21.123  35.255  0.00  0.00
ATOM   3890  OG1 THR   247      62.783  22.161  37.364  0.00  0.00
ATOM   3891  HG1 THR   247      62.932  23.085  37.150  0.00  0.00
ATOM   3892  C   THR   247      64.048  20.444  39.483  0.00  0.00
ATOM   3893  O   THR   247      65.083  20.248  40.205  0.00  0.00
ATOM   3894  N   ASN   248      62.859  20.549  40.086  0.00  0.00
ATOM   3895  H   ASN   248      61.988  20.568  39.573  0.00  0.00
ATOM   3896  CA  ASN   248      62.685  20.353  41.517  0.00  0.00
ATOM   3897  HA  ASN   248      63.509  20.821  42.056  0.00  0.00
ATOM   3898  CB  ASN   248      61.439  21.123  42.002  0.00  0.00
ATOM   3899  HB2 ASN   248      61.517  22.196  41.832  0.00  0.00
ATOM   3900  HB3 ASN   248      60.542  20.836  41.453  0.00  0.00
ATOM   3901  CG  ASN   248      61.150  20.901  43.462  0.00  0.00
ATOM   3902  OD1 ASN   248      61.385  19.876  44.107  0.00  0.00
ATOM   3903  ND2 ASN   248      60.512  21.863  44.101  0.00  0.00
ATOM   3904 1HD2 ASN   248      60.560  21.722  45.100  0.00  0.00
ATOM   3905 2HD2 ASN   248      60.136  22.607  43.530  0.00  0.00
ATOM   3906  C   ASN   248      62.642  18.880  41.784  0.00  0.00
ATOM   3907  O   ASN   248      61.687  18.193  41.429  0.00  0.00
ATOM   3908  N   ALA   249      63.742  18.297  42.368  0.00  0.00
ATOM   3909  H   ALA   249      64.520  18.931  42.481  0.00  0.00
ATOM   3910  CA  ALA   249      63.981  16.905  42.442  0.00  0.00
ATOM   3911  HA  ALA   249      63.788  16.468  41.463  0.00  0.00
ATOM   3912  CB  ALA   249      65.383  16.624  42.825  0.00  0.00
ATOM   3913  HB1 ALA   249      66.158  16.925  42.120  0.00  0.00
ATOM   3914  HB2 ALA   249      65.450  17.232  43.728  0.00  0.00
ATOM   3915  HB3 ALA   249      65.513  15.546  42.915  0.00  0.00
ATOM   3916  C   ALA   249      63.012  16.245  43.354  0.00  0.00
ATOM   3917  O   ALA   249      62.901  15.059  43.338  0.00  0.00
ATOM   3918  N   TYR   250      62.307  16.957  44.225  0.00  0.00
ATOM   3919  H   TYR   250      62.536  17.940  44.279  0.00  0.00
ATOM   3920  CA  TYR   250      61.345  16.384  45.115  0.00  0.00
ATOM   3921  HA  TYR   250      61.741  15.413  45.411  0.00  0.00
ATOM   3922  CB  TYR   250      61.370  17.221  46.319  0.00  0.00
ATOM   3923  HB2 TYR   250      60.867  18.153  46.061  0.00  0.00
ATOM   3924  HB3 TYR   250      60.828  16.663  47.082  0.00  0.00
ATOM   3925  CG  TYR   250      62.677  17.627  46.967  0.00  0.00
ATOM   3926  CD1 TYR   250      63.157  16.936  48.048  0.00  0.00
ATOM   3927  HD1 TYR   250      62.641  16.035  48.348  0.00  0.00
ATOM   3928  CE1 TYR   250      64.391  17.316  48.640  0.00  0.00
ATOM   3929  HE1 TYR   250      64.850  16.809  49.476  0.00  0.00
ATOM   3930  CZ  TYR   250      65.087  18.511  48.221  0.00  0.00
ATOM   3931  OH  TYR   250      66.111  18.969  48.927  0.00  0.00
ATOM   3932  HH  TYR   250      66.341  18.352  49.625  0.00  0.00
ATOM   3933  CE2 TYR   250      64.545  19.246  47.104  0.00  0.00
ATOM   3934  HE2 TYR   250      65.016  20.146  46.736  0.00  0.00
ATOM   3935  CD2 TYR   250      63.339  18.795  46.486  0.00  0.00
ATOM   3936  HD2 TYR   250      62.973  19.366  45.644  0.00  0.00
ATOM   3937  C   TYR   250      60.000  16.183  44.430  0.00  0.00
ATOM   3938  O   TYR   250      59.410  15.112  44.685  0.00  0.00
ATOM   3939  N   TYR   251      59.651  16.999  43.376  0.00  0.00
ATOM   3940  H   TYR   251      60.277  17.760  43.152  0.00  0.00
ATOM   3941  CA  TYR   251      58.551  16.647  42.388  0.00  0.00
ATOM   3942  HA  TYR   251      57.603  16.396  42.864  0.00  0.00
ATOM   3943  CB  TYR   251      58.307  17.766  41.340  0.00  0.00
ATOM   3944  HB2 TYR   251      59.300  18.187  41.182  0.00  0.00
ATOM   3945  HB3 TYR   251      57.895  17.387  40.405  0.00  0.00
ATOM   3946  CG  TYR   251      57.455  18.925  41.877  0.00  0.00
ATOM   3947  CD1 TYR   251      57.896  19.745  42.949  0.00  0.00
ATOM   3948  HD1 TYR   251      58.795  19.542  43.512  0.00  0.00
ATOM   3949  CE1 TYR   251      57.116  20.883  43.326  0.00  0.00
ATOM   3950  HE1 TYR   251      57.453  21.366  44.231  0.00  0.00
ATOM   3951  CZ  TYR   251      55.957  21.182  42.637  0.00  0.00
ATOM   3952  OH  TYR   251      55.233  22.227  43.100  0.00  0.00
ATOM   3953  HH  TYR   251      55.610  22.744  43.815  0.00  0.00
ATOM   3954  CE2 TYR   251      55.458  20.300  41.658  0.00  0.00
ATOM   3955  HE2 TYR   251      54.502  20.582  41.243  0.00  0.00
ATOM   3956  CD2 TYR   251      56.213  19.167  41.319  0.00  0.00
ATOM   3957  HD2 TYR   251      55.824  18.650  40.454  0.00  0.00
ATOM   3958  C   TYR   251      58.922  15.439  41.594  0.00  0.00
ATOM   3959  O   TYR   251      58.047  14.642  41.222  0.00  0.00
ATOM   3960  N   GLU   252      60.202  15.180  41.414  0.00  0.00
ATOM   3961  H   GLU   252      60.824  15.828  41.876  0.00  0.00
ATOM   3962  CA  GLU   252      60.608  13.969  40.720  0.00  0.00
ATOM   3963  HA  GLU   252      60.002  13.759  39.838  0.00  0.00
ATOM   3964  CB  GLU   252      62.014  14.236  40.163  0.00  0.00
ATOM   3965  HB2 GLU   252      62.125  15.207  39.681  0.00  0.00
ATOM   3966  HB3 GLU   252      62.798  14.098  40.907  0.00  0.00
ATOM   3967  CG  GLU   252      62.359  13.204  39.056  0.00  0.00
ATOM   3968  HG2 GLU   252      62.176  12.181  39.387  0.00  0.00
ATOM   3969  HG3 GLU   252      61.688  13.272  38.200  0.00  0.00
ATOM   3970  CD  GLU   252      63.852  13.193  38.640  0.00  0.00
ATOM   3971  OE1 GLU   252      64.691  12.855  39.465  0.00  0.00
ATOM   3972  OE2 GLU   252      64.122  13.367  37.436  0.00  0.00
ATOM   3973  C   GLU   252      60.459  12.711  41.624  0.00  0.00
ATOM   3974  O   GLU   252      60.019  11.672  41.245  0.00  0.00
ATOM   3975  N   MET   253      60.759  12.880  42.928  0.00  0.00
ATOM   3976  H   MET   253      61.004  13.787  43.300  0.00  0.00
ATOM   3977  CA  MET   253      60.526  11.798  43.958  0.00  0.00
ATOM   3978  HA  MET   253      60.846  10.843  43.541  0.00  0.00
ATOM   3979  CB  MET   253      61.334  12.133  45.188  0.00  0.00
ATOM   3980  HB2 MET   253      61.125  13.150  45.518  0.00  0.00
ATOM   3981  HB3 MET   253      61.046  11.526  46.046  0.00  0.00
ATOM   3982  CG  MET   253      62.886  11.967  45.140  0.00  0.00
ATOM   3983  HG2 MET   253      63.285  10.960  45.020  0.00  0.00
ATOM   3984  HG3 MET   253      63.219  12.456  44.226  0.00  0.00
ATOM   3985  SD  MET   253      63.498  12.687  46.633  0.00  0.00
ATOM   3986  CE  MET   253      64.626  13.942  45.927  0.00  0.00
ATOM   3987  HE1 MET   253      65.148  14.284  46.821  0.00  0.00
ATOM   3988  HE2 MET   253      65.386  13.355  45.412  0.00  0.00
ATOM   3989  HE3 MET   253      64.361  14.835  45.361  0.00  0.00
ATOM   3990  C   MET   253      59.036  11.544  44.293  0.00  0.00
ATOM   3991  O   MET   253      58.657  10.399  44.558  0.00  0.00
ATOM   3992  N   SER   254      58.144  12.540  44.136  0.00  0.00
ATOM   3993  H   SER   254      58.492  13.488  44.146  0.00  0.00
ATOM   3994  CA  SER   254      56.716  12.415  44.457  0.00  0.00
ATOM   3995  HA  SER   254      56.562  11.588  45.150  0.00  0.00
ATOM   3996  CB  SER   254      56.212  13.654  45.117  0.00  0.00
ATOM   3997  HB2 SER   254      56.641  14.486  44.557  0.00  0.00
ATOM   3998  HB3 SER   254      55.132  13.775  45.205  0.00  0.00
ATOM   3999  OG  SER   254      56.799  13.725  46.392  0.00  0.00
ATOM   4000  HG  SER   254      57.467  14.413  46.369  0.00  0.00
ATOM   4001  C   SER   254      55.824  12.144  43.180  0.00  0.00
ATOM   4002  O   SER   254      54.616  12.225  43.230  0.00  0.00
ATOM   4003  N   GLY   255      56.435  12.058  41.987  0.00  0.00
ATOM   4004  H   GLY   255      57.379  12.369  41.811  0.00  0.00
ATOM   4005  CA  GLY   255      55.724  11.724  40.770  0.00  0.00
ATOM   4006  HA2 GLY   255      56.535  11.385  40.127  0.00  0.00
ATOM   4007  HA3 GLY   255      55.118  10.843  40.981  0.00  0.00
ATOM   4008  C   GLY   255      54.901  12.870  40.225  0.00  0.00
ATOM   4009  O   GLY   255      53.922  12.674  39.494  0.00  0.00
ATOM   4010  N   LEU   256      55.232  14.062  40.597  0.00  0.00
ATOM   4011  H   LEU   256      56.140  14.199  41.015  0.00  0.00
ATOM   4012  CA  LEU   256      54.355  15.256  40.400  0.00  0.00
ATOM   4013  HA  LEU   256      53.334  14.974  40.657  0.00  0.00
ATOM   4014  CB  LEU   256      54.689  16.310  41.486  0.00  0.00
ATOM   4015  HB2 LEU   256      55.739  16.544  41.315  0.00  0.00
ATOM   4016  HB3 LEU   256      54.065  17.193  41.351  0.00  0.00
ATOM   4017  CG  LEU   256      54.410  15.820  42.961  0.00  0.00
ATOM   4018  HG  LEU   256      55.103  14.994  43.130  0.00  0.00
ATOM   4019  CD1 LEU   256      54.769  17.024  43.875  0.00  0.00
ATOM   4020 1HD1 LEU   256      55.828  17.273  43.816  0.00  0.00
ATOM   4021 2HD1 LEU   256      54.154  17.839  43.492  0.00  0.00
ATOM   4022 3HD1 LEU   256      54.561  16.779  44.915  0.00  0.00
ATOM   4023  CD2 LEU   256      52.999  15.438  43.266  0.00  0.00
ATOM   4024 1HD2 LEU   256      52.888  15.046  44.278  0.00  0.00
ATOM   4025 2HD2 LEU   256      52.447  16.377  43.318  0.00  0.00
ATOM   4026 3HD2 LEU   256      52.756  14.673  42.529  0.00  0.00
ATOM   4027  C   LEU   256      54.434  15.949  39.023  0.00  0.00
ATOM   4028  O   LEU   256      55.284  15.732  38.166  0.00  0.00
ATOM   4029  N   GLU   257      53.442  16.793  38.708  0.00  0.00
ATOM   4030  H   GLU   257      52.813  17.015  39.468  0.00  0.00
ATOM   4031  CA  GLU   257      53.162  17.466  37.406  0.00  0.00
ATOM   4032  HA  GLU   257      54.062  17.616  36.810  0.00  0.00
ATOM   4033  CB  GLU   257      52.242  16.602  36.550  0.00  0.00
ATOM   4034  HB2 GLU   257      52.229  16.985  35.529  0.00  0.00
ATOM   4035  HB3 GLU   257      52.655  15.596  36.485  0.00  0.00
ATOM   4036  CG  GLU   257      50.785  16.480  37.032  0.00  0.00
ATOM   4037  HG2 GLU   257      50.584  16.318  38.091  0.00  0.00
ATOM   4038  HG3 GLU   257      50.309  17.380  36.644  0.00  0.00
ATOM   4039  CD  GLU   257      50.041  15.269  36.464  0.00  0.00
ATOM   4040  OE1 GLU   257      50.615  14.391  35.760  0.00  0.00
ATOM   4041  OE2 GLU   257      48.831  15.200  36.731  0.00  0.00
ATOM   4042  C   GLU   257      52.521  18.845  37.616  0.00  0.00
ATOM   4043  O   GLU   257      51.987  19.086  38.683  0.00  0.00
ATOM   4044  N   VAL   258      52.422  19.627  36.584  0.00  0.00
ATOM   4045  H   VAL   258      52.990  19.380  35.785  0.00  0.00
ATOM   4046  CA  VAL   258      51.959  20.979  36.504  0.00  0.00
ATOM   4047  HA  VAL   258      51.200  21.199  37.255  0.00  0.00
ATOM   4048  CB  VAL   258      53.122  22.002  36.870  0.00  0.00
ATOM   4049  HB  VAL   258      54.034  21.639  36.395  0.00  0.00
ATOM   4050  CG1 VAL   258      52.879  23.450  36.408  0.00  0.00
ATOM   4051 1HG1 VAL   258      51.880  23.774  36.697  0.00  0.00
ATOM   4052 2HG1 VAL   258      53.598  24.170  36.798  0.00  0.00
ATOM   4053 3HG1 VAL   258      52.868  23.463  35.318  0.00  0.00
ATOM   4054  CG2 VAL   258      53.343  22.076  38.335  0.00  0.00
ATOM   4055 1HG2 VAL   258      54.132  22.771  38.626  0.00  0.00
ATOM   4056 2HG2 VAL   258      52.456  22.412  38.870  0.00  0.00
ATOM   4057 3HG2 VAL   258      53.782  21.215  38.839  0.00  0.00
ATOM   4058  C   VAL   258      51.325  21.162  35.111  0.00  0.00
ATOM   4059  O   VAL   258      51.806  20.594  34.123  0.00  0.00
ATOM   4060  N   SER   259      50.247  21.939  35.081  0.00  0.00
ATOM   4061  H   SER   259      50.066  22.569  35.850  0.00  0.00
ATOM   4062  CA  SER   259      49.398  22.261  33.974  0.00  0.00
ATOM   4063  HA  SER   259      49.345  21.307  33.449  0.00  0.00
ATOM   4064  CB  SER   259      48.028  22.731  34.465  0.00  0.00
ATOM   4065  HB2 SER   259      47.254  22.486  33.739  0.00  0.00
ATOM   4066  HB3 SER   259      47.659  22.158  35.315  0.00  0.00
ATOM   4067  OG  SER   259      47.913  24.143  34.733  0.00  0.00
ATOM   4068  HG  SER   259      47.389  24.266  35.528  0.00  0.00
ATOM   4069  C   SER   259      50.085  23.339  33.124  0.00  0.00
ATOM   4070  O   SER   259      50.716  24.273  33.660  0.00  0.00
ATOM   4071  N   PHE   260      49.977  23.193  31.812  0.00  0.00
ATOM   4072  H   PHE   260      49.705  22.310  31.405  0.00  0.00
ATOM   4073  CA  PHE   260      50.529  24.245  30.865  0.00  0.00
ATOM   4074  HA  PHE   260      51.610  24.362  30.943  0.00  0.00
ATOM   4075  CB  PHE   260      50.193  23.832  29.471  0.00  0.00
ATOM   4076  HB2 PHE   260      49.119  23.864  29.293  0.00  0.00
ATOM   4077  HB3 PHE   260      50.710  24.484  28.766  0.00  0.00
ATOM   4078  CG  PHE   260      50.573  22.384  29.054  0.00  0.00
ATOM   4079  CD1 PHE   260      51.804  21.849  29.528  0.00  0.00
ATOM   4080  HD1 PHE   260      52.397  22.428  30.222  0.00  0.00
ATOM   4081  CE1 PHE   260      52.194  20.597  29.107  0.00  0.00
ATOM   4082  HE1 PHE   260      53.185  20.256  29.370  0.00  0.00
ATOM   4083  CZ  PHE   260      51.426  19.756  28.277  0.00  0.00
ATOM   4084  HZ  PHE   260      51.834  18.843  27.870  0.00  0.00
ATOM   4085  CE2 PHE   260      50.272  20.321  27.817  0.00  0.00
ATOM   4086  HE2 PHE   260      49.677  19.723  27.143  0.00  0.00
ATOM   4087  CD2 PHE   260      49.861  21.593  28.084  0.00  0.00
ATOM   4088  HD2 PHE   260      48.956  21.907  27.585  0.00  0.00
ATOM   4089  C   PHE   260      49.948  25.601  31.172  0.00  0.00
ATOM   4090  O   PHE   260      50.657  26.597  30.942  0.00  0.00
ATOM   4091  N   GLU   261      48.697  25.623  31.659  0.00  0.00
ATOM   4092  H   GLU   261      48.226  24.736  31.759  0.00  0.00
ATOM   4093  CA  GLU   261      47.957  26.861  32.030  0.00  0.00
ATOM   4094  HA  GLU   261      47.914  27.367  31.065  0.00  0.00
ATOM   4095  CB  GLU   261      46.564  26.484  32.524  0.00  0.00
ATOM   4096  HB2 GLU   261      46.062  25.916  31.741  0.00  0.00
ATOM   4097  HB3 GLU   261      46.578  25.962  33.481  0.00  0.00
ATOM   4098  CG  GLU   261      45.600  27.712  32.824  0.00  0.00
ATOM   4099  HG2 GLU   261      44.546  27.442  32.898  0.00  0.00
ATOM   4100  HG3 GLU   261      45.890  28.121  33.792  0.00  0.00
ATOM   4101  CD  GLU   261      45.648  28.740  31.686  0.00  0.00
ATOM   4102  OE1 GLU   261      45.898  28.476  30.510  0.00  0.00
ATOM   4103  OE2 GLU   261      45.366  30.006  32.077  0.00  0.00
ATOM   4104  HE2 GLU   261      45.473  30.098  33.027  0.00  0.00
ATOM   4105  C   GLU   261      48.640  27.694  33.172  0.00  0.00
ATOM   4106  O   GLU   261      48.613  28.924  33.177  0.00  0.00
ATOM   4107  N   GLU   262      49.248  27.013  34.132  0.00  0.00
ATOM   4108  H   GLU   262      49.136  26.009  34.117  0.00  0.00
ATOM   4109  CA  GLU   262      50.102  27.612  35.176  0.00  0.00
ATOM   4110  HA  GLU   262      49.555  28.470  35.567  0.00  0.00
ATOM   4111  CB  GLU   262      50.463  26.698  36.345  0.00  0.00
ATOM   4112  HB2 GLU   262      49.901  25.765  36.401  0.00  0.00
ATOM   4113  HB3 GLU   262      51.511  26.425  36.221  0.00  0.00
ATOM   4114  CG  GLU   262      50.376  27.460  37.664  0.00  0.00
ATOM   4115  HG2 GLU   262      50.835  26.830  38.426  0.00  0.00
ATOM   4116  HG3 GLU   262      51.025  28.334  37.704  0.00  0.00
ATOM   4117  CD  GLU   262      48.975  27.847  38.200  0.00  0.00
ATOM   4118  OE1 GLU   262      48.686  29.043  38.293  0.00  0.00
ATOM   4119  OE2 GLU   262      48.176  26.956  38.498  0.00  0.00
ATOM   4120  C   GLU   262      51.416  28.086  34.489  0.00  0.00
ATOM   4121  O   GLU   262      51.815  29.227  34.762  0.00  0.00
ATOM   4122  N   LEU   263      52.044  27.199  33.656  0.00  0.00
ATOM   4123  H   LEU   263      51.790  26.222  33.675  0.00  0.00
ATOM   4124  CA  LEU   263      53.404  27.552  33.156  0.00  0.00
ATOM   4125  HA  LEU   263      54.099  27.783  33.963  0.00  0.00
ATOM   4126  CB  LEU   263      53.975  26.278  32.463  0.00  0.00
ATOM   4127  HB2 LEU   263      53.096  25.846  31.985  0.00  0.00
ATOM   4128  HB3 LEU   263      54.704  26.529  31.693  0.00  0.00
ATOM   4129  CG  LEU   263      54.656  25.265  33.402  0.00  0.00
ATOM   4130  HG  LEU   263      53.874  25.212  34.159  0.00  0.00
ATOM   4131  CD1 LEU   263      54.711  23.936  32.639  0.00  0.00
ATOM   4132 1HD1 LEU   263      53.698  23.720  32.298  0.00  0.00
ATOM   4133 2HD1 LEU   263      55.444  24.092  31.847  0.00  0.00
ATOM   4134 3HD1 LEU   263      55.059  23.162  33.323  0.00  0.00
ATOM   4135  CD2 LEU   263      55.974  25.739  33.855  0.00  0.00
ATOM   4136 1HD2 LEU   263      55.874  26.717  34.327  0.00  0.00
ATOM   4137 2HD2 LEU   263      56.282  25.099  34.682  0.00  0.00
ATOM   4138 3HD2 LEU   263      56.679  25.652  33.028  0.00  0.00
ATOM   4139  C   LEU   263      53.286  28.778  32.197  0.00  0.00
ATOM   4140  O   LEU   263      54.196  29.593  32.153  0.00  0.00
ATOM   4141  N   ARG   264      52.194  28.865  31.396  0.00  0.00
ATOM   4142  H   ARG   264      51.545  28.091  31.391  0.00  0.00
ATOM   4143  CA  ARG   264      51.910  30.012  30.583  0.00  0.00
ATOM   4144  HA  ARG   264      52.703  30.250  29.875  0.00  0.00
ATOM   4145  CB  ARG   264      50.648  29.710  29.807  0.00  0.00
ATOM   4146  HB2 ARG   264      50.888  29.037  28.984  0.00  0.00
ATOM   4147  HB3 ARG   264      49.951  29.037  30.304  0.00  0.00
ATOM   4148  CG  ARG   264      49.992  30.892  29.122  0.00  0.00
ATOM   4149  HG2 ARG   264      49.652  31.615  29.864  0.00  0.00
ATOM   4150  HG3 ARG   264      50.701  31.444  28.505  0.00  0.00
ATOM   4151  CD  ARG   264      48.779  30.542  28.295  0.00  0.00
ATOM   4152  HD2 ARG   264      48.254  29.733  28.803  0.00  0.00
ATOM   4153  HD3 ARG   264      48.021  31.323  28.343  0.00  0.00
ATOM   4154  NE  ARG   264      49.101  30.119  26.935  0.00  0.00
ATOM   4155  HE  ARG   264      50.086  29.942  26.802  0.00  0.00
ATOM   4156  CZ  ARG   264      48.289  29.725  25.994  0.00  0.00
ATOM   4157  NH1 ARG   264      46.983  29.760  26.132  0.00  0.00
ATOM   4158 1HH1 ARG   264      46.495  29.991  26.985  0.00  0.00
ATOM   4159 2HH1 ARG   264      46.413  29.239  25.482  0.00  0.00
ATOM   4160  NH2 ARG   264      48.805  29.321  24.840  0.00  0.00
ATOM   4161 1HH2 ARG   264      49.777  29.560  24.705  0.00  0.00
ATOM   4162 2HH2 ARG   264      48.245  29.100  24.029  0.00  0.00
ATOM   4163  C   ARG   264      51.869  31.386  31.330  0.00  0.00
ATOM   4164  O   ARG   264      52.362  32.394  30.844  0.00  0.00
ATOM   4165  N   THR   265      51.262  31.399  32.521  0.00  0.00
ATOM   4166  H   THR   265      51.170  30.531  33.029  0.00  0.00
ATOM   4167  CA  THR   265      50.951  32.592  33.341  0.00  0.00
ATOM   4168  HA  THR   265      50.719  33.445  32.703  0.00  0.00
ATOM   4169  CB  THR   265      49.751  32.292  34.132  0.00  0.00
ATOM   4170  HB  THR   265      49.844  31.325  34.624  0.00  0.00
ATOM   4171  CG2 THR   265      49.468  33.417  35.123  0.00  0.00
ATOM   4172 1HG2 THR   265      48.396  33.571  35.253  0.00  0.00
ATOM   4173 2HG2 THR   265      49.985  33.253  36.069  0.00  0.00
ATOM   4174 3HG2 THR   265      49.875  34.376  34.802  0.00  0.00
ATOM   4175  OG1 THR   265      48.594  32.197  33.219  0.00  0.00
ATOM   4176  HG1 THR   265      47.877  31.788  33.708  0.00  0.00
ATOM   4177  C   THR   265      52.149  33.032  34.188  0.00  0.00
ATOM   4178  O   THR   265      52.323  34.213  34.293  0.00  0.00
ATOM   4179  N   PHE   266      52.922  32.095  34.642  0.00  0.00
ATOM   4180  H   PHE   266      52.605  31.149  34.480  0.00  0.00
ATOM   4181  CA  PHE   266      54.220  32.336  35.335  0.00  0.00
ATOM   4182  HA  PHE   266      54.057  33.106  36.090  0.00  0.00
ATOM   4183  CB  PHE   266      54.593  31.088  36.197  0.00  0.00
ATOM   4184  HB2 PHE   266      53.804  30.585  36.756  0.00  0.00
ATOM   4185  HB3 PHE   266      54.913  30.311  35.503  0.00  0.00
ATOM   4186  CG  PHE   266      55.701  31.405  37.122  0.00  0.00
ATOM   4187  CD1 PHE   266      55.323  31.944  38.369  0.00  0.00
ATOM   4188  HD1 PHE   266      54.292  32.194  38.571  0.00  0.00
ATOM   4189  CE1 PHE   266      56.381  32.331  39.308  0.00  0.00
ATOM   4190  HE1 PHE   266      56.201  32.783  40.272  0.00  0.00
ATOM   4191  CZ  PHE   266      57.751  32.303  38.899  0.00  0.00
ATOM   4192  HZ  PHE   266      58.516  32.734  39.529  0.00  0.00
ATOM   4193  CE2 PHE   266      58.040  31.742  37.634  0.00  0.00
ATOM   4194  HE2 PHE   266      59.035  31.724  37.215  0.00  0.00
ATOM   4195  CD2 PHE   266      57.070  31.243  36.765  0.00  0.00
ATOM   4196  HD2 PHE   266      57.291  30.713  35.850  0.00  0.00
ATOM   4197  C   PHE   266      55.266  32.704  34.328  0.00  0.00
ATOM   4198  O   PHE   266      55.801  33.833  34.413  0.00  0.00
ATOM   4199  N   GLY   267      55.555  31.963  33.244  0.00  0.00
ATOM   4200  H   GLY   267      54.976  31.169  33.016  0.00  0.00
ATOM   4201  CA  GLY   267      56.552  32.244  32.169  0.00  0.00
ATOM   4202  HA2 GLY   267      56.330  31.578  31.336  0.00  0.00
ATOM   4203  HA3 GLY   267      56.279  33.249  31.847  0.00  0.00
ATOM   4204  C   GLY   267      58.027  32.108  32.469  0.00  0.00
ATOM   4205  O   GLY   267      58.410  31.487  33.447  0.00  0.00
ATOM   4206  N   GLY   268      58.889  32.890  31.788  0.00  0.00
ATOM   4207  H   GLY   268      58.540  33.432  31.011  0.00  0.00
ATOM   4208  CA  GLY   268      60.276  33.103  32.224  0.00  0.00
ATOM   4209  HA2 GLY   268      60.633  34.035  31.787  0.00  0.00
ATOM   4210  HA3 GLY   268      60.228  33.186  33.310  0.00  0.00
ATOM   4211  C   GLY   268      61.189  31.984  31.882  0.00  0.00
ATOM   4212  O   GLY   268      60.936  31.322  30.890  0.00  0.00
ATOM   4213  N   HIS   269      62.233  31.798  32.689  0.00  0.00
ATOM   4214  H   HIS   269      62.265  32.431  33.474  0.00  0.00
ATOM   4215  CA  HIS   269      63.074  30.587  32.705  0.00  0.00
ATOM   4216  HA  HIS   269      63.775  30.678  31.876  0.00  0.00
ATOM   4217  CB  HIS   269      63.841  30.529  34.053  0.00  0.00
ATOM   4218  HB2 HIS   269      64.417  31.442  34.203  0.00  0.00
ATOM   4219  HB3 HIS   269      63.046  30.585  34.797  0.00  0.00
ATOM   4220  CG  HIS   269      64.725  29.303  34.121  0.00  0.00
ATOM   4221  ND1 HIS   269      65.897  29.110  33.415  0.00  0.00
ATOM   4222  HD1 HIS   269      66.336  29.815  32.842  0.00  0.00
ATOM   4223  CE1 HIS   269      66.376  27.860  33.605  0.00  0.00
ATOM   4224  HE1 HIS   269      67.315  27.465  33.247  0.00  0.00
ATOM   4225  NE2 HIS   269      65.501  27.168  34.331  0.00  0.00
ATOM   4226  CD2 HIS   269      64.490  28.119  34.710  0.00  0.00
ATOM   4227  HD2 HIS   269      63.649  27.932  35.360  0.00  0.00
ATOM   4228  C   HIS   269      62.273  29.327  32.439  0.00  0.00
ATOM   4229  O   HIS   269      62.550  28.593  31.443  0.00  0.00
ATOM   4230  N   ASP   270      61.224  29.127  33.254  0.00  0.00
ATOM   4231  H   ASP   270      61.134  29.766  34.029  0.00  0.00
ATOM   4232  CA  ASP   270      60.407  27.893  33.302  0.00  0.00
ATOM   4233  HA  ASP   270      61.197  27.143  33.266  0.00  0.00
ATOM   4234  CB  ASP   270      59.612  28.025  34.659  0.00  0.00
ATOM   4235  HB2 ASP   270      58.961  28.893  34.547  0.00  0.00
ATOM   4236  HB3 ASP   270      59.038  27.102  34.756  0.00  0.00
ATOM   4237  CG  ASP   270      60.496  28.204  35.867  0.00  0.00
ATOM   4238  OD1 ASP   270      60.681  29.341  36.327  0.00  0.00
ATOM   4239  OD2 ASP   270      61.002  27.194  36.374  0.00  0.00
ATOM   4240  C   ASP   270      59.537  27.608  32.019  0.00  0.00
ATOM   4241  O   ASP   270      58.961  26.542  31.844  0.00  0.00
ATOM   4242  N   ALA   271      59.394  28.615  31.070  0.00  0.00
ATOM   4243  H   ALA   271      59.820  29.507  31.277  0.00  0.00
ATOM   4244  CA  ALA   271      58.651  28.524  29.830  0.00  0.00
ATOM   4245  HA  ALA   271      57.658  28.153  30.088  0.00  0.00
ATOM   4246  CB  ALA   271      58.302  29.900  29.182  0.00  0.00
ATOM   4247  HB1 ALA   271      57.603  29.860  28.346  0.00  0.00
ATOM   4248  HB2 ALA   271      57.985  30.650  29.907  0.00  0.00
ATOM   4249  HB3 ALA   271      59.232  30.279  28.761  0.00  0.00
ATOM   4250  C   ALA   271      59.198  27.512  28.750  0.00  0.00
ATOM   4251  O   ALA   271      58.465  27.152  27.805  0.00  0.00
ATOM   4252  N   LYS   272      60.387  26.984  29.083  0.00  0.00
ATOM   4253  H   LYS   272      60.920  27.586  29.694  0.00  0.00
ATOM   4254  CA  LYS   272      61.128  26.013  28.298  0.00  0.00
ATOM   4255  HA  LYS   272      61.082  26.440  27.296  0.00  0.00
ATOM   4256  CB  LYS   272      62.577  25.967  28.762  0.00  0.00
ATOM   4257  HB2 LYS   272      63.077  25.212  28.155  0.00  0.00
ATOM   4258  HB3 LYS   272      63.042  26.948  28.668  0.00  0.00
ATOM   4259  CG  LYS   272      62.824  25.455  30.214  0.00  0.00
ATOM   4260  HG2 LYS   272      62.342  26.117  30.934  0.00  0.00
ATOM   4261  HG3 LYS   272      62.504  24.424  30.364  0.00  0.00
ATOM   4262  CD  LYS   272      64.331  25.557  30.590  0.00  0.00
ATOM   4263  HD2 LYS   272      64.964  25.196  29.779  0.00  0.00
ATOM   4264  HD3 LYS   272      64.558  26.623  30.616  0.00  0.00
ATOM   4265  CE  LYS   272      64.800  24.769  31.835  0.00  0.00
ATOM   4266  HE2 LYS   272      64.376  25.168  32.757  0.00  0.00
ATOM   4267  HE3 LYS   272      64.481  23.728  31.892  0.00  0.00
ATOM   4268  NZ  LYS   272      66.242  24.822  31.944  0.00  0.00
ATOM   4269  HZ1 LYS   272      66.668  24.281  31.205  0.00  0.00
ATOM   4270  HZ2 LYS   272      66.546  25.783  31.884  0.00  0.00
ATOM   4271  HZ3 LYS   272      66.583  24.444  32.817  0.00  0.00
ATOM   4272  C   LYS   272      60.490  24.588  28.298  0.00  0.00
ATOM   4273  O   LYS   272      60.982  23.729  27.530  0.00  0.00
ATOM   4274  N   PHE   273      59.423  24.339  29.087  0.00  0.00
ATOM   4275  H   PHE   273      59.216  25.091  29.728  0.00  0.00
ATOM   4276  CA  PHE   273      58.748  23.054  29.136  0.00  0.00
ATOM   4277  HA  PHE   273      59.427  22.265  28.810  0.00  0.00
ATOM   4278  CB  PHE   273      58.318  22.802  30.628  0.00  0.00
ATOM   4279  HB2 PHE   273      57.552  23.480  31.003  0.00  0.00
ATOM   4280  HB3 PHE   273      57.781  21.854  30.643  0.00  0.00
ATOM   4281  CG  PHE   273      59.564  22.807  31.526  0.00  0.00
ATOM   4282  CD1 PHE   273      59.511  23.636  32.719  0.00  0.00
ATOM   4283  HD1 PHE   273      58.593  24.161  32.938  0.00  0.00
ATOM   4284  CE1 PHE   273      60.655  23.692  33.485  0.00  0.00
ATOM   4285  HE1 PHE   273      60.611  24.217  34.427  0.00  0.00
ATOM   4286  CZ  PHE   273      61.801  22.886  33.210  0.00  0.00
ATOM   4287  HZ  PHE   273      62.573  22.802  33.962  0.00  0.00
ATOM   4288  CE2 PHE   273      61.765  22.054  32.065  0.00  0.00
ATOM   4289  HE2 PHE   273      62.610  21.421  31.839  0.00  0.00
ATOM   4290  CD2 PHE   273      60.706  21.984  31.171  0.00  0.00
ATOM   4291  HD2 PHE   273      60.723  21.437  30.240  0.00  0.00
ATOM   4292  C   PHE   273      57.475  23.070  28.191  0.00  0.00
ATOM   4293  O   PHE   273      56.957  21.978  27.975  0.00  0.00
ATOM   4294  N   ILE   274      56.852  24.220  27.793  0.00  0.00
ATOM   4295  H   ILE   274      57.221  25.105  28.110  0.00  0.00
ATOM   4296  CA  ILE   274      55.770  24.357  26.819  0.00  0.00
ATOM   4297  HA  ILE   274      55.285  23.394  26.660  0.00  0.00
ATOM   4298  CB  ILE   274      54.617  25.247  27.430  0.00  0.00
ATOM   4299  HB  ILE   274      53.903  25.439  26.628  0.00  0.00
ATOM   4300  CG2 ILE   274      53.836  24.373  28.467  0.00  0.00
ATOM   4301 1HG2 ILE   274      52.997  24.913  28.907  0.00  0.00
ATOM   4302 2HG2 ILE   274      53.369  23.579  27.885  0.00  0.00
ATOM   4303 3HG2 ILE   274      54.587  24.035  29.181  0.00  0.00
ATOM   4304  CG1 ILE   274      55.032  26.639  28.005  0.00  0.00
ATOM   4305 2HG1 ILE   274      55.513  26.383  28.949  0.00  0.00
ATOM   4306 3HG1 ILE   274      55.513  27.295  27.281  0.00  0.00
ATOM   4307  CD1 ILE   274      53.857  27.513  28.523  0.00  0.00
ATOM   4308 1HD1 ILE   274      53.084  27.546  27.756  0.00  0.00
ATOM   4309 2HD1 ILE   274      53.490  26.941  29.375  0.00  0.00
ATOM   4310 3HD1 ILE   274      54.295  28.463  28.829  0.00  0.00
ATOM   4311  C   ILE   274      56.213  24.716  25.388  0.00  0.00
ATOM   4312  O   ILE   274      57.218  25.418  25.131  0.00  0.00
ATOM   4313  N   ASP   275      55.517  24.121  24.417  0.00  0.00
ATOM   4314  H   ASP   275      54.784  23.502  24.734  0.00  0.00
ATOM   4315  CA  ASP   275      56.100  23.772  23.093  0.00  0.00
ATOM   4316  HA  ASP   275      57.119  24.147  23.003  0.00  0.00
ATOM   4317  CB  ASP   275      56.359  22.230  22.785  0.00  0.00
ATOM   4318  HB2 ASP   275      57.000  21.692  23.483  0.00  0.00
ATOM   4319  HB3 ASP   275      55.397  21.719  22.751  0.00  0.00
ATOM   4320  CG  ASP   275      57.001  22.145  21.422  0.00  0.00
ATOM   4321  OD1 ASP   275      56.362  21.517  20.521  0.00  0.00
ATOM   4322  OD2 ASP   275      58.073  22.763  21.296  0.00  0.00
ATOM   4323  C   ASP   275      55.204  24.449  22.028  0.00  0.00
ATOM   4324  O   ASP   275      53.959  24.485  22.185  0.00  0.00
ATOM   4325  N   SER   276      55.827  24.928  20.903  0.00  0.00
ATOM   4326  H   SER   276      56.832  24.945  20.810  0.00  0.00
ATOM   4327  CA  SER   276      55.109  25.560  19.790  0.00  0.00
ATOM   4328  HA  SER   276      54.541  26.390  20.210  0.00  0.00
ATOM   4329  CB  SER   276      56.080  26.173  18.732  0.00  0.00
ATOM   4330  HB2 SER   276      55.549  26.754  17.977  0.00  0.00
ATOM   4331  HB3 SER   276      56.750  26.769  19.350  0.00  0.00
ATOM   4332  OG  SER   276      56.783  25.213  17.983  0.00  0.00
ATOM   4333  HG  SER   276      57.444  25.691  17.475  0.00  0.00
ATOM   4334  C   SER   276      54.102  24.602  19.079  0.00  0.00
ATOM   4335  O   SER   276      53.031  24.985  18.603  0.00  0.00
ATOM   4336  N   LEU   277      54.486  23.313  18.891  0.00  0.00
ATOM   4337  H   LEU   277      55.389  23.010  19.228  0.00  0.00
ATOM   4338  CA  LEU   277      53.713  22.307  18.160  0.00  0.00
ATOM   4339  HA  LEU   277      53.333  22.709  17.220  0.00  0.00
ATOM   4340  CB  LEU   277      54.725  21.264  17.595  0.00  0.00
ATOM   4341  HB2 LEU   277      55.486  21.773  17.003  0.00  0.00
ATOM   4342  HB3 LEU   277      55.087  20.684  18.444  0.00  0.00
ATOM   4343  CG  LEU   277      53.950  20.216  16.721  0.00  0.00
ATOM   4344  HG  LEU   277      53.231  19.658  17.320  0.00  0.00
ATOM   4345  CD1 LEU   277      53.285  20.745  15.451  0.00  0.00
ATOM   4346 1HD1 LEU   277      54.048  21.153  14.788  0.00  0.00
ATOM   4347 2HD1 LEU   277      52.822  19.963  14.848  0.00  0.00
ATOM   4348 3HD1 LEU   277      52.510  21.491  15.629  0.00  0.00
ATOM   4349  CD2 LEU   277      54.911  19.234  16.108  0.00  0.00
ATOM   4350 1HD2 LEU   277      55.338  18.603  16.886  0.00  0.00
ATOM   4351 2HD2 LEU   277      54.434  18.574  15.384  0.00  0.00
ATOM   4352 3HD2 LEU   277      55.786  19.630  15.593  0.00  0.00
ATOM   4353  C   LEU   277      52.578  21.771  18.955  0.00  0.00
ATOM   4354  O   LEU   277      51.481  21.539  18.482  0.00  0.00
ATOM   4355  N   GLN   278      52.713  21.798  20.320  0.00  0.00
ATOM   4356  H   GLN   278      53.532  22.212  20.743  0.00  0.00
ATOM   4357  CA  GLN   278      51.575  21.428  21.184  0.00  0.00
ATOM   4358  HA  GLN   278      51.142  20.525  20.752  0.00  0.00
ATOM   4359  CB  GLN   278      52.148  20.986  22.584  0.00  0.00
ATOM   4360  HB2 GLN   278      52.671  20.051  22.387  0.00  0.00
ATOM   4361  HB3 GLN   278      52.846  21.794  22.808  0.00  0.00
ATOM   4362  CG  GLN   278      51.155  20.699  23.696  0.00  0.00
ATOM   4363  HG2 GLN   278      51.767  20.459  24.566  0.00  0.00
ATOM   4364  HG3 GLN   278      50.601  21.587  24.001  0.00  0.00
ATOM   4365  CD  GLN   278      50.124  19.660  23.372  0.00  0.00
ATOM   4366  OE1 GLN   278      50.142  18.520  23.856  0.00  0.00
ATOM   4367  NE2 GLN   278      49.011  20.033  22.737  0.00  0.00
ATOM   4368 1HE2 GLN   278      48.204  19.431  22.652  0.00  0.00
ATOM   4369 2HE2 GLN   278      49.007  20.974  22.366  0.00  0.00
ATOM   4370  C   GLN   278      50.641  22.568  21.232  0.00  0.00
ATOM   4371  O   GLN   278      49.484  22.329  21.344  0.00  0.00
ATOM   4372  N   GLU   279      51.098  23.789  21.161  0.00  0.00
ATOM   4373  H   GLU   279      52.091  23.915  21.289  0.00  0.00
ATOM   4374  CA  GLU   279      50.233  24.971  21.160  0.00  0.00
ATOM   4375  HA  GLU   279      49.661  24.832  22.078  0.00  0.00
ATOM   4376  CB  GLU   279      51.002  26.302  21.269  0.00  0.00
ATOM   4377  HB2 GLU   279      51.747  26.211  22.060  0.00  0.00
ATOM   4378  HB3 GLU   279      51.541  26.551  20.356  0.00  0.00
ATOM   4379  CG  GLU   279      50.121  27.499  21.623  0.00  0.00
ATOM   4380  HG2 GLU   279      49.394  27.647  20.824  0.00  0.00
ATOM   4381  HG3 GLU   279      49.514  27.210  22.481  0.00  0.00
ATOM   4382  CD  GLU   279      50.877  28.849  21.837  0.00  0.00
ATOM   4383  OE1 GLU   279      51.408  29.405  20.886  0.00  0.00
ATOM   4384  OE2 GLU   279      50.991  29.254  22.975  0.00  0.00
ATOM   4385  C   GLU   279      49.328  25.018  19.932  0.00  0.00
ATOM   4386  O   GLU   279      48.238  25.488  19.970  0.00  0.00
ATOM   4387  N   ASN   280      49.775  24.363  18.846  0.00  0.00
ATOM   4388  H   ASN   280      50.623  23.817  18.812  0.00  0.00
ATOM   4389  CA  ASN   280      48.977  24.303  17.604  0.00  0.00
ATOM   4390  HA  ASN   280      48.706  25.345  17.426  0.00  0.00
ATOM   4391  CB  ASN   280      49.875  23.957  16.383  0.00  0.00
ATOM   4392  HB2 ASN   280      50.750  24.606  16.442  0.00  0.00
ATOM   4393  HB3 ASN   280      50.226  22.927  16.455  0.00  0.00
ATOM   4394  CG  ASN   280      49.067  24.320  15.138  0.00  0.00
ATOM   4395  OD1 ASN   280      49.070  25.484  14.713  0.00  0.00
ATOM   4396  ND2 ASN   280      48.500  23.408  14.416  0.00  0.00
ATOM   4397 1HD2 ASN   280      47.888  23.774  13.700  0.00  0.00
ATOM   4398 2HD2 ASN   280      48.508  22.412  14.586  0.00  0.00
ATOM   4399  C   ASN   280      47.658  23.624  17.678  0.00  0.00
ATOM   4400  O   ASN   280      46.695  23.997  16.999  0.00  0.00
ATOM   4401  N   GLU   281      47.612  22.611  18.571  0.00  0.00
ATOM   4402  H   GLU   281      48.482  22.401  19.040  0.00  0.00
ATOM   4403  CA  GLU   281      46.331  21.920  18.839  0.00  0.00
ATOM   4404  HA  GLU   281      45.997  21.564  17.865  0.00  0.00
ATOM   4405  CB  GLU   281      46.649  20.705  19.745  0.00  0.00
ATOM   4406  HB2 GLU   281      47.659  20.357  19.529  0.00  0.00
ATOM   4407  HB3 GLU   281      46.685  21.068  20.772  0.00  0.00
ATOM   4408  CG  GLU   281      45.729  19.511  19.644  0.00  0.00
ATOM   4409  HG2 GLU   281      44.744  19.968  19.547  0.00  0.00
ATOM   4410  HG3 GLU   281      45.843  18.942  18.721  0.00  0.00
ATOM   4411  CD  GLU   281      45.791  18.677  20.921  0.00  0.00
ATOM   4412  OE1 GLU   281      44.708  18.533  21.459  0.00  0.00
ATOM   4413  OE2 GLU   281      46.920  18.313  21.411  0.00  0.00
ATOM   4414  C   GLU   281      45.251  22.823  19.655  0.00  0.00
ATOM   4415  O   GLU   281      44.060  22.592  19.546  0.00  0.00
ATOM   4416  N   PHE   282      45.749  23.784  20.414  0.00  0.00
ATOM   4417  H   PHE   282      46.755  23.882  20.392  0.00  0.00
ATOM   4418  CA  PHE   282      44.947  24.800  21.094  0.00  0.00
ATOM   4419  HA  PHE   282      43.984  24.440  21.456  0.00  0.00
ATOM   4420  CB  PHE   282      45.787  25.253  22.418  0.00  0.00
ATOM   4421  HB2 PHE   282      46.632  25.911  22.217  0.00  0.00
ATOM   4422  HB3 PHE   282      45.067  25.720  23.090  0.00  0.00
ATOM   4423  CG  PHE   282      46.363  24.098  23.266  0.00  0.00
ATOM   4424  CD1 PHE   282      45.583  22.983  23.602  0.00  0.00
ATOM   4425  HD1 PHE   282      44.593  22.829  23.201  0.00  0.00
ATOM   4426  CE1 PHE   282      46.158  22.010  24.380  0.00  0.00
ATOM   4427  HE1 PHE   282      45.592  21.118  24.611  0.00  0.00
ATOM   4428  CZ  PHE   282      47.513  21.987  24.718  0.00  0.00
ATOM   4429  HZ  PHE   282      47.991  21.168  25.234  0.00  0.00
ATOM   4430  CE2 PHE   282      48.260  23.191  24.480  0.00  0.00
ATOM   4431  HE2 PHE   282      49.304  23.346  24.711  0.00  0.00
ATOM   4432  CD2 PHE   282      47.641  24.243  23.824  0.00  0.00
ATOM   4433  HD2 PHE   282      48.188  25.162  23.676  0.00  0.00
ATOM   4434  C   PHE   282      44.609  25.899  20.093  0.00  0.00
ATOM   4435  O   PHE   282      43.437  26.371  20.103  0.00  0.00
ATOM   4436  N   ARG   283      45.534  26.241  19.181  0.00  0.00
ATOM   4437  H   ARG   283      46.480  25.929  19.347  0.00  0.00
ATOM   4438  CA  ARG   283      45.278  27.423  18.259  0.00  0.00
ATOM   4439  HA  ARG   283      44.915  28.270  18.841  0.00  0.00
ATOM   4440  CB  ARG   283      46.589  27.930  17.575  0.00  0.00
ATOM   4441  HB2 ARG   283      47.166  27.151  17.075  0.00  0.00
ATOM   4442  HB3 ARG   283      46.265  28.607  16.785  0.00  0.00
ATOM   4443  CG  ARG   283      47.552  28.708  18.532  0.00  0.00
ATOM   4444  HG2 ARG   283      47.233  29.738  18.689  0.00  0.00
ATOM   4445  HG3 ARG   283      47.622  28.149  19.466  0.00  0.00
ATOM   4446  CD  ARG   283      48.995  28.848  18.014  0.00  0.00
ATOM   4447  HD2 ARG   283      49.632  28.013  18.305  0.00  0.00
ATOM   4448  HD3 ARG   283      49.038  28.723  16.932  0.00  0.00
ATOM   4449  NE  ARG   283      49.604  30.135  18.508  0.00  0.00
ATOM   4450  HE  ARG   283      50.096  30.182  19.389  0.00  0.00
ATOM   4451  CZ  ARG   283      49.631  31.319  17.868  0.00  0.00
ATOM   4452  NH1 ARG   283      49.217  31.393  16.667  0.00  0.00
ATOM   4453 1HH1 ARG   283      48.878  30.552  16.221  0.00  0.00
ATOM   4454 2HH1 ARG   283      49.639  32.116  16.102  0.00  0.00
ATOM   4455  NH2 ARG   283      50.226  32.378  18.298  0.00  0.00
ATOM   4456 1HH2 ARG   283      50.502  32.511  19.261  0.00  0.00
ATOM   4457 2HH2 ARG   283      50.351  33.166  17.677  0.00  0.00
ATOM   4458  C   ARG   283      44.310  27.110  17.182  0.00  0.00
ATOM   4459  O   ARG   283      43.319  27.800  16.859  0.00  0.00
ATOM   4460  N   LEU   284      44.518  25.938  16.560  0.00  0.00
ATOM   4461  H   LEU   284      45.344  25.408  16.797  0.00  0.00
ATOM   4462  CA  LEU   284      43.872  25.550  15.296  0.00  0.00
ATOM   4463  HA  LEU   284      44.024  26.334  14.554  0.00  0.00
ATOM   4464  CB  LEU   284      44.687  24.400  14.711  0.00  0.00
ATOM   4465  HB2 LEU   284      45.721  24.656  14.480  0.00  0.00
ATOM   4466  HB3 LEU   284      44.821  23.640  15.481  0.00  0.00
ATOM   4467  CG  LEU   284      44.060  23.804  13.528  0.00  0.00
ATOM   4468  HG  LEU   284      43.091  23.385  13.797  0.00  0.00
ATOM   4469  CD1 LEU   284      44.074  24.735  12.221  0.00  0.00
ATOM   4470 1HD1 LEU   284      45.025  25.202  11.965  0.00  0.00
ATOM   4471 2HD1 LEU   284      43.947  24.122  11.329  0.00  0.00
ATOM   4472 3HD1 LEU   284      43.328  25.512  12.387  0.00  0.00
ATOM   4473  CD2 LEU   284      45.013  22.695  13.105  0.00  0.00
ATOM   4474 1HD2 LEU   284      45.997  23.100  12.866  0.00  0.00
ATOM   4475 2HD2 LEU   284      45.041  21.983  13.929  0.00  0.00
ATOM   4476 3HD2 LEU   284      44.669  22.325  12.139  0.00  0.00
ATOM   4477  C   LEU   284      42.413  25.352  15.597  0.00  0.00
ATOM   4478  O   LEU   284      41.607  25.821  14.845  0.00  0.00
ATOM   4479  N   TYR   285      42.054  24.754  16.759  0.00  0.00
ATOM   4480  H   TYR   285      42.777  24.234  17.234  0.00  0.00
ATOM   4481  CA  TYR   285      40.707  24.773  17.275  0.00  0.00
ATOM   4482  HA  TYR   285      40.043  24.207  16.623  0.00  0.00
ATOM   4483  CB  TYR   285      40.693  24.067  18.684  0.00  0.00
ATOM   4484  HB2 TYR   285      41.032  23.032  18.624  0.00  0.00
ATOM   4485  HB3 TYR   285      41.355  24.701  19.274  0.00  0.00
ATOM   4486  CG  TYR   285      39.287  23.986  19.236  0.00  0.00
ATOM   4487  CD1 TYR   285      38.315  23.235  18.550  0.00  0.00
ATOM   4488  HD1 TYR   285      38.540  22.703  17.637  0.00  0.00
ATOM   4489  CE1 TYR   285      37.001  23.279  18.914  0.00  0.00
ATOM   4490  HE1 TYR   285      36.296  22.705  18.329  0.00  0.00
ATOM   4491  CZ  TYR   285      36.619  23.939  20.122  0.00  0.00
ATOM   4492  OH  TYR   285      35.340  23.795  20.558  0.00  0.00
ATOM   4493  HH  TYR   285      34.863  23.203  19.973  0.00  0.00
ATOM   4494  CE2 TYR   285      37.573  24.687  20.812  0.00  0.00
ATOM   4495  HE2 TYR   285      37.346  25.262  21.698  0.00  0.00
ATOM   4496  CD2 TYR   285      38.905  24.743  20.317  0.00  0.00
ATOM   4497  HD2 TYR   285      39.633  25.386  20.792  0.00  0.00
ATOM   4498  C   TYR   285      40.079  26.186  17.459  0.00  0.00
ATOM   4499  O   TYR   285      38.915  26.359  17.016  0.00  0.00
ATOM   4500  N   TYR   286      40.740  27.120  18.128  0.00  0.00
ATOM   4501  H   TYR   286      41.712  26.991  18.367  0.00  0.00
ATOM   4502  CA  TYR   286      40.120  28.468  18.252  0.00  0.00
ATOM   4503  HA  TYR   286      39.085  28.194  18.454  0.00  0.00
ATOM   4504  CB  TYR   286      40.705  29.161  19.525  0.00  0.00
ATOM   4505  HB2 TYR   286      41.781  29.290  19.407  0.00  0.00
ATOM   4506  HB3 TYR   286      40.335  30.184  19.583  0.00  0.00
ATOM   4507  CG  TYR   286      40.453  28.407  20.826  0.00  0.00
ATOM   4508  CD1 TYR   286      39.162  28.138  21.227  0.00  0.00
ATOM   4509  HD1 TYR   286      38.330  28.319  20.561  0.00  0.00
ATOM   4510  CE1 TYR   286      38.879  27.615  22.486  0.00  0.00
ATOM   4511  HE1 TYR   286      37.854  27.335  22.682  0.00  0.00
ATOM   4512  CZ  TYR   286      39.907  27.149  23.261  0.00  0.00
ATOM   4513  OH  TYR   286      39.713  26.469  24.385  0.00  0.00
ATOM   4514  HH  TYR   286      38.769  26.558  24.541  0.00  0.00
ATOM   4515  CE2 TYR   286      41.223  27.365  22.905  0.00  0.00
ATOM   4516  HE2 TYR   286      41.998  27.148  23.627  0.00  0.00
ATOM   4517  CD2 TYR   286      41.484  28.061  21.720  0.00  0.00
ATOM   4518  HD2 TYR   286      42.517  28.193  21.436  0.00  0.00
ATOM   4519  C   TYR   286      40.076  29.358  16.965  0.00  0.00
ATOM   4520  O   TYR   286      39.058  30.027  16.938  0.00  0.00
ATOM   4521  N   TYR   287      40.842  29.123  15.891  0.00  0.00
ATOM   4522  H   TYR   287      41.637  28.524  16.065  0.00  0.00
ATOM   4523  CA  TYR   287      40.489  29.629  14.578  0.00  0.00
ATOM   4524  HA  TYR   287      40.336  30.708  14.587  0.00  0.00
ATOM   4525  CB  TYR   287      41.615  29.282  13.567  0.00  0.00
ATOM   4526  HB2 TYR   287      42.545  29.735  13.909  0.00  0.00
ATOM   4527  HB3 TYR   287      41.711  28.196  13.592  0.00  0.00
ATOM   4528  CG  TYR   287      41.314  29.616  12.133  0.00  0.00
ATOM   4529  CD1 TYR   287      41.869  30.742  11.531  0.00  0.00
ATOM   4530  HD1 TYR   287      42.358  31.472  12.160  0.00  0.00
ATOM   4531  CE1 TYR   287      41.575  31.109  10.202  0.00  0.00
ATOM   4532  HE1 TYR   287      41.976  32.040   9.829  0.00  0.00
ATOM   4533  CZ  TYR   287      40.965  30.193   9.400  0.00  0.00
ATOM   4534  OH  TYR   287      40.850  30.474   8.069  0.00  0.00
ATOM   4535  HH  TYR   287      41.505  31.146   7.870  0.00  0.00
ATOM   4536  CE2 TYR   287      40.456  28.963   9.986  0.00  0.00
ATOM   4537  HE2 TYR   287      39.848  28.283   9.408  0.00  0.00
ATOM   4538  CD2 TYR   287      40.541  28.734  11.324  0.00  0.00
ATOM   4539  HD2 TYR   287      40.147  27.809  11.719  0.00  0.00
ATOM   4540  C   TYR   287      39.099  29.076  14.150  0.00  0.00
ATOM   4541  O   TYR   287      38.194  29.845  13.812  0.00  0.00
ATOM   4542  N   ASN   288      38.861  27.744  14.310  0.00  0.00
ATOM   4543  H   ASN   288      39.672  27.219  14.606  0.00  0.00
ATOM   4544  CA  ASN   288      37.611  27.025  14.017  0.00  0.00
ATOM   4545  HA  ASN   288      37.247  27.256  13.016  0.00  0.00
ATOM   4546  CB  ASN   288      37.842  25.553  14.107  0.00  0.00
ATOM   4547  HB2 ASN   288      38.513  25.329  14.937  0.00  0.00
ATOM   4548  HB3 ASN   288      36.952  25.000  14.409  0.00  0.00
ATOM   4549  CG  ASN   288      38.452  25.022  12.881  0.00  0.00
ATOM   4550  OD1 ASN   288      37.772  24.893  11.865  0.00  0.00
ATOM   4551  ND2 ASN   288      39.642  24.682  12.886  0.00  0.00
ATOM   4552 1HD2 ASN   288      40.091  24.267  12.082  0.00  0.00
ATOM   4553 2HD2 ASN   288      40.189  24.823  13.724  0.00  0.00
ATOM   4554  C   ASN   288      36.455  27.447  14.985  0.00  0.00
ATOM   4555  O   ASN   288      35.288  27.483  14.547  0.00  0.00
ATOM   4556  N   LYS   289      36.805  27.872  16.246  0.00  0.00
ATOM   4557  H   LYS   289      37.677  27.482  16.574  0.00  0.00
ATOM   4558  CA  LYS   289      35.814  28.306  17.248  0.00  0.00
ATOM   4559  HA  LYS   289      34.987  27.596  17.277  0.00  0.00
ATOM   4560  CB  LYS   289      36.303  28.092  18.683  0.00  0.00
ATOM   4561  HB2 LYS   289      36.853  27.155  18.769  0.00  0.00
ATOM   4562  HB3 LYS   289      36.863  28.985  18.959  0.00  0.00
ATOM   4563  CG  LYS   289      35.218  27.969  19.854  0.00  0.00
ATOM   4564  HG2 LYS   289      35.816  27.678  20.718  0.00  0.00
ATOM   4565  HG3 LYS   289      34.750  28.939  20.020  0.00  0.00
ATOM   4566  CD  LYS   289      34.051  26.984  19.696  0.00  0.00
ATOM   4567  HD2 LYS   289      34.319  26.111  19.100  0.00  0.00
ATOM   4568  HD3 LYS   289      33.802  26.595  20.684  0.00  0.00
ATOM   4569  CE  LYS   289      32.780  27.661  19.127  0.00  0.00
ATOM   4570  HE2 LYS   289      32.407  28.461  19.766  0.00  0.00
ATOM   4571  HE3 LYS   289      33.095  27.984  18.134  0.00  0.00
ATOM   4572  NZ  LYS   289      31.566  26.754  19.028  0.00  0.00
ATOM   4573  HZ1 LYS   289      30.832  27.060  18.406  0.00  0.00
ATOM   4574  HZ2 LYS   289      31.917  25.862  18.710  0.00  0.00
ATOM   4575  HZ3 LYS   289      31.189  26.564  19.945  0.00  0.00
ATOM   4576  C   LYS   289      35.303  29.709  17.002  0.00  0.00
ATOM   4577  O   LYS   289      34.115  29.988  17.071  0.00  0.00
ATOM   4578  N   PHE   290      36.234  30.568  16.662  0.00  0.00
ATOM   4579  H   PHE   290      37.138  30.195  16.915  0.00  0.00
ATOM   4580  CA  PHE   290      35.969  32.001  16.462  0.00  0.00
ATOM   4581  HA  PHE   290      35.381  32.331  17.319  0.00  0.00
ATOM   4582  CB  PHE   290      37.278  32.856  16.403  0.00  0.00
ATOM   4583  HB2 PHE   290      37.945  32.402  15.670  0.00  0.00
ATOM   4584  HB3 PHE   290      36.926  33.836  16.083  0.00  0.00
ATOM   4585  CG  PHE   290      38.139  33.020  17.696  0.00  0.00
ATOM   4586  CD1 PHE   290      39.353  33.695  17.624  0.00  0.00
ATOM   4587  HD1 PHE   290      39.709  34.110  16.693  0.00  0.00
ATOM   4588  CE1 PHE   290      40.079  33.858  18.815  0.00  0.00
ATOM   4589  HE1 PHE   290      40.891  34.559  18.695  0.00  0.00
ATOM   4590  CZ  PHE   290      39.591  33.520  20.068  0.00  0.00
ATOM   4591  HZ  PHE   290      40.100  33.870  20.955  0.00  0.00
ATOM   4592  CE2 PHE   290      38.383  32.859  20.110  0.00  0.00
ATOM   4593  HE2 PHE   290      38.064  32.719  21.131  0.00  0.00
ATOM   4594  CD2 PHE   290      37.630  32.559  18.991  0.00  0.00
ATOM   4595  HD2 PHE   290      36.692  32.070  19.207  0.00  0.00
ATOM   4596  C   PHE   290      35.133  32.126  15.155  0.00  0.00
ATOM   4597  O   PHE   290      34.283  32.988  15.139  0.00  0.00
ATOM   4598  N   LYS   291      35.287  31.168  14.233  0.00  0.00
ATOM   4599  H   LYS   291      36.081  30.563  14.385  0.00  0.00
ATOM   4600  CA  LYS   291      34.463  30.844  13.071  0.00  0.00
ATOM   4601  HA  LYS   291      34.283  31.791  12.562  0.00  0.00
ATOM   4602  CB  LYS   291      35.319  29.952  12.075  0.00  0.00
ATOM   4603  HB2 LYS   291      36.380  30.200  12.083  0.00  0.00
ATOM   4604  HB3 LYS   291      35.043  28.927  12.324  0.00  0.00
ATOM   4605  CG  LYS   291      34.810  30.327  10.721  0.00  0.00
ATOM   4606  HG2 LYS   291      33.747  30.100  10.639  0.00  0.00
ATOM   4607  HG3 LYS   291      34.977  31.389  10.539  0.00  0.00
ATOM   4608  CD  LYS   291      35.551  29.577   9.708  0.00  0.00
ATOM   4609  HD2 LYS   291      36.605  29.855   9.741  0.00  0.00
ATOM   4610  HD3 LYS   291      35.473  28.489   9.734  0.00  0.00
ATOM   4611  CE  LYS   291      35.070  29.995   8.290  0.00  0.00
ATOM   4612  HE2 LYS   291      35.048  31.083   8.232  0.00  0.00
ATOM   4613  HE3 LYS   291      35.833  29.770   7.544  0.00  0.00
ATOM   4614  NZ  LYS   291      33.801  29.342   7.865  0.00  0.00
ATOM   4615  HZ1 LYS   291      33.773  28.361   8.099  0.00  0.00
ATOM   4616  HZ2 LYS   291      32.943  29.783   8.161  0.00  0.00
ATOM   4617  HZ3 LYS   291      33.681  29.359   6.862  0.00  0.00
ATOM   4618  C   LYS   291      33.059  30.350  13.371  0.00  0.00
ATOM   4619  O   LYS   291      32.201  30.924  12.887  0.00  0.00
ATOM   4620  N   ASP   292      32.827  29.328  14.204  0.00  0.00
ATOM   4621  H   ASP   292      33.556  28.775  14.633  0.00  0.00
ATOM   4622  CA  ASP   292      31.452  29.016  14.658  0.00  0.00
ATOM   4623  HA  ASP   292      30.732  28.958  13.842  0.00  0.00
ATOM   4624  CB  ASP   292      31.350  27.698  15.471  0.00  0.00
ATOM   4625  HB2 ASP   292      31.857  26.932  14.885  0.00  0.00
ATOM   4626  HB3 ASP   292      31.971  27.739  16.365  0.00  0.00
ATOM   4627  CG  ASP   292      29.969  27.340  15.813  0.00  0.00
ATOM   4628  OD1 ASP   292      29.202  27.065  14.874  0.00  0.00
ATOM   4629  OD2 ASP   292      29.731  27.175  17.032  0.00  0.00
ATOM   4630  C   ASP   292      30.862  30.192  15.498  0.00  0.00
ATOM   4631  O   ASP   292      29.661  30.407  15.355  0.00  0.00
ATOM   4632  N   ILE   293      31.676  30.981  16.140  0.00  0.00
ATOM   4633  H   ILE   293      32.657  30.790  15.996  0.00  0.00
ATOM   4634  CA  ILE   293      31.166  32.067  16.934  0.00  0.00
ATOM   4635  HA  ILE   293      30.308  31.700  17.498  0.00  0.00
ATOM   4636  CB  ILE   293      32.199  32.580  18.005  0.00  0.00
ATOM   4637  HB  ILE   293      33.111  32.761  17.436  0.00  0.00
ATOM   4638  CG2 ILE   293      31.813  33.919  18.582  0.00  0.00
ATOM   4639 1HG2 ILE   293      32.479  34.180  19.405  0.00  0.00
ATOM   4640 2HG2 ILE   293      31.934  34.690  17.822  0.00  0.00
ATOM   4641 3HG2 ILE   293      30.807  33.883  18.999  0.00  0.00
ATOM   4642  CG1 ILE   293      32.487  31.505  19.112  0.00  0.00
ATOM   4643 2HG1 ILE   293      31.657  31.556  19.818  0.00  0.00
ATOM   4644 3HG1 ILE   293      32.534  30.492  18.713  0.00  0.00
ATOM   4645  CD1 ILE   293      33.780  31.650  19.861  0.00  0.00
ATOM   4646 1HD1 ILE   293      33.827  31.007  20.739  0.00  0.00
ATOM   4647 2HD1 ILE   293      34.629  31.618  19.178  0.00  0.00
ATOM   4648 3HD1 ILE   293      33.767  32.681  20.214  0.00  0.00
ATOM   4649  C   ILE   293      30.585  33.078  15.984  0.00  0.00
ATOM   4650  O   ILE   293      29.527  33.640  16.230  0.00  0.00
ATOM   4651  N   ALA   294      31.294  33.283  14.877  0.00  0.00
ATOM   4652  H   ALA   294      32.205  32.877  14.715  0.00  0.00
ATOM   4653  CA  ALA   294      30.928  34.062  13.711  0.00  0.00
ATOM   4654  HA  ALA   294      30.726  35.074  14.063  0.00  0.00
ATOM   4655  CB  ALA   294      32.098  34.235  12.721  0.00  0.00
ATOM   4656  HB1 ALA   294      32.946  34.633  13.279  0.00  0.00
ATOM   4657  HB2 ALA   294      32.348  33.249  12.329  0.00  0.00
ATOM   4658  HB3 ALA   294      31.727  34.906  11.947  0.00  0.00
ATOM   4659  C   ALA   294      29.703  33.517  12.968  0.00  0.00
ATOM   4660  O   ALA   294      28.761  34.233  12.620  0.00  0.00
ATOM   4661  N   SER   295      29.592  32.188  12.693  0.00  0.00
ATOM   4662  H   SER   295      30.320  31.654  13.143  0.00  0.00
ATOM   4663  CA  SER   295      28.319  31.584  12.291  0.00  0.00
ATOM   4664  HA  SER   295      28.049  32.121  11.381  0.00  0.00
ATOM   4665  CB  SER   295      28.494  30.113  12.059  0.00  0.00
ATOM   4666  HB2 SER   295      29.497  29.885  11.698  0.00  0.00
ATOM   4667  HB3 SER   295      28.334  29.596  13.005  0.00  0.00
ATOM   4668  OG  SER   295      27.582  29.657  11.090  0.00  0.00
ATOM   4669  HG  SER   295      27.942  28.799  10.857  0.00  0.00
ATOM   4670  C   SER   295      27.139  31.940  13.241  0.00  0.00
ATOM   4671  O   SER   295      26.029  32.287  12.790  0.00  0.00
ATOM   4672  N   THR   296      27.402  32.061  14.536  0.00  0.00
ATOM   4673  H   THR   296      28.276  31.735  14.926  0.00  0.00
ATOM   4674  CA  THR   296      26.385  32.274  15.546  0.00  0.00
ATOM   4675  HA  THR   296      25.491  31.677  15.364  0.00  0.00
ATOM   4676  CB  THR   296      26.842  31.799  16.933  0.00  0.00
ATOM   4677  HB  THR   296      27.777  32.275  17.229  0.00  0.00
ATOM   4678  CG2 THR   296      25.791  31.977  18.014  0.00  0.00
ATOM   4679 1HG2 THR   296      26.085  31.442  18.916  0.00  0.00
ATOM   4680 2HG2 THR   296      25.614  33.024  18.263  0.00  0.00
ATOM   4681 3HG2 THR   296      24.862  31.600  17.588  0.00  0.00
ATOM   4682  OG1 THR   296      27.064  30.418  16.790  0.00  0.00
ATOM   4683  HG1 THR   296      27.969  30.216  16.537  0.00  0.00
ATOM   4684  C   THR   296      25.864  33.718  15.588  0.00  0.00
ATOM   4685  O   THR   296      24.703  34.114  15.801  0.00  0.00
ATOM   4686  N   LEU   297      26.770  34.560  15.064  0.00  0.00
ATOM   4687  H   LEU   297      27.526  34.050  14.629  0.00  0.00
ATOM   4688  CA  LEU   297      26.543  36.034  14.831  0.00  0.00
ATOM   4689  HA  LEU   297      25.859  36.454  15.568  0.00  0.00
ATOM   4690  CB  LEU   297      27.924  36.762  15.012  0.00  0.00
ATOM   4691  HB2 LEU   297      28.675  36.255  14.407  0.00  0.00
ATOM   4692  HB3 LEU   297      27.911  37.790  14.648  0.00  0.00
ATOM   4693  CG  LEU   297      28.396  36.674  16.484  0.00  0.00
ATOM   4694  HG  LEU   297      28.289  35.630  16.778  0.00  0.00
ATOM   4695  CD1 LEU   297      29.863  37.086  16.348  0.00  0.00
ATOM   4696 1HD1 LEU   297      30.349  36.531  15.545  0.00  0.00
ATOM   4697 2HD1 LEU   297      29.777  38.080  15.911  0.00  0.00
ATOM   4698 3HD1 LEU   297      30.394  36.991  17.296  0.00  0.00
ATOM   4699  CD2 LEU   297      27.544  37.484  17.501  0.00  0.00
ATOM   4700 1HD2 LEU   297      26.560  37.030  17.614  0.00  0.00
ATOM   4701 2HD2 LEU   297      28.082  37.568  18.446  0.00  0.00
ATOM   4702 3HD2 LEU   297      27.410  38.484  17.091  0.00  0.00
ATOM   4703  C   LEU   297      25.976  36.401  13.437  0.00  0.00
ATOM   4704  O   LEU   297      25.111  37.272  13.368  0.00  0.00
ATOM   4705  N   ASN   298      26.345  35.650  12.416  0.00  0.00
ATOM   4706  H   ASN   298      27.076  34.968  12.563  0.00  0.00
ATOM   4707  CA  ASN   298      25.801  35.833  11.050  0.00  0.00
ATOM   4708  HA  ASN   298      25.967  36.876  10.780  0.00  0.00
ATOM   4709  CB  ASN   298      26.574  34.851  10.153  0.00  0.00
ATOM   4710  HB2 ASN   298      26.528  33.866  10.616  0.00  0.00
ATOM   4711  HB3 ASN   298      26.147  34.772   9.153  0.00  0.00
ATOM   4712  CG  ASN   298      28.042  35.213   9.874  0.00  0.00
ATOM   4713  OD1 ASN   298      28.456  36.316  10.183  0.00  0.00
ATOM   4714  ND2 ASN   298      28.846  34.239   9.347  0.00  0.00
ATOM   4715 1HD2 ASN   298      29.817  34.383   9.584  0.00  0.00
ATOM   4716 2HD2 ASN   298      28.558  33.284   9.198  0.00  0.00
ATOM   4717  C   ASN   298      24.333  35.447  10.978  0.00  0.00
ATOM   4718  O   ASN   298      23.604  35.948  10.166  0.00  0.00
ATOM   4719  N   LYS   299      23.968  34.386  11.722  0.00  0.00
ATOM   4720  H   LYS   299      24.649  33.903  12.289  0.00  0.00
ATOM   4721  CA  LYS   299      22.619  33.704  11.739  0.00  0.00
ATOM   4722  HA  LYS   299      22.167  33.702  10.748  0.00  0.00
ATOM   4723  CB  LYS   299      22.798  32.285  12.355  0.00  0.00
ATOM   4724  HB2 LYS   299      23.371  32.443  13.268  0.00  0.00
ATOM   4725  HB3 LYS   299      21.791  31.894  12.501  0.00  0.00
ATOM   4726  CG  LYS   299      23.512  31.153  11.560  0.00  0.00
ATOM   4727  HG2 LYS   299      22.938  30.954  10.655  0.00  0.00
ATOM   4728  HG3 LYS   299      24.498  31.453  11.206  0.00  0.00
ATOM   4729  CD  LYS   299      23.589  29.864  12.366  0.00  0.00
ATOM   4730  HD2 LYS   299      24.141  30.102  13.276  0.00  0.00
ATOM   4731  HD3 LYS   299      22.602  29.444  12.559  0.00  0.00
ATOM   4732  CE  LYS   299      24.465  28.798  11.628  0.00  0.00
ATOM   4733  HE2 LYS   299      24.102  28.674  10.609  0.00  0.00
ATOM   4734  HE3 LYS   299      25.514  29.080  11.713  0.00  0.00
ATOM   4735  NZ  LYS   299      24.392  27.581  12.432  0.00  0.00
ATOM   4736  HZ1 LYS   299      23.478  27.283  12.740  0.00  0.00
ATOM   4737  HZ2 LYS   299      24.512  26.807  11.794  0.00  0.00
ATOM   4738  HZ3 LYS   299      25.017  27.684  13.219  0.00  0.00
ATOM   4739  C   LYS   299      21.593  34.486  12.585  0.00  0.00
ATOM   4740  O   LYS   299      20.411  34.442  12.376  0.00  0.00
ATOM   4741  N   ALA   300      22.066  35.267  13.537  0.00  0.00
ATOM   4742  H   ALA   300      23.067  35.226  13.674  0.00  0.00
ATOM   4743  CA  ALA   300      21.253  36.026  14.376  0.00  0.00
ATOM   4744  HA  ALA   300      20.619  35.331  14.927  0.00  0.00
ATOM   4745  CB  ALA   300      22.266  36.660  15.420  0.00  0.00
ATOM   4746  HB1 ALA   300      22.594  35.962  16.191  0.00  0.00
ATOM   4747  HB2 ALA   300      23.196  37.053  15.008  0.00  0.00
ATOM   4748  HB3 ALA   300      21.785  37.484  15.946  0.00  0.00
ATOM   4749  C   ALA   300      20.532  37.092  13.527  0.00  0.00
ATOM   4750  O   ALA   300      21.118  38.132  13.187  0.00  0.00
ATOM   4751  N   LYS   301      19.226  36.913  13.204  0.00  0.00
ATOM   4752  H   LYS   301      18.795  36.094  13.608  0.00  0.00
ATOM   4753  CA  LYS   301      18.281  37.795  12.469  0.00  0.00
ATOM   4754  HA  LYS   301      19.022  38.343  11.886  0.00  0.00
ATOM   4755  CB  LYS   301      17.377  37.002  11.578  0.00  0.00
ATOM   4756  HB2 LYS   301      16.910  36.187  12.131  0.00  0.00
ATOM   4757  HB3 LYS   301      16.556  37.621  11.216  0.00  0.00
ATOM   4758  CG  LYS   301      18.106  36.403  10.328  0.00  0.00
ATOM   4759  HG2 LYS   301      18.436  37.264   9.748  0.00  0.00
ATOM   4760  HG3 LYS   301      18.957  35.845  10.718  0.00  0.00
ATOM   4761  CD  LYS   301      17.269  35.402   9.483  0.00  0.00
ATOM   4762  HD2 LYS   301      17.871  34.822   8.784  0.00  0.00
ATOM   4763  HD3 LYS   301      16.761  34.718  10.163  0.00  0.00
ATOM   4764  CE  LYS   301      16.119  36.177   8.722  0.00  0.00
ATOM   4765  HE2 LYS   301      15.457  35.406   8.328  0.00  0.00
ATOM   4766  HE3 LYS   301      15.631  36.791   9.479  0.00  0.00
ATOM   4767  NZ  LYS   301      16.627  36.963   7.540  0.00  0.00
ATOM   4768  HZ1 LYS   301      17.429  36.514   7.122  0.00  0.00
ATOM   4769  HZ2 LYS   301      15.934  37.170   6.834  0.00  0.00
ATOM   4770  HZ3 LYS   301      16.908  37.902   7.785  0.00  0.00
ATOM   4771  C   LYS   301      17.452  38.810  13.358  0.00  0.00
ATOM   4772  O   LYS   301      16.888  39.782  12.946  0.00  0.00
ATOM   4773  N   SER   302      17.560  38.526  14.647  0.00  0.00
ATOM   4774  H   SER   302      18.084  37.671  14.768  0.00  0.00
ATOM   4775  CA  SER   302      16.859  39.111  15.836  0.00  0.00
ATOM   4776  HA  SER   302      16.635  40.140  15.553  0.00  0.00
ATOM   4777  CB  SER   302      15.569  38.302  15.995  0.00  0.00
ATOM   4778  HB2 SER   302      15.720  37.231  16.136  0.00  0.00
ATOM   4779  HB3 SER   302      15.169  38.554  16.977  0.00  0.00
ATOM   4780  OG  SER   302      14.613  38.636  14.968  0.00  0.00
ATOM   4781  HG  SER   302      14.287  39.525  15.132  0.00  0.00
ATOM   4782  C   SER   302      17.754  39.213  17.079  0.00  0.00
ATOM   4783  O   SER   302      18.913  38.755  17.090  0.00  0.00
ATOM   4784  N   ILE   303      17.146  39.830  18.157  0.00  0.00
ATOM   4785  H   ILE   303      16.224  40.202  17.982  0.00  0.00
ATOM   4786  CA  ILE   303      17.777  40.122  19.461  0.00  0.00
ATOM   4787  HA  ILE   303      18.581  39.415  19.667  0.00  0.00
ATOM   4788  CB  ILE   303      18.448  41.562  19.424  0.00  0.00
ATOM   4789  HB  ILE   303      18.993  41.730  18.495  0.00  0.00
ATOM   4790  CG2 ILE   303      17.485  42.770  19.376  0.00  0.00
ATOM   4791 1HG2 ILE   303      16.848  42.696  18.496  0.00  0.00
ATOM   4792 2HG2 ILE   303      17.004  42.846  20.351  0.00  0.00
ATOM   4793 3HG2 ILE   303      18.098  43.658  19.214  0.00  0.00
ATOM   4794  CG1 ILE   303      19.365  41.614  20.628  0.00  0.00
ATOM   4795 2HG1 ILE   303      18.779  41.794  21.530  0.00  0.00
ATOM   4796 3HG1 ILE   303      19.882  40.667  20.779  0.00  0.00
ATOM   4797  CD1 ILE   303      20.462  42.668  20.721  0.00  0.00
ATOM   4798 1HD1 ILE   303      21.067  42.419  21.593  0.00  0.00
ATOM   4799 2HD1 ILE   303      21.148  42.557  19.880  0.00  0.00
ATOM   4800 3HD1 ILE   303      20.127  43.700  20.830  0.00  0.00
ATOM   4801  C   ILE   303      16.670  39.868  20.528  0.00  0.00
ATOM   4802  O   ILE   303      15.458  39.802  20.133  0.00  0.00
ATOM   4803  N   VAL   304      17.025  39.578  21.784  0.00  0.00
ATOM   4804  H   VAL   304      18.012  39.502  21.984  0.00  0.00
ATOM   4805  CA  VAL   304      16.108  39.582  22.937  0.00  0.00
ATOM   4806  HA  VAL   304      15.116  39.861  22.582  0.00  0.00
ATOM   4807  CB  VAL   304      15.980  38.156  23.519  0.00  0.00
ATOM   4808  HB  VAL   304      16.970  37.759  23.744  0.00  0.00
ATOM   4809  CG1 VAL   304      15.241  38.109  24.779  0.00  0.00
ATOM   4810 1HG1 VAL   304      15.697  38.734  25.548  0.00  0.00
ATOM   4811 2HG1 VAL   304      14.254  38.562  24.685  0.00  0.00
ATOM   4812 3HG1 VAL   304      15.135  37.112  25.206  0.00  0.00
ATOM   4813  CG2 VAL   304      15.379  37.158  22.564  0.00  0.00
ATOM   4814 1HG2 VAL   304      14.291  37.102  22.608  0.00  0.00
ATOM   4815 2HG2 VAL   304      15.749  37.267  21.545  0.00  0.00
ATOM   4816 3HG2 VAL   304      15.649  36.148  22.870  0.00  0.00
ATOM   4817  C   VAL   304      16.590  40.694  23.943  0.00  0.00
ATOM   4818  O   VAL   304      17.737  40.664  24.478  0.00  0.00
ATOM   4819  N   GLY   305      15.760  41.669  24.285  0.00  0.00
ATOM   4820  H   GLY   305      14.820  41.671  23.919  0.00  0.00
ATOM   4821  CA  GLY   305      16.084  42.806  25.154  0.00  0.00
ATOM   4822  HA2 GLY   305      15.976  42.692  26.232  0.00  0.00
ATOM   4823  HA3 GLY   305      17.150  43.032  25.137  0.00  0.00
ATOM   4824  C   GLY   305      15.325  44.044  24.696  0.00  0.00
ATOM   4825  O   GLY   305      14.537  43.987  23.742  0.00  0.00
ATOM   4826  N   THR   306      15.500  45.144  25.449  0.00  0.00
ATOM   4827  H   THR   306      16.097  45.115  26.261  0.00  0.00
ATOM   4828  CA  THR   306      14.707  46.399  25.238  0.00  0.00
ATOM   4829  HA  THR   306      14.021  46.214  24.412  0.00  0.00
ATOM   4830  CB  THR   306      13.910  46.701  26.515  0.00  0.00
ATOM   4831  HB  THR   306      13.326  47.590  26.279  0.00  0.00
ATOM   4832  CG2 THR   306      12.997  45.584  26.967  0.00  0.00
ATOM   4833 1HG2 THR   306      13.541  44.683  27.253  0.00  0.00
ATOM   4834 2HG2 THR   306      12.379  45.776  27.844  0.00  0.00
ATOM   4835 3HG2 THR   306      12.208  45.339  26.256  0.00  0.00
ATOM   4836  OG1 THR   306      14.803  46.883  27.600  0.00  0.00
ATOM   4837  HG1 THR   306      14.522  47.703  28.011  0.00  0.00
ATOM   4838  C   THR   306      15.590  47.618  24.815  0.00  0.00
ATOM   4839  O   THR   306      15.129  48.501  24.157  0.00  0.00
ATOM   4840  N   THR   307      16.840  47.601  25.289  0.00  0.00
ATOM   4841  H   THR   307      17.149  46.870  25.914  0.00  0.00
ATOM   4842  CA  THR   307      17.819  48.694  25.075  0.00  0.00
ATOM   4843  HA  THR   307      17.376  49.389  24.362  0.00  0.00
ATOM   4844  CB  THR   307      18.359  49.307  26.381  0.00  0.00
ATOM   4845  HB  THR   307      19.256  49.905  26.223  0.00  0.00
ATOM   4846  CG2 THR   307      17.305  50.122  27.003  0.00  0.00
ATOM   4847 1HG2 THR   307      17.025  51.024  26.460  0.00  0.00
ATOM   4848 2HG2 THR   307      16.370  49.586  27.167  0.00  0.00
ATOM   4849 3HG2 THR   307      17.749  50.469  27.936  0.00  0.00
ATOM   4850  OG1 THR   307      18.824  48.269  27.263  0.00  0.00
ATOM   4851  HG1 THR   307      19.750  48.521  27.258  0.00  0.00
ATOM   4852  C   THR   307      19.066  48.253  24.257  0.00  0.00
ATOM   4853  O   THR   307      19.798  49.123  23.700  0.00  0.00
ATOM   4854  N   ALA   308      19.270  46.931  24.092  0.00  0.00
ATOM   4855  H   ALA   308      18.620  46.295  24.532  0.00  0.00
ATOM   4856  CA  ALA   308      20.351  46.437  23.293  0.00  0.00
ATOM   4857  HA  ALA   308      21.178  47.146  23.320  0.00  0.00
ATOM   4858  CB  ALA   308      20.787  45.126  23.932  0.00  0.00
ATOM   4859  HB1 ALA   308      21.722  44.786  23.488  0.00  0.00
ATOM   4860  HB2 ALA   308      20.971  45.253  24.998  0.00  0.00
ATOM   4861  HB3 ALA   308      20.004  44.401  23.707  0.00  0.00
ATOM   4862  C   ALA   308      19.910  46.306  21.824  0.00  0.00
ATOM   4863  O   ALA   308      18.742  46.198  21.487  0.00  0.00
ATOM   4864  N   SER   309      20.900  46.390  20.944  0.00  0.00
ATOM   4865  H   SER   309      21.820  46.364  21.359  0.00  0.00
ATOM   4866  CA  SER   309      20.744  46.375  19.445  0.00  0.00
ATOM   4867  HA  SER   309      19.680  46.222  19.267  0.00  0.00
ATOM   4868  CB  SER   309      20.915  47.797  18.958  0.00  0.00
ATOM   4869  HB2 SER   309      21.861  48.107  19.402  0.00  0.00
ATOM   4870  HB3 SER   309      20.939  47.886  17.872  0.00  0.00
ATOM   4871  OG  SER   309      19.867  48.577  19.402  0.00  0.00
ATOM   4872  HG  SER   309      19.275  48.655  18.650  0.00  0.00
ATOM   4873  C   SER   309      21.662  45.299  18.829  0.00  0.00
ATOM   4874  O   SER   309      22.789  45.113  19.236  0.00  0.00
ATOM   4875  N   LEU   310      21.116  44.667  17.751  0.00  0.00
ATOM   4876  H   LEU   310      20.415  45.179  17.235  0.00  0.00
ATOM   4877  CA  LEU   310      21.676  43.490  17.082  0.00  0.00
ATOM   4878  HA  LEU   310      21.873  42.863  17.951  0.00  0.00
ATOM   4879  CB  LEU   310      20.683  42.977  16.131  0.00  0.00
ATOM   4880  HB2 LEU   310      19.778  42.817  16.716  0.00  0.00
ATOM   4881  HB3 LEU   310      20.486  43.802  15.446  0.00  0.00
ATOM   4882  CG  LEU   310      21.105  41.733  15.329  0.00  0.00
ATOM   4883  HG  LEU   310      21.970  41.885  14.683  0.00  0.00
ATOM   4884  CD1 LEU   310      21.439  40.633  16.380  0.00  0.00
ATOM   4885 1HD1 LEU   310      22.291  40.932  16.991  0.00  0.00
ATOM   4886 2HD1 LEU   310      20.592  40.523  17.057  0.00  0.00
ATOM   4887 3HD1 LEU   310      21.845  39.754  15.879  0.00  0.00
ATOM   4888  CD2 LEU   310      19.819  41.196  14.575  0.00  0.00
ATOM   4889 1HD2 LEU   310      18.985  41.099  15.270  0.00  0.00
ATOM   4890 2HD2 LEU   310      19.543  41.806  13.715  0.00  0.00
ATOM   4891 3HD2 LEU   310      19.995  40.184  14.208  0.00  0.00
ATOM   4892  C   LEU   310      23.021  43.779  16.395  0.00  0.00
ATOM   4893  O   LEU   310      24.063  43.228  16.743  0.00  0.00
ATOM   4894  N   GLN   311      22.967  44.656  15.396  0.00  0.00
ATOM   4895  H   GLN   311      22.106  45.128  15.159  0.00  0.00
ATOM   4896  CA  GLN   311      24.158  44.991  14.658  0.00  0.00
ATOM   4897  HA  GLN   311      24.651  44.066  14.357  0.00  0.00
ATOM   4898  CB  GLN   311      23.814  45.771  13.329  0.00  0.00
ATOM   4899  HB2 GLN   311      23.427  46.711  13.723  0.00  0.00
ATOM   4900  HB3 GLN   311      24.701  45.913  12.711  0.00  0.00
ATOM   4901  CG  GLN   311      22.730  45.113  12.398  0.00  0.00
ATOM   4902  HG2 GLN   311      23.053  44.078  12.280  0.00  0.00
ATOM   4903  HG3 GLN   311      21.764  44.959  12.878  0.00  0.00
ATOM   4904  CD  GLN   311      22.456  45.917  11.164  0.00  0.00
ATOM   4905  OE1 GLN   311      23.076  46.922  10.861  0.00  0.00
ATOM   4906  NE2 GLN   311      21.445  45.512  10.384  0.00  0.00
ATOM   4907 1HE2 GLN   311      21.228  45.902   9.478  0.00  0.00
ATOM   4908 2HE2 GLN   311      20.949  44.733  10.795  0.00  0.00
ATOM   4909  C   GLN   311      25.243  45.728  15.556  0.00  0.00
ATOM   4910  O   GLN   311      26.430  45.397  15.437  0.00  0.00
ATOM   4911  N   TYR   312      24.783  46.379  16.685  0.00  0.00
ATOM   4912  H   TYR   312      23.780  46.494  16.683  0.00  0.00
ATOM   4913  CA  TYR   312      25.713  46.904  17.616  0.00  0.00
ATOM   4914  HA  TYR   312      26.516  47.352  17.030  0.00  0.00
ATOM   4915  CB  TYR   312      25.003  47.981  18.432  0.00  0.00
ATOM   4916  HB2 TYR   312      24.676  48.740  17.721  0.00  0.00
ATOM   4917  HB3 TYR   312      24.145  47.406  18.780  0.00  0.00
ATOM   4918  CG  TYR   312      25.829  48.652  19.567  0.00  0.00
ATOM   4919  CD1 TYR   312      25.152  48.802  20.795  0.00  0.00
ATOM   4920  HD1 TYR   312      24.114  48.565  20.976  0.00  0.00
ATOM   4921  CE1 TYR   312      25.945  49.282  21.916  0.00  0.00
ATOM   4922  HE1 TYR   312      25.363  49.374  22.820  0.00  0.00
ATOM   4923  CZ  TYR   312      27.272  49.760  21.755  0.00  0.00
ATOM   4924  OH  TYR   312      27.909  50.287  22.820  0.00  0.00
ATOM   4925  HH  TYR   312      28.664  50.797  22.519  0.00  0.00
ATOM   4926  CE2 TYR   312      27.783  49.904  20.443  0.00  0.00
ATOM   4927  HE2 TYR   312      28.788  50.259  20.267  0.00  0.00
ATOM   4928  CD2 TYR   312      27.106  49.237  19.359  0.00  0.00
ATOM   4929  HD2 TYR   312      27.531  49.299  18.369  0.00  0.00
ATOM   4930  C   TYR   312      26.348  45.825  18.461  0.00  0.00
ATOM   4931  O   TYR   312      27.551  45.723  18.666  0.00  0.00
ATOM   4932  N   MET   313      25.528  44.875  18.937  0.00  0.00
ATOM   4933  H   MET   313      24.554  44.881  18.670  0.00  0.00
ATOM   4934  CA  MET   313      26.105  43.580  19.461  0.00  0.00
ATOM   4935  HA  MET   313      26.776  43.700  20.312  0.00  0.00
ATOM   4936  CB  MET   313      25.038  42.464  19.811  0.00  0.00
ATOM   4937  HB2 MET   313      24.225  42.395  19.089  0.00  0.00
ATOM   4938  HB3 MET   313      25.507  41.490  19.939  0.00  0.00
ATOM   4939  CG  MET   313      24.389  42.761  21.214  0.00  0.00
ATOM   4940  HG2 MET   313      24.108  43.810  21.298  0.00  0.00
ATOM   4941  HG3 MET   313      23.411  42.282  21.244  0.00  0.00
ATOM   4942  SD  MET   313      25.441  42.181  22.565  0.00  0.00
ATOM   4943  CE  MET   313      24.646  43.431  23.752  0.00  0.00
ATOM   4944  HE1 MET   313      24.700  44.458  23.393  0.00  0.00
ATOM   4945  HE2 MET   313      23.613  43.095  23.845  0.00  0.00
ATOM   4946  HE3 MET   313      25.237  43.365  24.666  0.00  0.00
ATOM   4947  C   MET   313      27.166  42.966  18.499  0.00  0.00
ATOM   4948  O   MET   313      28.245  42.679  19.025  0.00  0.00
ATOM   4949  N   LYS   314      26.827  42.741  17.244  0.00  0.00
ATOM   4950  H   LYS   314      25.906  42.916  16.869  0.00  0.00
ATOM   4951  CA  LYS   314      27.750  42.065  16.366  0.00  0.00
ATOM   4952  HA  LYS   314      28.003  41.127  16.861  0.00  0.00
ATOM   4953  CB  LYS   314      27.027  41.863  14.995  0.00  0.00
ATOM   4954  HB2 LYS   314      26.820  42.892  14.704  0.00  0.00
ATOM   4955  HB3 LYS   314      27.822  41.533  14.326  0.00  0.00
ATOM   4956  CG  LYS   314      25.842  40.895  15.114  0.00  0.00
ATOM   4957  HG2 LYS   314      26.210  39.900  15.363  0.00  0.00
ATOM   4958  HG3 LYS   314      25.136  41.281  15.848  0.00  0.00
ATOM   4959  CD  LYS   314      25.218  40.641  13.783  0.00  0.00
ATOM   4960  HD2 LYS   314      24.991  41.525  13.188  0.00  0.00
ATOM   4961  HD3 LYS   314      25.914  40.066  13.171  0.00  0.00
ATOM   4962  CE  LYS   314      23.905  39.853  13.670  0.00  0.00
ATOM   4963  HE2 LYS   314      24.084  38.895  14.159  0.00  0.00
ATOM   4964  HE3 LYS   314      23.129  40.361  14.242  0.00  0.00
ATOM   4965  NZ  LYS   314      23.352  39.621  12.302  0.00  0.00
ATOM   4966  HZ1 LYS   314      24.155  39.418  11.724  0.00  0.00
ATOM   4967  HZ2 LYS   314      22.899  38.719  12.343  0.00  0.00
ATOM   4968  HZ3 LYS   314      22.718  40.309  11.917  0.00  0.00
ATOM   4969  C   LYS   314      29.072  42.916  16.129  0.00  0.00
ATOM   4970  O   LYS   314      30.141  42.344  15.830  0.00  0.00
ATOM   4971  N   ASN   315      28.944  44.201  16.330  0.00  0.00
ATOM   4972  H   ASN   315      27.994  44.544  16.311  0.00  0.00
ATOM   4973  CA  ASN   315      30.106  45.145  16.384  0.00  0.00
ATOM   4974  HA  ASN   315      30.567  44.946  15.416  0.00  0.00
ATOM   4975  CB  ASN   315      29.612  46.643  16.413  0.00  0.00
ATOM   4976  HB2 ASN   315      28.738  46.738  15.768  0.00  0.00
ATOM   4977  HB3 ASN   315      29.394  47.019  17.412  0.00  0.00
ATOM   4978  CG  ASN   315      30.608  47.557  15.863  0.00  0.00
ATOM   4979  OD1 ASN   315      31.793  47.631  16.313  0.00  0.00
ATOM   4980  ND2 ASN   315      30.317  48.260  14.792  0.00  0.00
ATOM   4981 1HD2 ASN   315      30.949  48.945  14.404  0.00  0.00
ATOM   4982 2HD2 ASN   315      29.534  48.090  14.177  0.00  0.00
ATOM   4983  C   ASN   315      31.068  44.882  17.531  0.00  0.00
ATOM   4984  O   ASN   315      32.262  44.734  17.354  0.00  0.00
ATOM   4985  N   VAL   316      30.480  44.843  18.731  0.00  0.00
ATOM   4986  H   VAL   316      29.477  44.800  18.838  0.00  0.00
ATOM   4987  CA  VAL   316      31.335  44.613  19.957  0.00  0.00
ATOM   4988  HA  VAL   316      32.187  45.288  19.873  0.00  0.00
ATOM   4989  CB  VAL   316      30.660  44.937  21.325  0.00  0.00
ATOM   4990  HB  VAL   316      31.474  44.788  22.035  0.00  0.00
ATOM   4991  CG1 VAL   316      30.348  46.446  21.358  0.00  0.00
ATOM   4992 1HG1 VAL   316      29.525  46.662  20.677  0.00  0.00
ATOM   4993 2HG1 VAL   316      29.940  46.649  22.348  0.00  0.00
ATOM   4994 3HG1 VAL   316      31.233  47.047  21.149  0.00  0.00
ATOM   4995  CG2 VAL   316      29.473  44.140  21.767  0.00  0.00
ATOM   4996 1HG2 VAL   316      29.394  43.127  21.374  0.00  0.00
ATOM   4997 2HG2 VAL   316      29.444  43.983  22.846  0.00  0.00
ATOM   4998 3HG2 VAL   316      28.530  44.625  21.522  0.00  0.00
ATOM   4999  C   VAL   316      31.984  43.206  19.971  0.00  0.00
ATOM   5000  O   VAL   316      33.059  42.990  20.549  0.00  0.00
ATOM   5001  N   PHE   317      31.397  42.189  19.344  0.00  0.00
ATOM   5002  H   PHE   317      30.490  42.360  18.934  0.00  0.00
ATOM   5003  CA  PHE   317      31.969  40.837  19.318  0.00  0.00
ATOM   5004  HA  PHE   317      32.547  40.727  20.235  0.00  0.00
ATOM   5005  CB  PHE   317      30.858  39.745  19.327  0.00  0.00
ATOM   5006  HB2 PHE   317      30.165  39.920  18.504  0.00  0.00
ATOM   5007  HB3 PHE   317      31.387  38.819  19.097  0.00  0.00
ATOM   5008  CG  PHE   317      30.059  39.772  20.642  0.00  0.00
ATOM   5009  CD1 PHE   317      30.644  39.395  21.880  0.00  0.00
ATOM   5010  HD1 PHE   317      31.685  39.108  21.846  0.00  0.00
ATOM   5011  CE1 PHE   317      29.853  39.314  23.044  0.00  0.00
ATOM   5012  HE1 PHE   317      30.324  39.031  23.973  0.00  0.00
ATOM   5013  CZ  PHE   317      28.437  39.495  22.930  0.00  0.00
ATOM   5014  HZ  PHE   317      27.796  39.389  23.793  0.00  0.00
ATOM   5015  CE2 PHE   317      27.884  39.903  21.714  0.00  0.00
ATOM   5016  HE2 PHE   317      26.831  39.983  21.483  0.00  0.00
ATOM   5017  CD2 PHE   317      28.715  39.932  20.589  0.00  0.00
ATOM   5018  HD2 PHE   317      28.250  39.853  19.617  0.00  0.00
ATOM   5019  C   PHE   317      32.930  40.570  18.161  0.00  0.00
ATOM   5020  O   PHE   317      33.828  39.734  18.301  0.00  0.00
ATOM   5021  N   LYS   318      32.928  41.357  17.102  0.00  0.00
ATOM   5022  H   LYS   318      32.124  41.963  17.032  0.00  0.00
ATOM   5023  CA  LYS   318      34.039  41.567  16.136  0.00  0.00
ATOM   5024  HA  LYS   318      34.305  40.647  15.616  0.00  0.00
ATOM   5025  CB  LYS   318      33.618  42.588  15.022  0.00  0.00
ATOM   5026  HB2 LYS   318      32.751  42.256  14.451  0.00  0.00
ATOM   5027  HB3 LYS   318      33.326  43.567  15.402  0.00  0.00
ATOM   5028  CG  LYS   318      34.752  42.747  14.053  0.00  0.00
ATOM   5029  HG2 LYS   318      35.639  43.212  14.483  0.00  0.00
ATOM   5030  HG3 LYS   318      34.965  41.787  13.582  0.00  0.00
ATOM   5031  CD  LYS   318      34.326  43.565  12.853  0.00  0.00
ATOM   5032  HD2 LYS   318      35.217  43.716  12.242  0.00  0.00
ATOM   5033  HD3 LYS   318      33.573  43.057  12.252  0.00  0.00
ATOM   5034  CE  LYS   318      33.953  44.940  13.237  0.00  0.00
ATOM   5035  HE2 LYS   318      33.174  45.004  13.997  0.00  0.00
ATOM   5036  HE3 LYS   318      34.857  45.431  13.599  0.00  0.00
ATOM   5037  NZ  LYS   318      33.595  45.740  12.056  0.00  0.00
ATOM   5038  HZ1 LYS   318      32.746  45.289  11.748  0.00  0.00
ATOM   5039  HZ2 LYS   318      33.559  46.734  12.232  0.00  0.00
ATOM   5040  HZ3 LYS   318      34.287  45.699  11.321  0.00  0.00
ATOM   5041  C   LYS   318      35.287  41.925  16.936  0.00  0.00
ATOM   5042  O   LYS   318      36.255  41.274  16.880  0.00  0.00
ATOM   5043  N   GLU   319      35.193  42.927  17.811  0.00  0.00
ATOM   5044  H   GLU   319      34.375  43.519  17.765  0.00  0.00
ATOM   5045  CA  GLU   319      36.345  43.452  18.551  0.00  0.00
ATOM   5046  HA  GLU   319      37.182  43.695  17.896  0.00  0.00
ATOM   5047  CB  GLU   319      35.816  44.588  19.326  0.00  0.00
ATOM   5048  HB2 GLU   319      34.910  44.983  18.868  0.00  0.00
ATOM   5049  HB3 GLU   319      35.625  44.214  20.331  0.00  0.00
ATOM   5050  CG  GLU   319      36.804  45.738  19.542  0.00  0.00
ATOM   5051  HG2 GLU   319      36.438  46.354  20.363  0.00  0.00
ATOM   5052  HG3 GLU   319      37.765  45.373  19.902  0.00  0.00
ATOM   5053  CD  GLU   319      36.861  46.686  18.350  0.00  0.00
ATOM   5054  OE1 GLU   319      37.730  46.543  17.479  0.00  0.00
ATOM   5055  OE2 GLU   319      35.969  47.523  18.170  0.00  0.00
ATOM   5056  C   GLU   319      36.938  42.335  19.443  0.00  0.00
ATOM   5057  O   GLU   319      38.122  42.341  19.628  0.00  0.00
ATOM   5058  N   LYS   320      36.175  41.356  20.040  0.00  0.00
ATOM   5059  H   LYS   320      35.187  41.548  19.964  0.00  0.00
ATOM   5060  CA  LYS   320      36.681  40.368  20.995  0.00  0.00
ATOM   5061  HA  LYS   320      37.429  40.844  21.628  0.00  0.00
ATOM   5062  CB  LYS   320      35.491  39.883  21.749  0.00  0.00
ATOM   5063  HB2 LYS   320      34.943  40.711  22.200  0.00  0.00
ATOM   5064  HB3 LYS   320      34.903  39.250  21.085  0.00  0.00
ATOM   5065  CG  LYS   320      35.903  39.036  22.962  0.00  0.00
ATOM   5066  HG2 LYS   320      36.376  38.134  22.574  0.00  0.00
ATOM   5067  HG3 LYS   320      36.572  39.562  23.644  0.00  0.00
ATOM   5068  CD  LYS   320      34.679  38.470  23.655  0.00  0.00
ATOM   5069  HD2 LYS   320      34.031  39.211  24.123  0.00  0.00
ATOM   5070  HD3 LYS   320      34.111  38.056  22.821  0.00  0.00
ATOM   5071  CE  LYS   320      35.115  37.316  24.610  0.00  0.00
ATOM   5072  HE2 LYS   320      35.503  36.513  23.982  0.00  0.00
ATOM   5073  HE3 LYS   320      35.940  37.733  25.188  0.00  0.00
ATOM   5074  NZ  LYS   320      34.107  36.854  25.606  0.00  0.00
ATOM   5075  HZ1 LYS   320      33.638  37.688  25.929  0.00  0.00
ATOM   5076  HZ2 LYS   320      33.497  36.111  25.299  0.00  0.00
ATOM   5077  HZ3 LYS   320      34.566  36.486  26.427  0.00  0.00
ATOM   5078  C   LYS   320      37.410  39.276  20.287  0.00  0.00
ATOM   5079  O   LYS   320      38.469  38.873  20.719  0.00  0.00
ATOM   5080  N   TYR   321      36.848  38.716  19.200  0.00  0.00
ATOM   5081  H   TYR   321      35.987  39.116  18.858  0.00  0.00
ATOM   5082  CA  TYR   321      37.476  37.610  18.333  0.00  0.00
ATOM   5083  HA  TYR   321      38.222  37.102  18.944  0.00  0.00
ATOM   5084  CB  TYR   321      36.400  36.590  17.931  0.00  0.00
ATOM   5085  HB2 TYR   321      35.710  36.988  17.186  0.00  0.00
ATOM   5086  HB3 TYR   321      36.836  35.718  17.441  0.00  0.00
ATOM   5087  CG  TYR   321      35.736  36.159  19.184  0.00  0.00
ATOM   5088  CD1 TYR   321      36.375  35.486  20.186  0.00  0.00
ATOM   5089  HD1 TYR   321      37.416  35.293  19.972  0.00  0.00
ATOM   5090  CE1 TYR   321      35.698  35.055  21.393  0.00  0.00
ATOM   5091  HE1 TYR   321      36.149  34.492  22.197  0.00  0.00
ATOM   5092  CZ  TYR   321      34.273  35.369  21.437  0.00  0.00
ATOM   5093  OH  TYR   321      33.565  35.054  22.545  0.00  0.00
ATOM   5094  HH  TYR   321      34.046  34.317  22.927  0.00  0.00
ATOM   5095  CE2 TYR   321      33.692  36.220  20.509  0.00  0.00
ATOM   5096  HE2 TYR   321      32.730  36.683  20.678  0.00  0.00
ATOM   5097  CD2 TYR   321      34.399  36.516  19.343  0.00  0.00
ATOM   5098  HD2 TYR   321      33.977  37.178  18.600  0.00  0.00
ATOM   5099  C   TYR   321      38.371  38.125  17.163  0.00  0.00
ATOM   5100  O   TYR   321      38.969  37.267  16.508  0.00  0.00
ATOM   5101  N   LEU   322      38.417  39.513  16.905  0.00  0.00
ATOM   5102  H   LEU   322      37.926  40.058  17.598  0.00  0.00
ATOM   5103  CA  LEU   322      39.080  40.210  15.819  0.00  0.00
ATOM   5104  HA  LEU   322      38.707  41.233  15.765  0.00  0.00
ATOM   5105  CB  LEU   322      40.506  40.310  16.112  0.00  0.00
ATOM   5106  HB2 LEU   322      40.498  40.996  16.959  0.00  0.00
ATOM   5107  HB3 LEU   322      40.916  39.330  16.358  0.00  0.00
ATOM   5108  CG  LEU   322      41.348  41.017  15.044  0.00  0.00
ATOM   5109  HG  LEU   322      41.563  40.324  14.231  0.00  0.00
ATOM   5110  CD1 LEU   322      40.724  42.317  14.424  0.00  0.00
ATOM   5111 1HD1 LEU   322      41.501  42.806  13.834  0.00  0.00
ATOM   5112 2HD1 LEU   322      39.836  41.991  13.884  0.00  0.00
ATOM   5113 3HD1 LEU   322      40.352  42.959  15.222  0.00  0.00
ATOM   5114  CD2 LEU   322      42.780  41.429  15.538  0.00  0.00
ATOM   5115 1HD2 LEU   322      43.160  40.533  16.028  0.00  0.00
ATOM   5116 2HD2 LEU   322      43.421  41.572  14.669  0.00  0.00
ATOM   5117 3HD2 LEU   322      42.794  42.340  16.137  0.00  0.00
ATOM   5118  C   LEU   322      38.640  39.562  14.464  0.00  0.00
ATOM   5119  O   LEU   322      39.468  39.299  13.578  0.00  0.00
ATOM   5120  N   LEU   323      37.306  39.412  14.344  0.00  0.00
ATOM   5121  H   LEU   323      36.704  39.918  14.978  0.00  0.00
ATOM   5122  CA  LEU   323      36.709  38.849  13.143  0.00  0.00
ATOM   5123  HA  LEU   323      37.119  37.857  12.954  0.00  0.00
ATOM   5124  CB  LEU   323      35.216  38.547  13.196  0.00  0.00
ATOM   5125  HB2 LEU   323      34.647  39.472  13.281  0.00  0.00
ATOM   5126  HB3 LEU   323      34.946  37.970  12.311  0.00  0.00
ATOM   5127  CG  LEU   323      34.911  37.673  14.372  0.00  0.00
ATOM   5128  HG  LEU   323      35.199  38.298  15.217  0.00  0.00
ATOM   5129  CD1 LEU   323      33.373  37.482  14.468  0.00  0.00
ATOM   5130 1HD1 LEU   323      33.065  36.951  15.369  0.00  0.00
ATOM   5131 2HD1 LEU   323      32.807  38.407  14.584  0.00  0.00
ATOM   5132 3HD1 LEU   323      32.923  36.877  13.681  0.00  0.00
ATOM   5133  CD2 LEU   323      35.564  36.283  14.304  0.00  0.00
ATOM   5134 1HD2 LEU   323      35.142  35.643  15.079  0.00  0.00
ATOM   5135 2HD2 LEU   323      35.292  35.909  13.317  0.00  0.00
ATOM   5136 3HD2 LEU   323      36.647  36.392  14.361  0.00  0.00
ATOM   5137  C   LEU   323      37.080  39.760  11.952  0.00  0.00
ATOM   5138  O   LEU   323      37.199  40.936  11.971  0.00  0.00
ATOM   5139  N   SER   324      37.067  39.136  10.788  0.00  0.00
ATOM   5140  H   SER   324      37.075  38.126  10.798  0.00  0.00
ATOM   5141  CA  SER   324      36.843  39.800   9.464  0.00  0.00
ATOM   5142  HA  SER   324      37.423  40.717   9.568  0.00  0.00
ATOM   5143  CB  SER   324      37.587  38.898   8.450  0.00  0.00
ATOM   5144  HB2 SER   324      37.121  37.928   8.275  0.00  0.00
ATOM   5145  HB3 SER   324      37.444  39.366   7.476  0.00  0.00
ATOM   5146  OG  SER   324      38.973  38.877   8.713  0.00  0.00
ATOM   5147  HG  SER   324      39.130  38.350   9.501  0.00  0.00
ATOM   5148  C   SER   324      35.381  40.089   9.173  0.00  0.00
ATOM   5149  O   SER   324      34.513  39.556   9.805  0.00  0.00
ATOM   5150  N   GLU   325      35.118  40.962   8.224  0.00  0.00
ATOM   5151  H   GLU   325      35.920  41.461   7.864  0.00  0.00
ATOM   5152  CA  GLU   325      33.811  41.354   7.768  0.00  0.00
ATOM   5153  HA  GLU   325      33.117  40.547   7.998  0.00  0.00
ATOM   5154  CB  GLU   325      33.402  42.598   8.558  0.00  0.00
ATOM   5155  HB2 GLU   325      32.347  42.841   8.430  0.00  0.00
ATOM   5156  HB3 GLU   325      33.596  42.407   9.614  0.00  0.00
ATOM   5157  CG  GLU   325      34.197  43.784   8.022  0.00  0.00
ATOM   5158  HG2 GLU   325      35.267  43.590   7.957  0.00  0.00
ATOM   5159  HG3 GLU   325      33.841  44.046   7.025  0.00  0.00
ATOM   5160  CD  GLU   325      34.023  45.066   8.983  0.00  0.00
ATOM   5161  OE1 GLU   325      32.886  45.510   9.284  0.00  0.00
ATOM   5162  OE2 GLU   325      35.027  45.481   9.646  0.00  0.00
ATOM   5163  C   GLU   325      33.660  41.437   6.200  0.00  0.00
ATOM   5164  O   GLU   325      34.564  41.819   5.493  0.00  0.00
ATOM   5165  N   ASP   326      32.576  40.872   5.723  0.00  0.00
ATOM   5166  H   ASP   326      31.941  40.432   6.373  0.00  0.00
ATOM   5167  CA  ASP   326      32.298  40.701   4.289  0.00  0.00
ATOM   5168  HA  ASP   326      33.100  41.122   3.682  0.00  0.00
ATOM   5169  CB  ASP   326      32.144  39.224   3.899  0.00  0.00
ATOM   5170  HB2 ASP   326      33.104  38.817   4.215  0.00  0.00
ATOM   5171  HB3 ASP   326      31.419  38.768   4.573  0.00  0.00
ATOM   5172  CG  ASP   326      31.904  39.005   2.411  0.00  0.00
ATOM   5173  OD1 ASP   326      32.842  39.333   1.670  0.00  0.00
ATOM   5174  OD2 ASP   326      30.754  38.815   2.018  0.00  0.00
ATOM   5175  C   ASP   326      31.092  41.494   3.752  0.00  0.00
ATOM   5176  O   ASP   326      30.110  41.747   4.454  0.00  0.00
ATOM   5177  N   THR   327      31.156  42.027   2.544  0.00  0.00
ATOM   5178  H   THR   327      31.768  41.508   1.928  0.00  0.00
ATOM   5179  CA  THR   327      30.279  43.082   2.009  0.00  0.00
ATOM   5180  HA  THR   327      30.351  43.951   2.663  0.00  0.00
ATOM   5181  CB  THR   327      30.791  43.557   0.627  0.00  0.00
ATOM   5182  HB  THR   327      30.030  44.251   0.272  0.00  0.00
ATOM   5183  CG2 THR   327      32.025  44.435   0.759  0.00  0.00
ATOM   5184 1HG2 THR   327      31.755  45.265   1.412  0.00  0.00
ATOM   5185 2HG2 THR   327      32.917  43.923   1.117  0.00  0.00
ATOM   5186 3HG2 THR   327      32.255  44.859  -0.219  0.00  0.00
ATOM   5187  OG1 THR   327      31.081  42.593  -0.376  0.00  0.00
ATOM   5188  HG1 THR   327      30.907  43.022  -1.217  0.00  0.00
ATOM   5189  C   THR   327      28.822  42.715   1.940  0.00  0.00
ATOM   5190  O   THR   327      27.920  43.556   2.160  0.00  0.00
ATOM   5191  N   SER   328      28.541  41.406   1.923  0.00  0.00
ATOM   5192  H   SER   328      29.324  40.789   1.764  0.00  0.00
ATOM   5193  CA  SER   328      27.214  40.712   2.075  0.00  0.00
ATOM   5194  HA  SER   328      26.552  41.095   1.297  0.00  0.00
ATOM   5195  CB  SER   328      27.400  39.187   1.834  0.00  0.00
ATOM   5196  HB2 SER   328      26.448  38.657   1.870  0.00  0.00
ATOM   5197  HB3 SER   328      27.664  39.001   0.793  0.00  0.00
ATOM   5198  OG  SER   328      28.235  38.537   2.798  0.00  0.00
ATOM   5199  HG  SER   328      29.142  38.619   2.492  0.00  0.00
ATOM   5200  C   SER   328      26.504  40.855   3.451  0.00  0.00
ATOM   5201  O   SER   328      25.382  40.457   3.576  0.00  0.00
ATOM   5202  N   GLY   329      27.211  41.293   4.492  0.00  0.00
ATOM   5203  H   GLY   329      28.182  41.552   4.387  0.00  0.00
ATOM   5204  CA  GLY   329      26.722  41.410   5.849  0.00  0.00
ATOM   5205  HA2 GLY   329      26.993  42.406   6.199  0.00  0.00
ATOM   5206  HA3 GLY   329      25.633  41.399   5.798  0.00  0.00
ATOM   5207  C   GLY   329      27.255  40.371   6.841  0.00  0.00
ATOM   5208  O   GLY   329      26.756  40.354   7.977  0.00  0.00
ATOM   5209  N   LYS   330      28.186  39.484   6.503  0.00  0.00
ATOM   5210  H   LYS   330      28.532  39.536   5.555  0.00  0.00
ATOM   5211  CA  LYS   330      28.637  38.300   7.397  0.00  0.00
ATOM   5212  HA  LYS   330      27.895  38.165   8.185  0.00  0.00
ATOM   5213  CB  LYS   330      28.663  37.012   6.547  0.00  0.00
ATOM   5214  HB2 LYS   330      28.833  36.205   7.258  0.00  0.00
ATOM   5215  HB3 LYS   330      27.699  36.836   6.068  0.00  0.00
ATOM   5216  CG  LYS   330      29.734  36.867   5.425  0.00  0.00
ATOM   5217  HG2 LYS   330      29.736  37.758   4.798  0.00  0.00
ATOM   5218  HG3 LYS   330      30.738  36.902   5.850  0.00  0.00
ATOM   5219  CD  LYS   330      29.547  35.637   4.560  0.00  0.00
ATOM   5220  HD2 LYS   330      29.832  34.695   5.028  0.00  0.00
ATOM   5221  HD3 LYS   330      28.540  35.727   4.153  0.00  0.00
ATOM   5222  CE  LYS   330      30.519  35.832   3.399  0.00  0.00
ATOM   5223  HE2 LYS   330      30.440  36.836   2.983  0.00  0.00
ATOM   5224  HE3 LYS   330      31.529  35.898   3.805  0.00  0.00
ATOM   5225  NZ  LYS   330      30.309  34.804   2.364  0.00  0.00
ATOM   5226  HZ1 LYS   330      31.054  34.616   1.709  0.00  0.00
ATOM   5227  HZ2 LYS   330      30.135  33.935   2.848  0.00  0.00
ATOM   5228  HZ3 LYS   330      29.472  34.975   1.826  0.00  0.00
ATOM   5229  C   LYS   330      29.970  38.617   8.088  0.00  0.00
ATOM   5230  O   LYS   330      30.657  39.607   7.822  0.00  0.00
ATOM   5231  N   PHE   331      30.362  37.781   8.989  0.00  0.00
ATOM   5232  H   PHE   331      29.716  37.057   9.274  0.00  0.00
ATOM   5233  CA  PHE   331      31.572  37.787   9.733  0.00  0.00
ATOM   5234  HA  PHE   331      32.223  38.577   9.359  0.00  0.00
ATOM   5235  CB  PHE   331      31.322  37.990  11.220  0.00  0.00
ATOM   5236  HB2 PHE   331      30.798  37.063  11.452  0.00  0.00
ATOM   5237  HB3 PHE   331      32.281  37.935  11.736  0.00  0.00
ATOM   5238  CG  PHE   331      30.730  39.358  11.619  0.00  0.00
ATOM   5239  CD1 PHE   331      31.470  40.444  12.145  0.00  0.00
ATOM   5240  HD1 PHE   331      32.500  40.301  12.437  0.00  0.00
ATOM   5241  CE1 PHE   331      30.813  41.635  12.534  0.00  0.00
ATOM   5242  HE1 PHE   331      31.308  42.426  13.077  0.00  0.00
ATOM   5243  CZ  PHE   331      29.455  41.805  12.236  0.00  0.00
ATOM   5244  HZ  PHE   331      29.136  42.823  12.403  0.00  0.00
ATOM   5245  CE2 PHE   331      28.679  40.773  11.669  0.00  0.00
ATOM   5246  HE2 PHE   331      27.648  40.962  11.407  0.00  0.00
ATOM   5247  CD2 PHE   331      29.364  39.531  11.454  0.00  0.00
ATOM   5248  HD2 PHE   331      28.760  38.758  11.003  0.00  0.00
ATOM   5249  C   PHE   331      32.440  36.494   9.516  0.00  0.00
ATOM   5250  O   PHE   331      31.927  35.333   9.508  0.00  0.00
ATOM   5251  N   SER   332      33.789  36.644   9.533  0.00  0.00
ATOM   5252  H   SER   332      34.172  37.578   9.578  0.00  0.00
ATOM   5253  CA  SER   332      34.730  35.736   8.901  0.00  0.00
ATOM   5254  HA  SER   332      34.352  34.715   8.849  0.00  0.00
ATOM   5255  CB  SER   332      34.984  36.287   7.469  0.00  0.00
ATOM   5256  HB2 SER   332      35.594  37.186   7.381  0.00  0.00
ATOM   5257  HB3 SER   332      35.586  35.601   6.871  0.00  0.00
ATOM   5258  OG  SER   332      33.708  36.685   6.825  0.00  0.00
ATOM   5259  HG  SER   332      33.923  37.250   6.080  0.00  0.00
ATOM   5260  C   SER   332      36.037  35.715   9.753  0.00  0.00
ATOM   5261  O   SER   332      36.213  36.460  10.706  0.00  0.00
ATOM   5262  N   VAL   333      36.906  34.748   9.490  0.00  0.00
ATOM   5263  H   VAL   333      36.738  34.053   8.777  0.00  0.00
ATOM   5264  CA  VAL   333      38.265  34.632  10.070  0.00  0.00
ATOM   5265  HA  VAL   333      38.504  35.541  10.621  0.00  0.00
ATOM   5266  CB  VAL   333      38.405  33.436  11.086  0.00  0.00
ATOM   5267  HB  VAL   333      39.403  33.517  11.517  0.00  0.00
ATOM   5268  CG1 VAL   333      37.360  33.561  12.217  0.00  0.00
ATOM   5269 1HG1 VAL   333      36.413  33.095  11.943  0.00  0.00
ATOM   5270 2HG1 VAL   333      37.735  32.982  13.060  0.00  0.00
ATOM   5271 3HG1 VAL   333      37.258  34.595  12.547  0.00  0.00
ATOM   5272  CG2 VAL   333      38.167  32.065  10.485  0.00  0.00
ATOM   5273 1HG2 VAL   333      37.134  32.021  10.141  0.00  0.00
ATOM   5274 2HG2 VAL   333      38.656  32.138   9.514  0.00  0.00
ATOM   5275 3HG2 VAL   333      38.513  31.290  11.168  0.00  0.00
ATOM   5276  C   VAL   333      39.404  34.717   9.025  0.00  0.00
ATOM   5277  O   VAL   333      39.228  34.443   7.821  0.00  0.00
ATOM   5278  N   ASP   334      40.630  35.027   9.464  0.00  0.00
ATOM   5279  H   ASP   334      40.715  35.215  10.453  0.00  0.00
ATOM   5280  CA  ASP   334      41.977  35.045   8.775  0.00  0.00
ATOM   5281  HA  ASP   334      41.960  34.458   7.857  0.00  0.00
ATOM   5282  CB  ASP   334      42.309  36.507   8.383  0.00  0.00
ATOM   5283  HB2 ASP   334      41.812  36.675   7.428  0.00  0.00
ATOM   5284  HB3 ASP   334      42.092  37.246   9.154  0.00  0.00
ATOM   5285  CG  ASP   334      43.724  36.644   8.001  0.00  0.00
ATOM   5286  OD1 ASP   334      44.530  37.364   8.685  0.00  0.00
ATOM   5287  OD2 ASP   334      44.106  35.880   7.088  0.00  0.00
ATOM   5288  C   ASP   334      43.158  34.571   9.641  0.00  0.00
ATOM   5289  O   ASP   334      43.295  34.987  10.822  0.00  0.00
ATOM   5290  N   LYS   335      44.162  33.929   9.093  0.00  0.00
ATOM   5291  H   LYS   335      44.138  33.936   8.083  0.00  0.00
ATOM   5292  CA  LYS   335      45.230  33.246   9.957  0.00  0.00
ATOM   5293  HA  LYS   335      44.678  32.890  10.828  0.00  0.00
ATOM   5294  CB  LYS   335      45.778  32.094   9.120  0.00  0.00
ATOM   5295  HB2 LYS   335      46.590  31.659   9.704  0.00  0.00
ATOM   5296  HB3 LYS   335      44.948  31.401   8.989  0.00  0.00
ATOM   5297  CG  LYS   335      46.234  32.455   7.713  0.00  0.00
ATOM   5298  HG2 LYS   335      45.491  33.131   7.291  0.00  0.00
ATOM   5299  HG3 LYS   335      47.136  33.065   7.682  0.00  0.00
ATOM   5300  CD  LYS   335      46.379  31.181   6.886  0.00  0.00
ATOM   5301  HD2 LYS   335      45.495  30.551   6.995  0.00  0.00
ATOM   5302  HD3 LYS   335      46.340  31.550   5.862  0.00  0.00
ATOM   5303  CE  LYS   335      47.720  30.433   7.113  0.00  0.00
ATOM   5304  HE2 LYS   335      48.586  31.078   6.966  0.00  0.00
ATOM   5305  HE3 LYS   335      47.735  30.130   8.160  0.00  0.00
ATOM   5306  NZ  LYS   335      47.696  29.296   6.299  0.00  0.00
ATOM   5307  HZ1 LYS   335      48.514  28.727   6.461  0.00  0.00
ATOM   5308  HZ2 LYS   335      46.911  28.713   6.553  0.00  0.00
ATOM   5309  HZ3 LYS   335      47.677  29.521   5.314  0.00  0.00
ATOM   5310  C   LYS   335      46.290  34.158  10.605  0.00  0.00
ATOM   5311  O   LYS   335      47.092  33.744  11.421  0.00  0.00
ATOM   5312  N   LEU   336      46.239  35.456  10.256  0.00  0.00
ATOM   5313  H   LEU   336      45.488  35.607   9.598  0.00  0.00
ATOM   5314  CA  LEU   336      47.159  36.556  10.622  0.00  0.00
ATOM   5315  HA  LEU   336      47.988  36.093  11.157  0.00  0.00
ATOM   5316  CB  LEU   336      47.833  37.138   9.355  0.00  0.00
ATOM   5317  HB2 LEU   336      48.448  36.398   8.842  0.00  0.00
ATOM   5318  HB3 LEU   336      47.033  37.357   8.647  0.00  0.00
ATOM   5319  CG  LEU   336      48.668  38.422   9.528  0.00  0.00
ATOM   5320  HG  LEU   336      47.931  39.163   9.835  0.00  0.00
ATOM   5321  CD1 LEU   336      49.745  38.430  10.602  0.00  0.00
ATOM   5322 1HD1 LEU   336      50.387  39.311  10.566  0.00  0.00
ATOM   5323 2HD1 LEU   336      49.334  38.376  11.611  0.00  0.00
ATOM   5324 3HD1 LEU   336      50.313  37.503  10.530  0.00  0.00
ATOM   5325  CD2 LEU   336      49.370  38.623   8.252  0.00  0.00
ATOM   5326 1HD2 LEU   336      50.029  39.490   8.184  0.00  0.00
ATOM   5327 2HD2 LEU   336      50.002  37.754   8.067  0.00  0.00
ATOM   5328 3HD2 LEU   336      48.550  38.861   7.575  0.00  0.00
ATOM   5329  C   LEU   336      46.487  37.601  11.533  0.00  0.00
ATOM   5330  O   LEU   336      46.979  37.857  12.604  0.00  0.00
ATOM   5331  N   LYS   337      45.200  37.913  11.292  0.00  0.00
ATOM   5332  H   LYS   337      44.830  37.801  10.360  0.00  0.00
ATOM   5333  CA  LYS   337      44.301  38.475  12.314  0.00  0.00
ATOM   5334  HA  LYS   337      44.756  39.355  12.768  0.00  0.00
ATOM   5335  CB  LYS   337      43.085  38.948  11.600  0.00  0.00
ATOM   5336  HB2 LYS   337      42.714  38.155  10.951  0.00  0.00
ATOM   5337  HB3 LYS   337      42.287  39.011  12.340  0.00  0.00
ATOM   5338  CG  LYS   337      43.113  40.220  10.706  0.00  0.00
ATOM   5339  HG2 LYS   337      43.652  41.014  11.224  0.00  0.00
ATOM   5340  HG3 LYS   337      43.556  39.880   9.770  0.00  0.00
ATOM   5341  CD  LYS   337      41.729  40.745  10.284  0.00  0.00
ATOM   5342  HD2 LYS   337      41.162  39.908   9.876  0.00  0.00
ATOM   5343  HD3 LYS   337      41.272  41.159  11.184  0.00  0.00
ATOM   5344  CE  LYS   337      41.890  41.803   9.219  0.00  0.00
ATOM   5345  HE2 LYS   337      42.759  41.595   8.595  0.00  0.00
ATOM   5346  HE3 LYS   337      41.040  41.887   8.541  0.00  0.00
ATOM   5347  NZ  LYS   337      41.990  43.216   9.744  0.00  0.00
ATOM   5348  HZ1 LYS   337      41.121  43.578  10.109  0.00  0.00
ATOM   5349  HZ2 LYS   337      42.758  43.176  10.398  0.00  0.00
ATOM   5350  HZ3 LYS   337      42.328  43.920   9.103  0.00  0.00
ATOM   5351  C   LYS   337      43.963  37.473  13.434  0.00  0.00
ATOM   5352  O   LYS   337      43.728  37.982  14.518  0.00  0.00
ATOM   5353  N   PHE   338      44.148  36.149  13.288  0.00  0.00
ATOM   5354  H   PHE   338      44.392  35.856  12.353  0.00  0.00
ATOM   5355  CA  PHE   338      44.184  35.237  14.426  0.00  0.00
ATOM   5356  HA  PHE   338      43.300  35.453  15.028  0.00  0.00
ATOM   5357  CB  PHE   338      44.053  33.849  13.881  0.00  0.00
ATOM   5358  HB2 PHE   338      43.117  33.894  13.324  0.00  0.00
ATOM   5359  HB3 PHE   338      44.977  33.616  13.350  0.00  0.00
ATOM   5360  CG  PHE   338      43.818  32.885  15.022  0.00  0.00
ATOM   5361  CD1 PHE   338      42.537  32.762  15.645  0.00  0.00
ATOM   5362  HD1 PHE   338      41.767  33.395  15.229  0.00  0.00
ATOM   5363  CE1 PHE   338      42.375  32.014  16.841  0.00  0.00
ATOM   5364  HE1 PHE   338      41.382  31.912  17.253  0.00  0.00
ATOM   5365  CZ  PHE   338      43.466  31.364  17.427  0.00  0.00
ATOM   5366  HZ  PHE   338      43.438  30.629  18.218  0.00  0.00
ATOM   5367  CE2 PHE   338      44.709  31.487  16.857  0.00  0.00
ATOM   5368  HE2 PHE   338      45.534  30.990  17.348  0.00  0.00
ATOM   5369  CD2 PHE   338      44.915  32.131  15.635  0.00  0.00
ATOM   5370  HD2 PHE   338      45.931  32.241  15.284  0.00  0.00
ATOM   5371  C   PHE   338      45.424  35.314  15.344  0.00  0.00
ATOM   5372  O   PHE   338      45.260  35.472  16.539  0.00  0.00
ATOM   5373  N   ASP   339      46.571  35.452  14.738  0.00  0.00
ATOM   5374  H   ASP   339      46.599  35.638  13.745  0.00  0.00
ATOM   5375  CA  ASP   339      47.818  35.359  15.479  0.00  0.00
ATOM   5376  HA  ASP   339      47.654  34.605  16.250  0.00  0.00
ATOM   5377  CB  ASP   339      48.986  34.911  14.601  0.00  0.00
ATOM   5378  HB2 ASP   339      48.959  33.852  14.345  0.00  0.00
ATOM   5379  HB3 ASP   339      48.916  35.467  13.666  0.00  0.00
ATOM   5380  CG  ASP   339      50.279  35.192  15.362  0.00  0.00
ATOM   5381  OD1 ASP   339      50.991  36.171  15.080  0.00  0.00
ATOM   5382  OD2 ASP   339      50.706  34.327  16.157  0.00  0.00
ATOM   5383  C   ASP   339      48.041  36.636  16.228  0.00  0.00
ATOM   5384  O   ASP   339      48.425  36.563  17.419  0.00  0.00
ATOM   5385  N   LYS   340      47.711  37.779  15.579  0.00  0.00
ATOM   5386  H   LYS   340      47.309  37.677  14.658  0.00  0.00
ATOM   5387  CA  LYS   340      47.709  39.027  16.269  0.00  0.00
ATOM   5388  HA  LYS   340      48.710  39.227  16.653  0.00  0.00
ATOM   5389  CB  LYS   340      47.211  40.173  15.463  0.00  0.00
ATOM   5390  HB2 LYS   340      46.210  39.929  15.110  0.00  0.00
ATOM   5391  HB3 LYS   340      47.202  41.110  16.020  0.00  0.00
ATOM   5392  CG  LYS   340      48.072  40.463  14.277  0.00  0.00
ATOM   5393  HG2 LYS   340      49.058  40.846  14.544  0.00  0.00
ATOM   5394  HG3 LYS   340      48.406  39.536  13.812  0.00  0.00
ATOM   5395  CD  LYS   340      47.468  41.427  13.295  0.00  0.00
ATOM   5396  HD2 LYS   340      46.564  41.099  12.784  0.00  0.00
ATOM   5397  HD3 LYS   340      47.249  42.390  13.755  0.00  0.00
ATOM   5398  CE  LYS   340      48.507  41.456  12.163  0.00  0.00
ATOM   5399  HE2 LYS   340      49.452  41.395  12.703  0.00  0.00
ATOM   5400  HE3 LYS   340      48.375  40.622  11.474  0.00  0.00
ATOM   5401  NZ  LYS   340      48.481  42.647  11.359  0.00  0.00
ATOM   5402  HZ1 LYS   340      48.514  43.438  11.985  0.00  0.00
ATOM   5403  HZ2 LYS   340      49.226  42.722  10.682  0.00  0.00
ATOM   5404  HZ3 LYS   340      47.604  42.786  10.878  0.00  0.00
ATOM   5405  C   LYS   340      46.904  39.075  17.596  0.00  0.00
ATOM   5406  O   LYS   340      47.381  39.768  18.519  0.00  0.00
ATOM   5407  N   LEU   341      45.757  38.530  17.664  0.00  0.00
ATOM   5408  H   LEU   341      45.438  37.933  16.914  0.00  0.00
ATOM   5409  CA  LEU   341      44.966  38.447  18.910  0.00  0.00
ATOM   5410  HA  LEU   341      44.900  39.470  19.280  0.00  0.00
ATOM   5411  CB  LEU   341      43.570  38.083  18.431  0.00  0.00
ATOM   5412  HB2 LEU   341      43.327  38.771  17.620  0.00  0.00
ATOM   5413  HB3 LEU   341      43.575  37.120  17.923  0.00  0.00
ATOM   5414  CG  LEU   341      42.455  38.110  19.501  0.00  0.00
ATOM   5415  HG  LEU   341      42.728  37.424  20.302  0.00  0.00
ATOM   5416  CD1 LEU   341      42.333  39.467  20.216  0.00  0.00
ATOM   5417 1HD1 LEU   341      42.324  40.278  19.489  0.00  0.00
ATOM   5418 2HD1 LEU   341      41.429  39.471  20.827  0.00  0.00
ATOM   5419 3HD1 LEU   341      43.213  39.639  20.836  0.00  0.00
ATOM   5420  CD2 LEU   341      41.006  37.815  19.032  0.00  0.00
ATOM   5421 1HD2 LEU   341      40.368  37.619  19.894  0.00  0.00
ATOM   5422 2HD2 LEU   341      40.707  38.711  18.489  0.00  0.00
ATOM   5423 3HD2 LEU   341      41.088  36.953  18.371  0.00  0.00
ATOM   5424  C   LEU   341      45.541  37.457  19.930  0.00  0.00
ATOM   5425  O   LEU   341      45.872  37.767  21.083  0.00  0.00
ATOM   5426  N   TYR   342      45.764  36.212  19.557  0.00  0.00
ATOM   5427  H   TYR   342      45.694  36.077  18.558  0.00  0.00
ATOM   5428  CA  TYR   342      46.108  35.058  20.427  0.00  0.00
ATOM   5429  HA  TYR   342      45.329  35.006  21.187  0.00  0.00
ATOM   5430  CB  TYR   342      46.110  33.771  19.599  0.00  0.00
ATOM   5431  HB2 TYR   342      45.200  33.698  19.005  0.00  0.00
ATOM   5432  HB3 TYR   342      46.889  33.768  18.836  0.00  0.00
ATOM   5433  CG  TYR   342      46.282  32.564  20.493  0.00  0.00
ATOM   5434  CD1 TYR   342      45.175  31.694  20.732  0.00  0.00
ATOM   5435  HD1 TYR   342      44.207  31.958  20.334  0.00  0.00
ATOM   5436  CE1 TYR   342      45.426  30.525  21.448  0.00  0.00
ATOM   5437  HE1 TYR   342      44.566  29.924  21.705  0.00  0.00
ATOM   5438  CZ  TYR   342      46.757  30.208  21.866  0.00  0.00
ATOM   5439  OH  TYR   342      46.977  29.094  22.566  0.00  0.00
ATOM   5440  HH  TYR   342      46.109  28.800  22.851  0.00  0.00
ATOM   5441  CE2 TYR   342      47.806  31.078  21.623  0.00  0.00
ATOM   5442  HE2 TYR   342      48.805  30.900  21.996  0.00  0.00
ATOM   5443  CD2 TYR   342      47.595  32.240  20.891  0.00  0.00
ATOM   5444  HD2 TYR   342      48.439  32.843  20.591  0.00  0.00
ATOM   5445  C   TYR   342      47.443  35.301  21.155  0.00  0.00
ATOM   5446  O   TYR   342      47.652  35.113  22.343  0.00  0.00
ATOM   5447  N   LYS   343      48.364  35.962  20.416  0.00  0.00
ATOM   5448  H   LYS   343      48.157  36.228  19.465  0.00  0.00
ATOM   5449  CA  LYS   343      49.629  36.424  20.871  0.00  0.00
ATOM   5450  HA  LYS   343      50.110  35.493  21.170  0.00  0.00
ATOM   5451  CB  LYS   343      50.492  36.991  19.666  0.00  0.00
ATOM   5452  HB2 LYS   343      50.661  36.229  18.906  0.00  0.00
ATOM   5453  HB3 LYS   343      49.970  37.853  19.251  0.00  0.00
ATOM   5454  CG  LYS   343      51.965  37.303  19.979  0.00  0.00
ATOM   5455  HG2 LYS   343      51.947  37.887  20.900  0.00  0.00
ATOM   5456  HG3 LYS   343      52.442  36.353  20.221  0.00  0.00
ATOM   5457  CD  LYS   343      52.579  38.153  18.800  0.00  0.00
ATOM   5458  HD2 LYS   343      52.010  39.083  18.782  0.00  0.00
ATOM   5459  HD3 LYS   343      53.597  38.485  19.004  0.00  0.00
ATOM   5460  CE  LYS   343      52.343  37.705  17.339  0.00  0.00
ATOM   5461  HE2 LYS   343      51.288  37.723  17.070  0.00  0.00
ATOM   5462  HE3 LYS   343      52.729  38.414  16.606  0.00  0.00
ATOM   5463  NZ  LYS   343      52.980  36.370  17.060  0.00  0.00
ATOM   5464  HZ1 LYS   343      53.810  36.329  16.487  0.00  0.00
ATOM   5465  HZ2 LYS   343      53.040  35.851  17.926  0.00  0.00
ATOM   5466  HZ3 LYS   343      52.212  35.922  16.581  0.00  0.00
ATOM   5467  C   LYS   343      49.558  37.460  22.030  0.00  0.00
ATOM   5468  O   LYS   343      50.161  37.291  23.033  0.00  0.00
ATOM   5469  N   MET   344      48.725  38.519  21.923  0.00  0.00
ATOM   5470  H   MET   344      48.055  38.572  21.169  0.00  0.00
ATOM   5471  CA  MET   344      48.537  39.517  22.998  0.00  0.00
ATOM   5472  HA  MET   344      49.523  39.834  23.340  0.00  0.00
ATOM   5473  CB  MET   344      47.851  40.791  22.387  0.00  0.00
ATOM   5474  HB2 MET   344      48.433  41.049  21.503  0.00  0.00
ATOM   5475  HB3 MET   344      46.799  40.558  22.216  0.00  0.00
ATOM   5476  CG  MET   344      48.025  41.918  23.393  0.00  0.00
ATOM   5477  HG2 MET   344      47.399  41.767  24.273  0.00  0.00
ATOM   5478  HG3 MET   344      49.106  41.940  23.534  0.00  0.00
ATOM   5479  SD  MET   344      47.346  43.417  22.700  0.00  0.00
ATOM   5480  CE  MET   344      45.598  43.421  23.294  0.00  0.00
ATOM   5481  HE1 MET   344      45.428  43.171  24.341  0.00  0.00
ATOM   5482  HE2 MET   344      45.222  44.417  23.056  0.00  0.00
ATOM   5483  HE3 MET   344      44.961  42.790  22.675  0.00  0.00
ATOM   5484  C   MET   344      47.722  38.920  24.107  0.00  0.00
ATOM   5485  O   MET   344      47.848  39.350  25.249  0.00  0.00
ATOM   5486  N   LEU   345      46.892  37.885  23.834  0.00  0.00
ATOM   5487  H   LEU   345      46.738  37.567  22.888  0.00  0.00
ATOM   5488  CA  LEU   345      46.066  37.272  24.859  0.00  0.00
ATOM   5489  HA  LEU   345      45.767  37.965  25.645  0.00  0.00
ATOM   5490  CB  LEU   345      44.807  36.687  24.085  0.00  0.00
ATOM   5491  HB2 LEU   345      45.125  36.184  23.172  0.00  0.00
ATOM   5492  HB3 LEU   345      44.413  35.958  24.793  0.00  0.00
ATOM   5493  CG  LEU   345      43.659  37.757  23.719  0.00  0.00
ATOM   5494  HG  LEU   345      44.125  38.407  22.979  0.00  0.00
ATOM   5495  CD1 LEU   345      42.423  37.084  23.091  0.00  0.00
ATOM   5496 1HD1 LEU   345      42.818  36.307  22.437  0.00  0.00
ATOM   5497 2HD1 LEU   345      41.919  36.588  23.921  0.00  0.00
ATOM   5498 3HD1 LEU   345      41.733  37.790  22.627  0.00  0.00
ATOM   5499  CD2 LEU   345      43.100  38.622  24.880  0.00  0.00
ATOM   5500 1HD2 LEU   345      42.743  39.527  24.389  0.00  0.00
ATOM   5501 2HD2 LEU   345      42.253  38.103  25.329  0.00  0.00
ATOM   5502 3HD2 LEU   345      43.804  38.986  25.628  0.00  0.00
ATOM   5503  C   LEU   345      46.760  36.183  25.731  0.00  0.00
ATOM   5504  O   LEU   345      46.291  35.892  26.856  0.00  0.00
ATOM   5505  N   THR   346      47.841  35.558  25.205  0.00  0.00
ATOM   5506  H   THR   346      48.167  35.911  24.316  0.00  0.00
ATOM   5507  CA  THR   346      48.512  34.436  25.833  0.00  0.00
ATOM   5508  HA  THR   346      48.213  34.344  26.878  0.00  0.00
ATOM   5509  CB  THR   346      48.274  33.128  25.123  0.00  0.00
ATOM   5510  HB  THR   346      48.664  32.267  25.665  0.00  0.00
ATOM   5511  CG2 THR   346      46.791  32.879  25.197  0.00  0.00
ATOM   5512 1HG2 THR   346      46.156  33.653  24.768  0.00  0.00
ATOM   5513 2HG2 THR   346      46.514  31.978  24.649  0.00  0.00
ATOM   5514 3HG2 THR   346      46.406  32.819  26.216  0.00  0.00
ATOM   5515  OG1 THR   346      48.808  33.004  23.845  0.00  0.00
ATOM   5516  HG1 THR   346      48.416  33.738  23.367  0.00  0.00
ATOM   5517  C   THR   346      50.060  34.620  25.951  0.00  0.00
ATOM   5518  O   THR   346      50.665  34.011  26.827  0.00  0.00
ATOM   5519  N   GLU   347      50.820  35.420  25.135  0.00  0.00
ATOM   5520  H   GLU   347      50.351  35.833  24.341  0.00  0.00
ATOM   5521  CA  GLU   347      52.352  35.459  25.093  0.00  0.00
ATOM   5522  HA  GLU   347      52.747  34.509  25.451  0.00  0.00
ATOM   5523  CB  GLU   347      52.745  35.328  23.675  0.00  0.00
ATOM   5524  HB2 GLU   347      52.091  34.707  23.064  0.00  0.00
ATOM   5525  HB3 GLU   347      52.668  36.310  23.208  0.00  0.00
ATOM   5526  CG  GLU   347      54.164  34.810  23.447  0.00  0.00
ATOM   5527  HG2 GLU   347      54.756  35.600  23.911  0.00  0.00
ATOM   5528  HG3 GLU   347      54.432  33.902  23.988  0.00  0.00
ATOM   5529  CD  GLU   347      54.469  34.833  21.971  0.00  0.00
ATOM   5530  OE1 GLU   347      54.943  35.844  21.431  0.00  0.00
ATOM   5531  OE2 GLU   347      54.387  33.766  21.310  0.00  0.00
ATOM   5532  C   GLU   347      53.015  36.537  25.932  0.00  0.00
ATOM   5533  O   GLU   347      54.094  36.297  26.393  0.00  0.00
ATOM   5534  N   ILE   348      52.354  37.702  26.152  0.00  0.00
ATOM   5535  H   ILE   348      51.428  37.786  25.756  0.00  0.00
ATOM   5536  CA  ILE   348      53.033  38.877  26.688  0.00  0.00
ATOM   5537  HA  ILE   348      54.105  38.674  26.715  0.00  0.00
ATOM   5538  CB  ILE   348      52.834  40.002  25.642  0.00  0.00
ATOM   5539  HB  ILE   348      53.222  39.725  24.661  0.00  0.00
ATOM   5540  CG2 ILE   348      51.335  40.291  25.374  0.00  0.00
ATOM   5541 1HG2 ILE   348      50.829  39.386  25.042  0.00  0.00
ATOM   5542 2HG2 ILE   348      50.788  40.517  26.289  0.00  0.00
ATOM   5543 3HG2 ILE   348      51.250  41.018  24.567  0.00  0.00
ATOM   5544  CG1 ILE   348      53.522  41.353  26.137  0.00  0.00
ATOM   5545 2HG1 ILE   348      52.857  41.904  26.801  0.00  0.00
ATOM   5546 3HG1 ILE   348      54.479  41.070  26.575  0.00  0.00
ATOM   5547  CD1 ILE   348      53.772  42.399  24.962  0.00  0.00
ATOM   5548 1HD1 ILE   348      52.827  42.661  24.486  0.00  0.00
ATOM   5549 2HD1 ILE   348      54.219  43.354  25.240  0.00  0.00
ATOM   5550 3HD1 ILE   348      54.444  41.987  24.210  0.00  0.00
ATOM   5551  C   ILE   348      52.791  39.285  28.120  0.00  0.00
ATOM   5552  O   ILE   348      53.765  39.767  28.748  0.00  0.00
ATOM   5553  N   TYR   349      51.620  39.060  28.620  0.00  0.00
ATOM   5554  H   TYR   349      50.867  38.867  27.976  0.00  0.00
ATOM   5555  CA  TYR   349      51.320  39.025  29.976  0.00  0.00
ATOM   5556  HA  TYR   349      51.846  39.832  30.486  0.00  0.00
ATOM   5557  CB  TYR   349      49.771  39.129  30.160  0.00  0.00
ATOM   5558  HB2 TYR   349      49.321  38.135  30.163  0.00  0.00
ATOM   5559  HB3 TYR   349      49.669  39.452  31.195  0.00  0.00
ATOM   5560  CG  TYR   349      48.973  40.137  29.332  0.00  0.00
ATOM   5561  CD1 TYR   349      49.171  41.510  29.484  0.00  0.00
ATOM   5562  HD1 TYR   349      49.864  41.760  30.275  0.00  0.00
ATOM   5563  CE1 TYR   349      48.500  42.477  28.750  0.00  0.00
ATOM   5564  HE1 TYR   349      48.684  43.525  28.940  0.00  0.00
ATOM   5565  CZ  TYR   349      47.503  42.070  27.820  0.00  0.00
ATOM   5566  OH  TYR   349      46.825  42.995  27.069  0.00  0.00
ATOM   5567  HH  TYR   349      46.000  42.631  26.742  0.00  0.00
ATOM   5568  CE2 TYR   349      47.193  40.670  27.702  0.00  0.00
ATOM   5569  HE2 TYR   349      46.457  40.390  26.961  0.00  0.00
ATOM   5570  CD2 TYR   349      47.927  39.769  28.477  0.00  0.00
ATOM   5571  HD2 TYR   349      47.627  38.753  28.263  0.00  0.00
ATOM   5572  C   TYR   349      51.814  37.799  30.697  0.00  0.00
ATOM   5573  O   TYR   349      51.230  36.755  30.442  0.00  0.00
ATOM   5574  N   THR   350      52.880  37.844  31.521  0.00  0.00
ATOM   5575  H   THR   350      53.358  38.724  31.654  0.00  0.00
ATOM   5576  CA  THR   350      53.367  36.796  32.383  0.00  0.00
ATOM   5577  HA  THR   350      52.548  36.078  32.357  0.00  0.00
ATOM   5578  CB  THR   350      54.657  36.117  31.814  0.00  0.00
ATOM   5579  HB  THR   350      55.028  35.406  32.552  0.00  0.00
ATOM   5580  CG2 THR   350      54.540  35.488  30.419  0.00  0.00
ATOM   5581 1HG2 THR   350      53.791  34.697  30.461  0.00  0.00
ATOM   5582 2HG2 THR   350      54.354  36.283  29.697  0.00  0.00
ATOM   5583 3HG2 THR   350      55.560  35.150  30.231  0.00  0.00
ATOM   5584  OG1 THR   350      55.655  37.061  31.624  0.00  0.00
ATOM   5585  HG1 THR   350      56.379  36.630  31.165  0.00  0.00
ATOM   5586  C   THR   350      53.596  37.335  33.800  0.00  0.00
ATOM   5587  O   THR   350      53.726  38.577  33.942  0.00  0.00
ATOM   5588  N   GLU   351      53.735  36.454  34.798  0.00  0.00
ATOM   5589  H   GLU   351      53.395  35.535  34.550  0.00  0.00
ATOM   5590  CA  GLU   351      54.052  36.869  36.179  0.00  0.00
ATOM   5591  HA  GLU   351      53.453  37.738  36.449  0.00  0.00
ATOM   5592  CB  GLU   351      53.736  35.641  37.141  0.00  0.00
ATOM   5593  HB2 GLU   351      52.828  35.128  36.825  0.00  0.00
ATOM   5594  HB3 GLU   351      54.537  34.911  37.028  0.00  0.00
ATOM   5595  CG  GLU   351      53.521  36.097  38.593  0.00  0.00
ATOM   5596  HG2 GLU   351      54.020  37.060  38.694  0.00  0.00
ATOM   5597  HG3 GLU   351      52.481  36.283  38.861  0.00  0.00
ATOM   5598  CD  GLU   351      54.079  35.194  39.614  0.00  0.00
ATOM   5599  OE1 GLU   351      55.195  35.323  40.099  0.00  0.00
ATOM   5600  OE2 GLU   351      53.209  34.312  40.095  0.00  0.00
ATOM   5601  HE2 GLU   351      52.424  34.372  39.547  0.00  0.00
ATOM   5602  C   GLU   351      55.508  37.349  36.182  0.00  0.00
ATOM   5603  O   GLU   351      55.772  38.353  36.802  0.00  0.00
ATOM   5604  N   ASP   352      56.376  36.673  35.408  0.00  0.00
ATOM   5605  H   ASP   352      56.167  35.741  35.077  0.00  0.00
ATOM   5606  CA  ASP   352      57.772  37.053  35.212  0.00  0.00
ATOM   5607  HA  ASP   352      58.261  37.187  36.176  0.00  0.00
ATOM   5608  CB  ASP   352      58.489  35.936  34.437  0.00  0.00
ATOM   5609  HB2 ASP   352      58.672  35.034  35.019  0.00  0.00
ATOM   5610  HB3 ASP   352      57.905  35.523  33.614  0.00  0.00
ATOM   5611  CG  ASP   352      59.834  36.399  33.885  0.00  0.00
ATOM   5612  OD1 ASP   352      60.795  36.598  34.682  0.00  0.00
ATOM   5613  OD2 ASP   352      59.908  36.606  32.618  0.00  0.00
ATOM   5614  C   ASP   352      57.980  38.406  34.587  0.00  0.00
ATOM   5615  O   ASP   352      58.802  39.179  35.088  0.00  0.00
ATOM   5616  N   ASN   353      57.205  38.715  33.534  0.00  0.00
ATOM   5617  H   ASN   353      56.509  38.091  33.153  0.00  0.00
ATOM   5618  CA  ASN   353      57.277  40.036  32.885  0.00  0.00
ATOM   5619  HA  ASN   353      58.345  40.202  32.744  0.00  0.00
ATOM   5620  CB  ASN   353      56.614  40.007  31.471  0.00  0.00
ATOM   5621  HB2 ASN   353      57.038  39.147  30.953  0.00  0.00
ATOM   5622  HB3 ASN   353      55.563  39.723  31.516  0.00  0.00
ATOM   5623  CG  ASN   353      56.824  41.251  30.636  0.00  0.00
ATOM   5624  OD1 ASN   353      57.835  41.967  30.694  0.00  0.00
ATOM   5625  ND2 ASN   353      55.854  41.633  29.903  0.00  0.00
ATOM   5626 1HD2 ASN   353      56.058  42.448  29.342  0.00  0.00
ATOM   5627 2HD2 ASN   353      55.067  41.018  29.753  0.00  0.00
ATOM   5628  C   ASN   353      56.711  41.094  33.840  0.00  0.00
ATOM   5629  O   ASN   353      57.366  42.096  33.902  0.00  0.00
ATOM   5630  N   PHE   354      55.674  40.799  34.668  0.00  0.00
ATOM   5631  H   PHE   354      55.194  39.912  34.642  0.00  0.00
ATOM   5632  CA  PHE   354      55.328  41.738  35.741  0.00  0.00
ATOM   5633  HA  PHE   354      55.170  42.725  35.305  0.00  0.00
ATOM   5634  CB  PHE   354      53.936  41.387  36.191  0.00  0.00
ATOM   5635  HB2 PHE   354      53.845  40.301  36.227  0.00  0.00
ATOM   5636  HB3 PHE   354      53.807  41.697  37.228  0.00  0.00
ATOM   5637  CG  PHE   354      52.758  42.014  35.450  0.00  0.00
ATOM   5638  CD1 PHE   354      52.486  43.389  35.640  0.00  0.00
ATOM   5639  HD1 PHE   354      53.180  44.038  36.153  0.00  0.00
ATOM   5640  CE1 PHE   354      51.379  44.068  35.136  0.00  0.00
ATOM   5641  HE1 PHE   354      51.204  45.121  35.300  0.00  0.00
ATOM   5642  CZ  PHE   354      50.519  43.330  34.306  0.00  0.00
ATOM   5643  HZ  PHE   354      49.716  43.916  33.882  0.00  0.00
ATOM   5644  CE2 PHE   354      50.736  41.954  34.055  0.00  0.00
ATOM   5645  HE2 PHE   354      50.086  41.313  33.476  0.00  0.00
ATOM   5646  CD2 PHE   354      51.890  41.305  34.583  0.00  0.00
ATOM   5647  HD2 PHE   354      52.026  40.244  34.437  0.00  0.00
ATOM   5648  C   PHE   354      56.273  41.897  36.906  0.00  0.00
ATOM   5649  O   PHE   354      56.419  43.009  37.402  0.00  0.00
ATOM   5650  N   VAL   355      56.953  40.853  37.355  0.00  0.00
ATOM   5651  H   VAL   355      56.728  39.936  36.997  0.00  0.00
ATOM   5652  CA  VAL   355      57.954  40.908  38.377  0.00  0.00
ATOM   5653  HA  VAL   355      57.581  41.431  39.258  0.00  0.00
ATOM   5654  CB  VAL   355      58.264  39.499  38.820  0.00  0.00
ATOM   5655  HB  VAL   355      58.269  38.786  37.996  0.00  0.00
ATOM   5656  CG1 VAL   355      59.614  39.272  39.539  0.00  0.00
ATOM   5657 1HG1 VAL   355      59.818  40.061  40.262  0.00  0.00
ATOM   5658 2HG1 VAL   355      59.650  38.245  39.905  0.00  0.00
ATOM   5659 3HG1 VAL   355      60.441  39.367  38.835  0.00  0.00
ATOM   5660  CG2 VAL   355      57.278  39.021  39.862  0.00  0.00
ATOM   5661 1HG2 VAL   355      57.452  39.582  40.781  0.00  0.00
ATOM   5662 2HG2 VAL   355      56.253  39.337  39.666  0.00  0.00
ATOM   5663 3HG2 VAL   355      57.366  37.946  40.023  0.00  0.00
ATOM   5664  C   VAL   355      59.194  41.666  37.881  0.00  0.00
ATOM   5665  O   VAL   355      59.747  42.449  38.715  0.00  0.00
ATOM   5666  N   LYS   356      59.530  41.599  36.599  0.00  0.00
ATOM   5667  H   LYS   356      59.073  40.876  36.062  0.00  0.00
ATOM   5668  CA  LYS   356      60.416  42.515  35.886  0.00  0.00
ATOM   5669  HA  LYS   356      61.333  42.567  36.472  0.00  0.00
ATOM   5670  CB  LYS   356      60.735  42.198  34.465  0.00  0.00
ATOM   5671  HB2 LYS   356      59.892  41.773  33.919  0.00  0.00
ATOM   5672  HB3 LYS   356      61.146  43.051  33.926  0.00  0.00
ATOM   5673  CG  LYS   356      61.841  41.136  34.571  0.00  0.00
ATOM   5674  HG2 LYS   356      62.816  41.504  34.893  0.00  0.00
ATOM   5675  HG3 LYS   356      61.474  40.437  35.323  0.00  0.00
ATOM   5676  CD  LYS   356      61.953  40.260  33.298  0.00  0.00
ATOM   5677  HD2 LYS   356      60.989  39.775  33.147  0.00  0.00
ATOM   5678  HD3 LYS   356      62.177  40.873  32.425  0.00  0.00
ATOM   5679  CE  LYS   356      63.098  39.255  33.544  0.00  0.00
ATOM   5680  HE2 LYS   356      63.228  38.627  32.663  0.00  0.00
ATOM   5681  HE3 LYS   356      64.042  39.782  33.694  0.00  0.00
ATOM   5682  NZ  LYS   356      62.948  38.308  34.740  0.00  0.00
ATOM   5683  HZ1 LYS   356      62.073  37.817  34.615  0.00  0.00
ATOM   5684  HZ2 LYS   356      63.683  37.617  34.768  0.00  0.00
ATOM   5685  HZ3 LYS   356      62.805  38.760  35.633  0.00  0.00
ATOM   5686  C   LYS   356      59.914  43.989  35.902  0.00  0.00
ATOM   5687  O   LYS   356      60.643  44.896  36.231  0.00  0.00
ATOM   5688  N   PHE   357      58.607  44.192  35.714  0.00  0.00
ATOM   5689  H   PHE   357      57.888  43.502  35.548  0.00  0.00
ATOM   5690  CA  PHE   357      58.059  45.566  35.467  0.00  0.00
ATOM   5691  HA  PHE   357      58.621  46.165  34.751  0.00  0.00
ATOM   5692  CB  PHE   357      56.650  45.441  34.745  0.00  0.00
ATOM   5693  HB2 PHE   357      56.642  44.508  34.183  0.00  0.00
ATOM   5694  HB3 PHE   357      55.874  45.341  35.505  0.00  0.00
ATOM   5695  CG  PHE   357      56.210  46.616  33.886  0.00  0.00
ATOM   5696  CD1 PHE   357      55.914  47.858  34.509  0.00  0.00
ATOM   5697  HD1 PHE   357      55.913  47.958  35.584  0.00  0.00
ATOM   5698  CE1 PHE   357      55.723  49.004  33.723  0.00  0.00
ATOM   5699  HE1 PHE   357      55.858  49.985  34.155  0.00  0.00
ATOM   5700  CZ  PHE   357      55.550  48.955  32.376  0.00  0.00
ATOM   5701  HZ  PHE   357      55.371  49.882  31.850  0.00  0.00
ATOM   5702  CE2 PHE   357      55.534  47.687  31.766  0.00  0.00
ATOM   5703  HE2 PHE   357      55.448  47.683  30.690  0.00  0.00
ATOM   5704  CD2 PHE   357      55.975  46.564  32.496  0.00  0.00
ATOM   5705  HD2 PHE   357      56.096  45.630  31.966  0.00  0.00
ATOM   5706  C   PHE   357      57.879  46.293  36.736  0.00  0.00
ATOM   5707  O   PHE   357      58.165  47.495  36.776  0.00  0.00
ATOM   5708  N   PHE   358      57.578  45.672  37.863  0.00  0.00
ATOM   5709  H   PHE   358      57.433  44.679  37.747  0.00  0.00
ATOM   5710  CA  PHE   358      57.616  46.241  39.235  0.00  0.00
ATOM   5711  HA  PHE   358      57.141  47.210  39.393  0.00  0.00
ATOM   5712  CB  PHE   358      56.831  45.262  40.078  0.00  0.00
ATOM   5713  HB2 PHE   358      57.164  44.227  40.000  0.00  0.00
ATOM   5714  HB3 PHE   358      56.980  45.513  41.128  0.00  0.00
ATOM   5715  CG  PHE   358      55.295  45.184  39.834  0.00  0.00
ATOM   5716  CD1 PHE   358      54.490  46.330  39.813  0.00  0.00
ATOM   5717  HD1 PHE   358      54.951  47.303  39.893  0.00  0.00
ATOM   5718  CE1 PHE   358      53.100  46.171  39.570  0.00  0.00
ATOM   5719  HE1 PHE   358      52.489  47.061  39.595  0.00  0.00
ATOM   5720  CZ  PHE   358      52.612  44.845  39.365  0.00  0.00
ATOM   5721  HZ  PHE   358      51.543  44.789  39.215  0.00  0.00
ATOM   5722  CE2 PHE   358      53.404  43.709  39.393  0.00  0.00
ATOM   5723  HE2 PHE   358      52.977  42.719  39.339  0.00  0.00
ATOM   5724  CD2 PHE   358      54.691  43.900  39.708  0.00  0.00
ATOM   5725  HD2 PHE   358      55.409  43.097  39.775  0.00  0.00
ATOM   5726  C   PHE   358      59.043  46.256  39.855  0.00  0.00
ATOM   5727  O   PHE   358      59.343  47.005  40.755  0.00  0.00
ATOM   5728  N   LYS   359      60.034  45.461  39.354  0.00  0.00
ATOM   5729  H   LYS   359      59.751  44.817  38.629  0.00  0.00
ATOM   5730  CA  LYS   359      61.457  45.397  39.835  0.00  0.00
ATOM   5731  HA  LYS   359      61.924  44.672  39.168  0.00  0.00
ATOM   5732  CB  LYS   359      62.269  46.643  39.540  0.00  0.00
ATOM   5733  HB2 LYS   359      61.896  47.557  40.002  0.00  0.00
ATOM   5734  HB3 LYS   359      63.259  46.384  39.916  0.00  0.00
ATOM   5735  CG  LYS   359      62.453  47.020  38.032  0.00  0.00
ATOM   5736  HG2 LYS   359      63.054  46.217  37.605  0.00  0.00
ATOM   5737  HG3 LYS   359      61.465  46.934  37.578  0.00  0.00
ATOM   5738  CD  LYS   359      62.977  48.372  37.723  0.00  0.00
ATOM   5739  HD2 LYS   359      62.325  49.079  38.237  0.00  0.00
ATOM   5740  HD3 LYS   359      63.991  48.355  38.123  0.00  0.00
ATOM   5741  CE  LYS   359      63.082  48.595  36.168  0.00  0.00
ATOM   5742  HE2 LYS   359      63.560  47.828  35.559  0.00  0.00
ATOM   5743  HE3 LYS   359      62.054  48.647  35.807  0.00  0.00
ATOM   5744  NZ  LYS   359      63.865  49.810  35.824  0.00  0.00
ATOM   5745  HZ1 LYS   359      64.709  49.889  36.371  0.00  0.00
ATOM   5746  HZ2 LYS   359      64.128  49.817  34.848  0.00  0.00
ATOM   5747  HZ3 LYS   359      63.345  50.673  35.894  0.00  0.00
ATOM   5748  C   LYS   359      61.737  44.804  41.231  0.00  0.00
ATOM   5749  O   LYS   359      62.786  45.021  41.890  0.00  0.00
ATOM   5750  N   VAL   360      60.779  44.038  41.723  0.00  0.00
ATOM   5751  H   VAL   360      60.006  43.811  41.115  0.00  0.00
ATOM   5752  CA  VAL   360      60.765  43.574  43.106  0.00  0.00
ATOM   5753  HA  VAL   360      61.266  44.323  43.717  0.00  0.00
ATOM   5754  CB  VAL   360      59.320  43.524  43.694  0.00  0.00
ATOM   5755  HB  VAL   360      59.384  43.164  44.721  0.00  0.00
ATOM   5756  CG1 VAL   360      58.738  44.941  43.736  0.00  0.00
ATOM   5757 1HG1 VAL   360      59.428  45.571  44.300  0.00  0.00
ATOM   5758 2HG1 VAL   360      58.581  45.360  42.742  0.00  0.00
ATOM   5759 3HG1 VAL   360      57.778  44.895  44.251  0.00  0.00
ATOM   5760  CG2 VAL   360      58.372  42.631  42.921  0.00  0.00
ATOM   5761 1HG2 VAL   360      58.861  41.680  42.716  0.00  0.00
ATOM   5762 2HG2 VAL   360      57.637  42.421  43.697  0.00  0.00
ATOM   5763 3HG2 VAL   360      58.023  43.141  42.024  0.00  0.00
ATOM   5764  C   VAL   360      61.493  42.235  43.238  0.00  0.00
ATOM   5765  O   VAL   360      62.066  41.814  42.268  0.00  0.00
ATOM   5766  N   LEU   361      61.411  41.646  44.456  0.00  0.00
ATOM   5767  H   LEU   361      61.035  42.184  45.224  0.00  0.00
ATOM   5768  CA  LEU   361      61.834  40.315  44.813  0.00  0.00
ATOM   5769  HA  LEU   361      62.454  39.937  44.000  0.00  0.00
ATOM   5770  CB  LEU   361      62.649  40.397  46.115  0.00  0.00
ATOM   5771  HB2 LEU   361      63.210  41.327  46.015  0.00  0.00
ATOM   5772  HB3 LEU   361      62.020  40.581  46.987  0.00  0.00
ATOM   5773  CG  LEU   361      63.664  39.282  46.238  0.00  0.00
ATOM   5774  HG  LEU   361      63.099  38.411  46.570  0.00  0.00
ATOM   5775  CD1 LEU   361      64.531  38.928  45.016  0.00  0.00
ATOM   5776 1HD1 LEU   361      65.036  39.831  44.673  0.00  0.00
ATOM   5777 2HD1 LEU   361      65.214  38.139  45.332  0.00  0.00
ATOM   5778 3HD1 LEU   361      63.967  38.522  44.177  0.00  0.00
ATOM   5779  CD2 LEU   361      64.538  39.611  47.467  0.00  0.00
ATOM   5780 1HD2 LEU   361      65.158  40.483  47.258  0.00  0.00
ATOM   5781 2HD2 LEU   361      63.932  39.827  48.348  0.00  0.00
ATOM   5782 3HD2 LEU   361      65.166  38.764  47.742  0.00  0.00
ATOM   5783  C   LEU   361      60.604  39.390  44.909  0.00  0.00
ATOM   5784  O   LEU   361      59.481  39.693  45.427  0.00  0.00
ATOM   5785  N   ASN   362      60.652  38.249  44.302  0.00  0.00
ATOM   5786  H   ASN   362      61.488  38.083  43.760  0.00  0.00
ATOM   5787  CA  ASN   362      59.737  37.139  44.237  0.00  0.00
ATOM   5788  HA  ASN   362      59.007  37.268  45.037  0.00  0.00
ATOM   5789  CB  ASN   362      59.067  37.152  42.821  0.00  0.00
ATOM   5790  HB2 ASN   362      58.795  38.171  42.546  0.00  0.00
ATOM   5791  HB3 ASN   362      59.851  36.876  42.115  0.00  0.00
ATOM   5792  CG  ASN   362      57.825  36.299  42.687  0.00  0.00
ATOM   5793  OD1 ASN   362      57.107  36.074  43.643  0.00  0.00
ATOM   5794  ND2 ASN   362      57.464  35.870  41.481  0.00  0.00
ATOM   5795 1HD2 ASN   362      56.519  35.584  41.274  0.00  0.00
ATOM   5796 2HD2 ASN   362      58.110  35.874  40.705  0.00  0.00
ATOM   5797  C   ASN   362      60.389  35.787  44.405  0.00  0.00
ATOM   5798  O   ASN   362      61.643  35.611  44.310  0.00  0.00
ATOM   5799  N   ARG   363      59.493  34.789  44.556  0.00  0.00
ATOM   5800  H   ARG   363      58.513  35.020  44.638  0.00  0.00
ATOM   5801  CA  ARG   363      59.806  33.428  44.236  0.00  0.00
ATOM   5802  HA  ARG   363      60.424  33.013  45.033  0.00  0.00
ATOM   5803  CB  ARG   363      58.585  32.498  44.101  0.00  0.00
ATOM   5804  HB2 ARG   363      57.788  32.928  43.495  0.00  0.00
ATOM   5805  HB3 ARG   363      58.972  31.551  43.723  0.00  0.00
ATOM   5806  CG  ARG   363      58.131  32.066  45.531  0.00  0.00
ATOM   5807  HG2 ARG   363      58.963  31.787  46.178  0.00  0.00
ATOM   5808  HG3 ARG   363      57.585  32.868  46.027  0.00  0.00
ATOM   5809  CD  ARG   363      57.096  30.880  45.470  0.00  0.00
ATOM   5810  HD2 ARG   363      57.611  30.052  44.981  0.00  0.00
ATOM   5811  HD3 ARG   363      56.789  30.634  46.486  0.00  0.00
ATOM   5812  NE  ARG   363      55.909  31.124  44.613  0.00  0.00
ATOM   5813  HE  ARG   363      55.862  32.056  44.228  0.00  0.00
ATOM   5814  CZ  ARG   363      54.895  30.275  44.332  0.00  0.00
ATOM   5815  NH1 ARG   363      54.958  29.052  44.710  0.00  0.00
ATOM   5816 1HH1 ARG   363      55.728  28.811  45.318  0.00  0.00
ATOM   5817 2HH1 ARG   363      54.119  28.505  44.576  0.00  0.00
ATOM   5818  NH2 ARG   363      53.913  30.636  43.598  0.00  0.00
ATOM   5819 1HH2 ARG   363      53.894  31.503  43.082  0.00  0.00
ATOM   5820 2HH2 ARG   363      53.191  29.957  43.406  0.00  0.00
ATOM   5821  C   ARG   363      60.596  33.285  42.914  0.00  0.00
ATOM   5822  O   ARG   363      60.309  33.975  41.927  0.00  0.00
ATOM   5823  N   LYS   364      61.629  32.431  42.862  0.00  0.00
ATOM   5824  H   LYS   364      61.730  31.824  43.664  0.00  0.00
ATOM   5825  CA  LYS   364      62.419  32.010  41.708  0.00  0.00
ATOM   5826  HA  LYS   364      62.751  32.944  41.255  0.00  0.00
ATOM   5827  CB  LYS   364      63.654  31.086  42.097  0.00  0.00
ATOM   5828  HB2 LYS   364      63.480  30.030  42.303  0.00  0.00
ATOM   5829  HB3 LYS   364      64.407  31.168  41.311  0.00  0.00
ATOM   5830  CG  LYS   364      64.493  31.588  43.246  0.00  0.00
ATOM   5831  HG2 LYS   364      64.781  32.607  42.988  0.00  0.00
ATOM   5832  HG3 LYS   364      63.878  31.523  44.143  0.00  0.00
ATOM   5833  CD  LYS   364      65.703  30.679  43.537  0.00  0.00
ATOM   5834  HD2 LYS   364      65.381  29.733  43.971  0.00  0.00
ATOM   5835  HD3 LYS   364      66.335  30.445  42.681  0.00  0.00
ATOM   5836  CE  LYS   364      66.535  31.277  44.678  0.00  0.00
ATOM   5837  HE2 LYS   364      65.745  31.515  45.392  0.00  0.00
ATOM   5838  HE3 LYS   364      67.156  30.496  45.116  0.00  0.00
ATOM   5839  NZ  LYS   364      67.286  32.505  44.378  0.00  0.00
ATOM   5840  HZ1 LYS   364      67.588  33.065  45.163  0.00  0.00
ATOM   5841  HZ2 LYS   364      68.079  32.243  43.812  0.00  0.00
ATOM   5842  HZ3 LYS   364      66.724  33.125  43.812  0.00  0.00
ATOM   5843  C   LYS   364      61.409  31.316  40.715  0.00  0.00
ATOM   5844  O   LYS   364      61.481  31.648  39.537  0.00  0.00
ATOM   5845  N   THR   365      60.651  30.352  41.151  0.00  0.00
ATOM   5846  H   THR   365      60.815  30.096  42.114  0.00  0.00
ATOM   5847  CA  THR   365      59.731  29.612  40.349  0.00  0.00
ATOM   5848  HA  THR   365      59.290  30.131  39.498  0.00  0.00
ATOM   5849  CB  THR   365      60.475  28.424  39.742  0.00  0.00
ATOM   5850  HB  THR   365      61.279  28.852  39.141  0.00  0.00
ATOM   5851  CG2 THR   365      61.024  27.409  40.740  0.00  0.00
ATOM   5852 1HG2 THR   365      61.623  27.926  41.489  0.00  0.00
ATOM   5853 2HG2 THR   365      60.252  26.806  41.219  0.00  0.00
ATOM   5854 3HG2 THR   365      61.636  26.695  40.187  0.00  0.00
ATOM   5855  OG1 THR   365      59.649  27.761  38.810  0.00  0.00
ATOM   5856  HG1 THR   365      60.254  27.633  38.076  0.00  0.00
ATOM   5857  C   THR   365      58.517  29.159  41.072  0.00  0.00
ATOM   5858  O   THR   365      58.605  28.987  42.280  0.00  0.00
ATOM   5859  N   TYR   366      57.426  28.918  40.363  0.00  0.00
ATOM   5860  H   TYR   366      57.478  28.884  39.355  0.00  0.00
ATOM   5861  CA  TYR   366      56.196  28.455  40.991  0.00  0.00
ATOM   5862  HA  TYR   366      56.055  29.008  41.919  0.00  0.00
ATOM   5863  CB  TYR   366      55.053  28.646  39.973  0.00  0.00
ATOM   5864  HB2 TYR   366      55.106  29.600  39.450  0.00  0.00
ATOM   5865  HB3 TYR   366      55.112  27.940  39.145  0.00  0.00
ATOM   5866  CG  TYR   366      53.585  28.616  40.403  0.00  0.00
ATOM   5867  CD1 TYR   366      52.853  29.847  40.588  0.00  0.00
ATOM   5868  HD1 TYR   366      53.376  30.782  40.445  0.00  0.00
ATOM   5869  CE1 TYR   366      51.486  29.844  40.971  0.00  0.00
ATOM   5870  HE1 TYR   366      50.929  30.769  40.970  0.00  0.00
ATOM   5871  CZ  TYR   366      50.870  28.564  41.235  0.00  0.00
ATOM   5872  OH  TYR   366      49.575  28.531  41.545  0.00  0.00
ATOM   5873  HH  TYR   366      49.179  29.358  41.259  0.00  0.00
ATOM   5874  CE2 TYR   366      51.599  27.365  40.974  0.00  0.00
ATOM   5875  HE2 TYR   366      51.294  26.331  41.029  0.00  0.00
ATOM   5876  CD2 TYR   366      52.959  27.409  40.586  0.00  0.00
ATOM   5877  HD2 TYR   366      53.544  26.525  40.379  0.00  0.00
ATOM   5878  C   TYR   366      56.332  26.963  41.375  0.00  0.00
ATOM   5879  O   TYR   366      55.760  26.538  42.354  0.00  0.00
ATOM   5880  N   LEU   367      57.266  26.265  40.720  0.00  0.00
ATOM   5881  H   LEU   367      57.840  26.707  40.016  0.00  0.00
ATOM   5882  CA  LEU   367      57.490  24.775  40.875  0.00  0.00
ATOM   5883  HA  LEU   367      56.555  24.252  40.681  0.00  0.00
ATOM   5884  CB  LEU   367      58.305  24.354  39.633  0.00  0.00
ATOM   5885  HB2 LEU   367      59.308  24.776  39.704  0.00  0.00
ATOM   5886  HB3 LEU   367      58.386  23.268  39.595  0.00  0.00
ATOM   5887  CG  LEU   367      57.870  24.719  38.221  0.00  0.00
ATOM   5888  HG  LEU   367      57.775  25.804  38.171  0.00  0.00
ATOM   5889  CD1 LEU   367      58.972  24.418  37.152  0.00  0.00
ATOM   5890 1HD1 LEU   367      58.730  24.855  36.183  0.00  0.00
ATOM   5891 2HD1 LEU   367      59.911  24.877  37.459  0.00  0.00
ATOM   5892 3HD1 LEU   367      58.988  23.328  37.104  0.00  0.00
ATOM   5893  CD2 LEU   367      56.468  24.115  37.845  0.00  0.00
ATOM   5894 1HD2 LEU   367      56.333  23.939  36.777  0.00  0.00
ATOM   5895 2HD2 LEU   367      56.448  23.112  38.269  0.00  0.00
ATOM   5896 3HD2 LEU   367      55.648  24.669  38.301  0.00  0.00
ATOM   5897  C   LEU   367      58.058  24.309  42.220  0.00  0.00
ATOM   5898  O   LEU   367      58.820  23.393  42.212  0.00  0.00
ATOM   5899  N   ASN   368      57.772  24.979  43.397  0.00  0.00
ATOM   5900  H   ASN   368      57.020  25.654  43.420  0.00  0.00
ATOM   5901  CA  ASN   368      58.264  24.791  44.710  0.00  0.00
ATOM   5902  HA  ASN   368      58.888  23.902  44.618  0.00  0.00
ATOM   5903  CB  ASN   368      59.134  26.065  45.127  0.00  0.00
ATOM   5904  HB2 ASN   368      59.781  25.638  45.893  0.00  0.00
ATOM   5905  HB3 ASN   368      59.744  26.478  44.324  0.00  0.00
ATOM   5906  CG  ASN   368      58.404  27.275  45.725  0.00  0.00
ATOM   5907  OD1 ASN   368      57.203  27.531  45.524  0.00  0.00
ATOM   5908  ND2 ASN   368      59.065  28.076  46.472  0.00  0.00
ATOM   5909 1HD2 ASN   368      58.564  28.642  47.143  0.00  0.00
ATOM   5910 2HD2 ASN   368      60.058  27.956  46.607  0.00  0.00
ATOM   5911  C   ASN   368      57.200  24.364  45.747  0.00  0.00
ATOM   5912  O   ASN   368      56.185  23.753  45.367  0.00  0.00
ATOM   5913  N   PHE   369      57.449  24.573  47.029  0.00  0.00
ATOM   5914  H   PHE   369      58.228  25.194  47.193  0.00  0.00
ATOM   5915  CA  PHE   369      56.550  24.270  48.114  0.00  0.00
ATOM   5916  HA  PHE   369      55.560  24.155  47.674  0.00  0.00
ATOM   5917  CB  PHE   369      56.977  22.949  48.849  0.00  0.00
ATOM   5918  HB2 PHE   369      57.948  23.154  49.298  0.00  0.00
ATOM   5919  HB3 PHE   369      56.307  22.785  49.692  0.00  0.00
ATOM   5920  CG  PHE   369      57.043  21.710  47.944  0.00  0.00
ATOM   5921  CD1 PHE   369      55.944  20.917  47.658  0.00  0.00
ATOM   5922  HD1 PHE   369      55.008  21.188  48.126  0.00  0.00
ATOM   5923  CE1 PHE   369      56.042  19.852  46.747  0.00  0.00
ATOM   5924  HE1 PHE   369      55.165  19.289  46.460  0.00  0.00
ATOM   5925  CZ  PHE   369      57.321  19.596  46.165  0.00  0.00
ATOM   5926  HZ  PHE   369      57.410  18.832  45.406  0.00  0.00
ATOM   5927  CE2 PHE   369      58.440  20.263  46.558  0.00  0.00
ATOM   5928  HE2 PHE   369      59.390  20.117  46.064  0.00  0.00
ATOM   5929  CD2 PHE   369      58.303  21.331  47.469  0.00  0.00
ATOM   5930  HD2 PHE   369      59.130  21.980  47.716  0.00  0.00
ATOM   5931  C   PHE   369      56.355  25.423  49.115  0.00  0.00
ATOM   5932  O   PHE   369      57.119  26.364  49.115  0.00  0.00
ATOM   5933  N   ASP   370      55.264  25.403  49.929  0.00  0.00
ATOM   5934  H   ASP   370      54.658  24.595  49.954  0.00  0.00
ATOM   5935  CA  ASP   370      54.821  26.563  50.745  0.00  0.00
ATOM   5936  HA  ASP   370      55.138  27.435  50.174  0.00  0.00
ATOM   5937  CB  ASP   370      53.220  26.604  50.824  0.00  0.00
ATOM   5938  HB2 ASP   370      52.798  25.784  51.405  0.00  0.00
ATOM   5939  HB3 ASP   370      52.864  27.525  51.287  0.00  0.00
ATOM   5940  CG  ASP   370      52.607  26.586  49.453  0.00  0.00
ATOM   5941  OD1 ASP   370      52.735  27.644  48.771  0.00  0.00
ATOM   5942  OD2 ASP   370      52.118  25.555  49.018  0.00  0.00
ATOM   5943  C   ASP   370      55.540  26.592  52.171  0.00  0.00
ATOM   5944  O   ASP   370      55.629  25.526  52.813  0.00  0.00
ATOM   5945  N   LYS   371      55.891  27.751  52.677  0.00  0.00
ATOM   5946  H   LYS   371      55.686  28.548  52.091  0.00  0.00
ATOM   5947  CA  LYS   371      56.519  27.891  53.959  0.00  0.00
ATOM   5948  HA  LYS   371      56.931  26.966  54.361  0.00  0.00
ATOM   5949  CB  LYS   371      57.806  28.801  53.888  0.00  0.00
ATOM   5950  HB2 LYS   371      57.574  29.853  53.717  0.00  0.00
ATOM   5951  HB3 LYS   371      58.284  28.645  54.856  0.00  0.00
ATOM   5952  CG  LYS   371      58.722  28.414  52.675  0.00  0.00
ATOM   5953  HG2 LYS   371      58.232  28.578  51.716  0.00  0.00
ATOM   5954  HG3 LYS   371      59.602  29.055  52.734  0.00  0.00
ATOM   5955  CD  LYS   371      59.308  26.991  52.584  0.00  0.00
[truncated: 64,406 more chars]
