# Supplementary material for: Small Molecules Showing Significant Protection of Mice against Botulinum Neurotoxin Serotype A
Source: PLoS One. 2010 Apr 13;5(4):e10129. doi: 10.1371/journal.pone.0010129 (PMC2854131; doi:10.1371/journal.pone.0010129)
Supplement: Dataset S2 — Coordinates of simulation-generated model of F3A⋅BoNTAe. (0.47 MB TXT) [file pone.0010129.s009.txt]

HEADER    TOXIN/TOXIN INHIBITOR                               09-JAN-10   XXXX              
TITLE     3D MODEL OF THE C. BOTULINUM NEUROTOXIN SEROTYPE A IN           
TITLE    2 COMPLEX WITH F3A
COMPND    MOL_ID: 1;                                                            
COMPND   2 MOLECULE: NEUROTOXIN A;                                              
COMPND   4 FRAGMENT: LIGHT CHAIN (RESIDUES 1-425);                              
COMPND   5 EC: 3.4.24.69;                                                       
COMPND   7 MOL_ID: 2;                                                           
COMPND   8 MOLECULE: F3A
COMPND  10 ENGINEERED: YES                                                      
SOURCE    MOL_ID: 1;                                                            
SOURCE   2 ORGANISM_SCIENTIFIC: CLOSTRIDIUM BOTULINUM;                          
SOURCE   3 GENE: BOTA, ATX, BNA;                                                
SOURCE   4 EXPRESSION_SYSTEM: ESCHERICHIA COLI;                                 
SOURCE   5 EXPRESSION_SYSTEM_STRAIN: BL-21(DE3);                                
SOURCE   6 EXPRESSION_SYSTEM_VECTOR_TYPE: PLASMID;                              
SOURCE   7 EXPRESSION_SYSTEM_PLASMID: PET-15B;                                  
SOURCE   8 MOL_ID: 2;                                                           
SOURCE   9 SYNTHETIC: YES;                                                      
SOURCE  10 OTHER_DETAILS: F3A WAS CHEMICALLY                     
SOURCE  11 SYNTHESIZED                                                          
KEYWDS    BOTULINUM, NEUROTOXIN, METALLOPROTEASE, SMALL-MOLECULE INHIBITOR,           
KEYWDS   2 TOXIN/TOXIN INHIBITOR COMPLEX                                        
EXPDTA    THEORETICAL MODEL                                                     
AUTHOR    Y.-P.PANG                                                             
ATOM      1  N   MET     1      39.610  48.054  50.633  0.00  0.00
ATOM      2  H   MET     1      39.784  47.409  49.876  0.00  0.00
ATOM      3  CA  MET     1      38.290  48.549  51.013  0.00  0.00
ATOM      4  HA  MET     1      37.672  47.972  50.326  0.00  0.00
ATOM      5  CB  MET     1      37.925  48.191  52.453  0.00  0.00
ATOM      6  HB2 MET     1      38.117  47.129  52.608  0.00  0.00
ATOM      7  HB3 MET     1      38.572  48.733  53.142  0.00  0.00
ATOM      8  CG  MET     1      36.472  48.502  52.834  0.00  0.00
ATOM      9  HG2 MET     1      36.407  48.337  53.909  0.00  0.00
ATOM     10  HG3 MET     1      36.401  49.576  52.659  0.00  0.00
ATOM     11  SD  MET     1      35.166  47.608  51.945  0.00  0.00
ATOM     12  CE  MET     1      34.062  48.981  51.727  0.00  0.00
ATOM     13  HE1 MET     1      33.126  48.425  51.677  0.00  0.00
ATOM     14  HE2 MET     1      34.115  49.725  52.521  0.00  0.00
ATOM     15  HE3 MET     1      34.308  49.491  50.796  0.00  0.00
ATOM     16  C   MET     1      38.114  50.068  50.779  0.00  0.00
ATOM     17  O   MET     1      37.055  50.476  50.283  0.00  0.00
ATOM     18  N   GLN     2      39.201  50.875  50.953  0.00  0.00
ATOM     19  H   GLN     2      40.063  50.578  51.385  0.00  0.00
ATOM     20  CA  GLN     2      39.222  52.344  50.662  0.00  0.00
ATOM     21  HA  GLN     2      38.417  52.566  49.961  0.00  0.00
ATOM     22  CB  GLN     2      38.860  53.149  51.975  0.00  0.00
ATOM     23  HB2 GLN     2      37.955  52.765  52.444  0.00  0.00
ATOM     24  HB3 GLN     2      39.632  52.954  52.719  0.00  0.00
ATOM     25  CG  GLN     2      38.752  54.627  51.769  0.00  0.00
ATOM     26  HG2 GLN     2      39.625  55.031  51.255  0.00  0.00
ATOM     27  HG3 GLN     2      37.917  54.808  51.092  0.00  0.00
ATOM     28  CD  GLN     2      38.678  55.415  53.076  0.00  0.00
ATOM     29  OE1 GLN     2      39.686  55.636  53.758  0.00  0.00
ATOM     30  NE2 GLN     2      37.473  55.949  53.339  0.00  0.00
ATOM     31 1HE2 GLN     2      37.392  56.608  54.099  0.00  0.00
ATOM     32 2HE2 GLN     2      36.696  56.000  52.695  0.00  0.00
ATOM     33  C   GLN     2      40.545  52.693  49.967  0.00  0.00
ATOM     34  O   GLN     2      41.572  52.447  50.534  0.00  0.00
ATOM     35  N   PHE     3      40.477  53.427  48.786  0.00  0.00
ATOM     36  H   PHE     3      39.585  53.656  48.370  0.00  0.00
ATOM     37  CA  PHE     3      41.601  53.850  47.949  0.00  0.00
ATOM     38  HA  PHE     3      42.496  53.268  48.168  0.00  0.00
ATOM     39  CB  PHE     3      41.130  53.788  46.446  0.00  0.00
ATOM     40  HB2 PHE     3      40.575  52.866  46.278  0.00  0.00
ATOM     41  HB3 PHE     3      40.367  54.505  46.144  0.00  0.00
ATOM     42  CG  PHE     3      42.171  53.977  45.440  0.00  0.00
ATOM     43  CD1 PHE     3      42.448  55.204  44.967  0.00  0.00
ATOM     44  HD1 PHE     3      41.697  55.946  45.199  0.00  0.00
ATOM     45  CE1 PHE     3      43.526  55.356  44.040  0.00  0.00
ATOM     46  HE1 PHE     3      43.708  56.364  43.699  0.00  0.00
ATOM     47  CZ  PHE     3      44.157  54.241  43.484  0.00  0.00
ATOM     48  HZ  PHE     3      44.868  54.391  42.684  0.00  0.00
ATOM     49  CE2 PHE     3      43.836  52.972  43.971  0.00  0.00
ATOM     50  HE2 PHE     3      44.380  52.135  43.560  0.00  0.00
ATOM     51  CD2 PHE     3      42.835  52.830  44.921  0.00  0.00
ATOM     52  HD2 PHE     3      42.425  51.868  45.190  0.00  0.00
ATOM     53  C   PHE     3      41.986  55.349  48.334  0.00  0.00
ATOM     54  O   PHE     3      43.127  55.702  48.153  0.00  0.00
ATOM     55  N   VAL     4      41.108  56.146  48.883  0.00  0.00
ATOM     56  H   VAL     4      40.163  55.803  48.990  0.00  0.00
ATOM     57  CA  VAL     4      41.265  57.562  49.389  0.00  0.00
ATOM     58  HA  VAL     4      42.166  57.621  49.999  0.00  0.00
ATOM     59  CB  VAL     4      41.393  58.647  48.315  0.00  0.00
ATOM     60  HB  VAL     4      41.301  59.573  48.881  0.00  0.00
ATOM     61  CG1 VAL     4      42.706  58.874  47.609  0.00  0.00
ATOM     62 1HG1 VAL     4      42.515  59.882  47.240  0.00  0.00
ATOM     63 2HG1 VAL     4      43.485  58.917  48.371  0.00  0.00
ATOM     64 3HG1 VAL     4      42.866  58.219  46.752  0.00  0.00
ATOM     65  CG2 VAL     4      40.237  58.638  47.262  0.00  0.00
ATOM     66 1HG2 VAL     4      39.282  58.832  47.750  0.00  0.00
ATOM     67 2HG2 VAL     4      40.370  59.407  46.502  0.00  0.00
ATOM     68 3HG2 VAL     4      40.186  57.697  46.714  0.00  0.00
ATOM     69  C   VAL     4      40.103  57.935  50.245  0.00  0.00
ATOM     70  O   VAL     4      39.004  57.355  50.122  0.00  0.00
ATOM     71  N   ASN     5      40.326  58.863  51.190  0.00  0.00
ATOM     72  H   ASN     5      41.218  59.336  51.164  0.00  0.00
ATOM     73  CA  ASN     5      39.396  59.256  52.224  0.00  0.00
ATOM     74  HA  ASN     5      38.613  58.503  52.312  0.00  0.00
ATOM     75  CB  ASN     5      40.090  59.314  53.680  0.00  0.00
ATOM     76  HB2 ASN     5      40.653  58.382  53.736  0.00  0.00
ATOM     77  HB3 ASN     5      40.863  60.058  53.876  0.00  0.00
ATOM     78  CG  ASN     5      39.068  59.279  54.825  0.00  0.00
ATOM     79  OD1 ASN     5      37.980  58.697  54.706  0.00  0.00
ATOM     80  ND2 ASN     5      39.410  59.840  55.945  0.00  0.00
ATOM     81 1HD2 ASN     5      38.731  59.801  56.692  0.00  0.00
ATOM     82 2HD2 ASN     5      40.351  60.196  56.031  0.00  0.00
ATOM     83  C   ASN     5      38.599  60.530  51.867  0.00  0.00
ATOM     84  O   ASN     5      37.994  61.054  52.830  0.00  0.00
ATOM     85  N   LYS     6      38.564  60.976  50.652  0.00  0.00
ATOM     86  H   LYS     6      39.069  60.439  49.962  0.00  0.00
ATOM     87  CA  LYS     6      37.601  62.031  50.214  0.00  0.00
ATOM     88  HA  LYS     6      36.822  62.168  50.964  0.00  0.00
ATOM     89  CB  LYS     6      38.387  63.387  50.112  0.00  0.00
ATOM     90  HB2 LYS     6      37.771  64.218  49.769  0.00  0.00
ATOM     91  HB3 LYS     6      38.732  63.597  51.124  0.00  0.00
ATOM     92  CG  LYS     6      39.602  63.255  49.130  0.00  0.00
ATOM     93  HG2 LYS     6      40.075  62.276  49.213  0.00  0.00
ATOM     94  HG3 LYS     6      39.209  63.405  48.125  0.00  0.00
ATOM     95  CD  LYS     6      40.613  64.345  49.482  0.00  0.00
ATOM     96  HD2 LYS     6      40.135  65.275  49.791  0.00  0.00
ATOM     97  HD3 LYS     6      41.043  64.020  50.428  0.00  0.00
ATOM     98  CE  LYS     6      41.795  64.669  48.567  0.00  0.00
ATOM     99  HE2 LYS     6      42.406  63.787  48.377  0.00  0.00
ATOM    100  HE3 LYS     6      41.423  65.044  47.614  0.00  0.00
ATOM    101  NZ  LYS     6      42.666  65.691  49.161  0.00  0.00
ATOM    102  HZ1 LYS     6      43.294  65.318  49.858  0.00  0.00
ATOM    103  HZ2 LYS     6      43.147  65.942  48.308  0.00  0.00
ATOM    104  HZ3 LYS     6      42.142  66.517  49.413  0.00  0.00
ATOM    105  C   LYS     6      36.953  61.564  48.912  0.00  0.00
ATOM    106  O   LYS     6      37.603  60.755  48.187  0.00  0.00
ATOM    107  N   GLN     7      35.888  62.143  48.568  0.00  0.00
ATOM    108  H   GLN     7      35.331  62.652  49.239  0.00  0.00
ATOM    109  CA  GLN     7      35.276  62.118  47.223  0.00  0.00
ATOM    110  HA  GLN     7      35.513  61.115  46.869  0.00  0.00
ATOM    111  CB  GLN     7      33.749  62.360  47.424  0.00  0.00
ATOM    112  HB2 GLN     7      33.398  61.763  48.265  0.00  0.00
ATOM    113  HB3 GLN     7      33.518  63.381  47.729  0.00  0.00
ATOM    114  CG  GLN     7      32.948  62.059  46.114  0.00  0.00
ATOM    115  HG2 GLN     7      33.288  62.742  45.336  0.00  0.00
ATOM    116  HG3 GLN     7      33.139  61.017  45.854  0.00  0.00
ATOM    117  CD  GLN     7      31.499  62.348  46.296  0.00  0.00
ATOM    118  OE1 GLN     7      30.672  61.475  46.599  0.00  0.00
ATOM    119  NE2 GLN     7      31.171  63.626  46.149  0.00  0.00
ATOM    120 1HE2 GLN     7      30.219  63.943  46.036  0.00  0.00
ATOM    121 2HE2 GLN     7      31.863  64.346  46.003  0.00  0.00
ATOM    122  C   GLN     7      35.935  63.165  46.394  0.00  0.00
ATOM    123  O   GLN     7      35.829  64.361  46.733  0.00  0.00
ATOM    124  N   PHE     8      36.552  62.822  45.276  0.00  0.00
ATOM    125  H   PHE     8      36.708  61.843  45.084  0.00  0.00
ATOM    126  CA  PHE     8      37.143  63.858  44.380  0.00  0.00
ATOM    127  HA  PHE     8      37.882  64.441  44.930  0.00  0.00
ATOM    128  CB  PHE     8      37.949  63.207  43.262  0.00  0.00
ATOM    129  HB2 PHE     8      37.305  62.518  42.718  0.00  0.00
ATOM    130  HB3 PHE     8      38.225  63.937  42.501  0.00  0.00
ATOM    131  CG  PHE     8      39.222  62.472  43.775  0.00  0.00
ATOM    132  CD1 PHE     8      39.303  61.049  43.794  0.00  0.00
ATOM    133  HD1 PHE     8      38.448  60.449  43.515  0.00  0.00
ATOM    134  CE1 PHE     8      40.508  60.421  44.198  0.00  0.00
ATOM    135  HE1 PHE     8      40.606  59.352  44.078  0.00  0.00
ATOM    136  CZ  PHE     8      41.587  61.261  44.540  0.00  0.00
ATOM    137  HZ  PHE     8      42.549  60.784  44.651  0.00  0.00
ATOM    138  CE2 PHE     8      41.404  62.634  44.793  0.00  0.00
ATOM    139  HE2 PHE     8      42.230  63.151  45.258  0.00  0.00
ATOM    140  CD2 PHE     8      40.297  63.260  44.241  0.00  0.00
ATOM    141  HD2 PHE     8      40.185  64.314  44.452  0.00  0.00
ATOM    142  C   PHE     8      36.173  64.790  43.814  0.00  0.00
ATOM    143  O   PHE     8      34.988  64.462  43.503  0.00  0.00
ATOM    144  N   ASN     9      36.649  66.039  43.534  0.00  0.00
ATOM    145  H   ASN     9      37.644  66.186  43.614  0.00  0.00
ATOM    146  CA  ASN     9      35.873  67.178  42.949  0.00  0.00
ATOM    147  HA  ASN     9      34.920  66.826  42.553  0.00  0.00
ATOM    148  CB  ASN     9      35.395  68.103  44.108  0.00  0.00
ATOM    149  HB2 ASN     9      34.670  67.611  44.755  0.00  0.00
ATOM    150  HB3 ASN     9      36.279  68.398  44.674  0.00  0.00
ATOM    151  CG  ASN     9      34.724  69.411  43.592  0.00  0.00
ATOM    152  OD1 ASN     9      35.212  70.525  43.611  0.00  0.00
ATOM    153  ND2 ASN     9      33.595  69.239  42.909  0.00  0.00
ATOM    154 1HD2 ASN     9      33.196  70.104  42.574  0.00  0.00
ATOM    155 2HD2 ASN     9      33.234  68.350  42.592  0.00  0.00
ATOM    156  C   ASN     9      36.627  67.925  41.823  0.00  0.00
ATOM    157  O   ASN     9      37.723  68.481  42.049  0.00  0.00
ATOM    158  N   TYR    10      36.078  67.866  40.593  0.00  0.00
ATOM    159  H   TYR    10      35.329  67.204  40.458  0.00  0.00
ATOM    160  CA  TYR    10      36.768  68.477  39.425  0.00  0.00
ATOM    161  HA  TYR    10      37.672  67.876  39.325  0.00  0.00
ATOM    162  CB  TYR    10      35.915  68.140  38.131  0.00  0.00
ATOM    163  HB2 TYR    10      35.525  67.122  38.104  0.00  0.00
ATOM    164  HB3 TYR    10      35.044  68.792  38.099  0.00  0.00
ATOM    165  CG  TYR    10      36.571  68.399  36.748  0.00  0.00
ATOM    166  CD1 TYR    10      37.370  67.453  36.130  0.00  0.00
ATOM    167  HD1 TYR    10      37.446  66.452  36.528  0.00  0.00
ATOM    168  CE1 TYR    10      38.038  67.697  34.912  0.00  0.00
ATOM    169  HE1 TYR    10      38.689  66.949  34.483  0.00  0.00
ATOM    170  CZ  TYR    10      37.779  68.978  34.297  0.00  0.00
ATOM    171  OH  TYR    10      38.476  69.319  33.172  0.00  0.00
ATOM    172  HH  TYR    10      39.229  68.749  32.999  0.00  0.00
ATOM    173  CE2 TYR    10      36.872  69.883  34.856  0.00  0.00
ATOM    174  HE2 TYR    10      36.647  70.789  34.314  0.00  0.00
ATOM    175  CD2 TYR    10      36.300  69.628  36.080  0.00  0.00
ATOM    176  HD2 TYR    10      35.637  70.355  36.524  0.00  0.00
ATOM    177  C   TYR    10      37.218  69.911  39.561  0.00  0.00
ATOM    178  O   TYR    10      38.330  70.229  39.186  0.00  0.00
ATOM    179  N   LYS    11      36.497  70.809  40.149  0.00  0.00
ATOM    180  H   LYS    11      35.582  70.525  40.469  0.00  0.00
ATOM    181  CA  LYS    11      36.777  72.278  40.155  0.00  0.00
ATOM    182  HA  LYS    11      37.419  72.538  39.313  0.00  0.00
ATOM    183  CB  LYS    11      35.436  73.080  39.989  0.00  0.00
ATOM    184  HB2 LYS    11      35.641  74.148  40.052  0.00  0.00
ATOM    185  HB3 LYS    11      34.927  72.699  39.105  0.00  0.00
ATOM    186  CG  LYS    11      34.473  72.712  41.125  0.00  0.00
ATOM    187  HG2 LYS    11      34.321  71.633  41.145  0.00  0.00
ATOM    188  HG3 LYS    11      34.961  73.019  42.050  0.00  0.00
ATOM    189  CD  LYS    11      33.164  73.398  40.832  0.00  0.00
ATOM    190  HD2 LYS    11      33.370  74.462  40.713  0.00  0.00
ATOM    191  HD3 LYS    11      32.870  73.149  39.812  0.00  0.00
ATOM    192  CE  LYS    11      31.989  73.110  41.726  0.00  0.00
ATOM    193  HE2 LYS    11      31.712  72.065  41.591  0.00  0.00
ATOM    194  HE3 LYS    11      32.318  73.113  42.765  0.00  0.00
ATOM    195  NZ  LYS    11      30.887  74.089  41.531  0.00  0.00
ATOM    196  HZ1 LYS    11      30.461  74.077  40.615  0.00  0.00
ATOM    197  HZ2 LYS    11      30.144  73.884  42.183  0.00  0.00
ATOM    198  HZ3 LYS    11      31.235  75.033  41.615  0.00  0.00
ATOM    199  C   LYS    11      37.564  72.677  41.427  0.00  0.00
ATOM    200  O   LYS    11      37.700  73.893  41.698  0.00  0.00
ATOM    201  N   ASP    12      38.182  71.720  42.086  0.00  0.00
ATOM    202  H   ASP    12      38.041  70.770  41.779  0.00  0.00
ATOM    203  CA  ASP    12      39.143  71.987  43.234  0.00  0.00
ATOM    204  HA  ASP    12      38.583  72.668  43.876  0.00  0.00
ATOM    205  CB  ASP    12      39.308  70.663  43.982  0.00  0.00
ATOM    206  HB2 ASP    12      38.333  70.242  44.227  0.00  0.00
ATOM    207  HB3 ASP    12      39.892  69.929  43.426  0.00  0.00
ATOM    208  CG  ASP    12      39.998  70.766  45.331  0.00  0.00
ATOM    209  OD1 ASP    12      39.378  71.277  46.272  0.00  0.00
ATOM    210  OD2 ASP    12      41.147  70.309  45.475  0.00  0.00
ATOM    211  C   ASP    12      40.466  72.656  42.715  0.00  0.00
ATOM    212  O   ASP    12      40.868  72.391  41.590  0.00  0.00
ATOM    213  N   PRO    13      41.033  73.661  43.435  0.00  0.00
ATOM    214  CD  PRO    13      40.467  74.245  44.647  0.00  0.00
ATOM    215  HD2 PRO    13      40.677  73.712  45.575  0.00  0.00
ATOM    216  HD3 PRO    13      39.418  74.346  44.370  0.00  0.00
ATOM    217  CG  PRO    13      41.084  75.634  44.839  0.00  0.00
ATOM    218  HG2 PRO    13      41.053  75.781  45.919  0.00  0.00
ATOM    219  HG3 PRO    13      40.526  76.369  44.259  0.00  0.00
ATOM    220  CB  PRO    13      42.491  75.368  44.245  0.00  0.00
ATOM    221  HB2 PRO    13      42.778  76.352  43.876  0.00  0.00
ATOM    222  HB3 PRO    13      43.114  74.934  45.028  0.00  0.00
ATOM    223  CA  PRO    13      42.207  74.399  43.079  0.00  0.00
ATOM    224  HA  PRO    13      41.914  74.954  42.187  0.00  0.00
ATOM    225  C   PRO    13      43.432  73.506  42.790  0.00  0.00
ATOM    226  O   PRO    13      43.673  72.510  43.470  0.00  0.00
ATOM    227  N   VAL    14      44.181  73.954  41.784  0.00  0.00
ATOM    228  H   VAL    14      43.971  74.751  41.201  0.00  0.00
ATOM    229  CA  VAL    14      45.519  73.398  41.484  0.00  0.00
ATOM    230  HA  VAL    14      45.502  72.309  41.519  0.00  0.00
ATOM    231  CB  VAL    14      46.001  73.789  40.114  0.00  0.00
ATOM    232  HB  VAL    14      47.065  73.556  40.143  0.00  0.00
ATOM    233  CG1 VAL    14      45.343  72.990  39.017  0.00  0.00
ATOM    234 1HG1 VAL    14      45.770  71.988  38.980  0.00  0.00
ATOM    235 2HG1 VAL    14      44.281  72.820  39.196  0.00  0.00
ATOM    236 3HG1 VAL    14      45.539  73.407  38.030  0.00  0.00
ATOM    237  CG2 VAL    14      46.003  75.288  39.756  0.00  0.00
ATOM    238 1HG2 VAL    14      44.951  75.561  39.671  0.00  0.00
ATOM    239 2HG2 VAL    14      46.487  75.931  40.491  0.00  0.00
ATOM    240 3HG2 VAL    14      46.465  75.487  38.790  0.00  0.00
ATOM    241  C   VAL    14      46.650  73.762  42.544  0.00  0.00
ATOM    242  O   VAL    14      46.811  74.944  42.837  0.00  0.00
ATOM    243  N   ASN    15      47.334  72.701  43.080  0.00  0.00
ATOM    244  H   ASN    15      47.071  71.776  42.775  0.00  0.00
ATOM    245  CA  ASN    15      48.374  72.794  44.055  0.00  0.00
ATOM    246  HA  ASN    15      48.539  73.861  44.203  0.00  0.00
ATOM    247  CB  ASN    15      47.978  72.042  45.272  0.00  0.00
ATOM    248  HB2 ASN    15      48.735  72.119  46.052  0.00  0.00
ATOM    249  HB3 ASN    15      47.041  72.417  45.685  0.00  0.00
ATOM    250  CG  ASN    15      47.911  70.526  45.108  0.00  0.00
ATOM    251  OD1 ASN    15      48.142  70.028  44.068  0.00  0.00
ATOM    252  ND2 ASN    15      47.481  69.746  46.062  0.00  0.00
ATOM    253 1HD2 ASN    15      47.582  68.767  45.834  0.00  0.00
ATOM    254 2HD2 ASN    15      47.494  70.025  47.032  0.00  0.00
ATOM    255  C   ASN    15      49.705  72.309  43.517  0.00  0.00
ATOM    256  O   ASN    15      50.740  72.173  44.212  0.00  0.00
ATOM    257  N   GLY    16      49.790  71.867  42.242  0.00  0.00
ATOM    258  H   GLY    16      48.913  71.827  41.744  0.00  0.00
ATOM    259  CA  GLY    16      51.029  71.232  41.731  0.00  0.00
ATOM    260  HA2 GLY    16      51.035  71.152  40.643  0.00  0.00
ATOM    261  HA3 GLY    16      51.813  71.937  42.008  0.00  0.00
ATOM    262  C   GLY    16      51.486  69.872  42.293  0.00  0.00
ATOM    263  O   GLY    16      52.389  69.254  41.733  0.00  0.00
ATOM    264  N   VAL    17      51.019  69.438  43.511  0.00  0.00
ATOM    265  H   VAL    17      50.343  70.028  43.975  0.00  0.00
ATOM    266  CA  VAL    17      51.531  68.215  44.227  0.00  0.00
ATOM    267  HA  VAL    17      52.542  68.052  43.852  0.00  0.00
ATOM    268  CB  VAL    17      51.700  68.557  45.701  0.00  0.00
ATOM    269  HB  VAL    17      52.008  67.635  46.192  0.00  0.00
ATOM    270  CG1 VAL    17      53.005  69.438  45.896  0.00  0.00
ATOM    271 1HG1 VAL    17      52.735  70.353  45.369  0.00  0.00
ATOM    272 2HG1 VAL    17      53.215  69.721  46.928  0.00  0.00
ATOM    273 3HG1 VAL    17      53.847  68.891  45.472  0.00  0.00
ATOM    274  CG2 VAL    17      50.606  69.204  46.481  0.00  0.00
ATOM    275 1HG2 VAL    17      49.784  68.497  46.606  0.00  0.00
ATOM    276 2HG2 VAL    17      50.954  69.364  47.502  0.00  0.00
ATOM    277 3HG2 VAL    17      50.423  70.156  45.983  0.00  0.00
ATOM    278  C   VAL    17      50.727  66.940  43.924  0.00  0.00
ATOM    279  O   VAL    17      51.329  65.902  43.779  0.00  0.00
ATOM    280  N   ASP    18      49.390  67.091  43.667  0.00  0.00
ATOM    281  H   ASP    18      49.002  67.970  43.981  0.00  0.00
ATOM    282  CA  ASP    18      48.449  66.053  43.259  0.00  0.00
ATOM    283  HA  ASP    18      49.072  65.365  42.688  0.00  0.00
ATOM    284  CB  ASP    18      47.935  65.268  44.508  0.00  0.00
ATOM    285  HB2 ASP    18      47.418  64.356  44.209  0.00  0.00
ATOM    286  HB3 ASP    18      48.766  64.833  45.062  0.00  0.00
ATOM    287  CG  ASP    18      46.951  65.986  45.510  0.00  0.00
ATOM    288  OD1 ASP    18      47.292  67.045  46.083  0.00  0.00
ATOM    289  OD2 ASP    18      45.833  65.514  45.775  0.00  0.00
ATOM    290  C   ASP    18      47.279  66.490  42.344  0.00  0.00
ATOM    291  O   ASP    18      46.881  65.747  41.483  0.00  0.00
ATOM    292  N   ILE    19      46.752  67.739  42.408  0.00  0.00
ATOM    293  H   ILE    19      47.131  68.420  43.051  0.00  0.00
ATOM    294  CA  ILE    19      45.859  68.365  41.447  0.00  0.00
ATOM    295  HA  ILE    19      45.505  67.632  40.722  0.00  0.00
ATOM    296  CB  ILE    19      44.599  68.849  42.187  0.00  0.00
ATOM    297  HB  ILE    19      44.951  69.591  42.905  0.00  0.00
ATOM    298  CG2 ILE    19      43.618  69.586  41.202  0.00  0.00
ATOM    299 1HG2 ILE    19      43.550  68.976  40.301  0.00  0.00
ATOM    300 2HG2 ILE    19      42.619  69.661  41.631  0.00  0.00
ATOM    301 3HG2 ILE    19      43.955  70.622  41.153  0.00  0.00
ATOM    302  CG1 ILE    19      43.909  67.765  43.024  0.00  0.00
ATOM    303 2HG1 ILE    19      44.451  67.510  43.935  0.00  0.00
ATOM    304 3HG1 ILE    19      43.004  68.263  43.372  0.00  0.00
ATOM    305  CD1 ILE    19      43.636  66.465  42.339  0.00  0.00
ATOM    306 1HD1 ILE    19      43.451  66.617  41.275  0.00  0.00
ATOM    307 2HD1 ILE    19      44.389  65.696  42.513  0.00  0.00
ATOM    308 3HD1 ILE    19      42.697  66.086  42.740  0.00  0.00
ATOM    309  C   ILE    19      46.667  69.389  40.714  0.00  0.00
ATOM    310  O   ILE    19      46.893  70.523  41.167  0.00  0.00
ATOM    311  N   ALA    20      47.151  69.179  39.483  0.00  0.00
ATOM    312  H   ALA    20      46.983  68.206  39.270  0.00  0.00
ATOM    313  CA  ALA    20      48.054  70.038  38.687  0.00  0.00
ATOM    314  HA  ALA    20      47.993  71.081  38.995  0.00  0.00
ATOM    315  CB  ALA    20      49.506  69.523  38.725  0.00  0.00
ATOM    316  HB1 ALA    20      49.940  69.520  39.724  0.00  0.00
ATOM    317  HB2 ALA    20      49.573  68.514  38.317  0.00  0.00
ATOM    318  HB3 ALA    20      50.058  70.217  38.092  0.00  0.00
ATOM    319  C   ALA    20      47.570  70.190  37.260  0.00  0.00
ATOM    320  O   ALA    20      47.097  69.259  36.678  0.00  0.00
ATOM    321  N   TYR    21      47.852  71.356  36.697  0.00  0.00
ATOM    322  H   TYR    21      48.274  72.053  37.293  0.00  0.00
ATOM    323  CA  TYR    21      48.038  71.424  35.239  0.00  0.00
ATOM    324  HA  TYR    21      47.193  70.978  34.714  0.00  0.00
ATOM    325  CB  TYR    21      48.093  72.788  34.573  0.00  0.00
ATOM    326  HB2 TYR    21      48.960  73.406  34.806  0.00  0.00
ATOM    327  HB3 TYR    21      48.203  72.529  33.521  0.00  0.00
ATOM    328  CG  TYR    21      46.783  73.564  34.635  0.00  0.00
ATOM    329  CD1 TYR    21      45.725  73.174  33.770  0.00  0.00
ATOM    330  HD1 TYR    21      45.921  72.369  33.077  0.00  0.00
ATOM    331  CE1 TYR    21      44.426  73.745  33.966  0.00  0.00
ATOM    332  HE1 TYR    21      43.675  73.388  33.278  0.00  0.00
ATOM    333  CZ  TYR    21      44.252  74.663  34.994  0.00  0.00
ATOM    334  OH  TYR    21      42.985  75.146  35.255  0.00  0.00
ATOM    335  HH  TYR    21      42.406  75.034  34.497  0.00  0.00
ATOM    336  CE2 TYR    21      45.344  75.072  35.780  0.00  0.00
ATOM    337  HE2 TYR    21      45.133  75.873  36.474  0.00  0.00
ATOM    338  CD2 TYR    21      46.580  74.531  35.589  0.00  0.00
ATOM    339  HD2 TYR    21      47.291  74.775  36.364  0.00  0.00
ATOM    340  C   TYR    21      49.298  70.651  34.698  0.00  0.00
ATOM    341  O   TYR    21      50.443  70.889  35.257  0.00  0.00
ATOM    342  N   ILE    22      49.218  70.003  33.538  0.00  0.00
ATOM    343  H   ILE    22      48.343  69.937  33.038  0.00  0.00
ATOM    344  CA  ILE    22      50.368  69.215  33.081  0.00  0.00
ATOM    345  HA  ILE    22      51.299  69.613  33.486  0.00  0.00
ATOM    346  CB  ILE    22      50.161  67.754  33.507  0.00  0.00
ATOM    347  HB  ILE    22      51.050  67.199  33.206  0.00  0.00
ATOM    348  CG2 ILE    22      50.179  67.460  35.059  0.00  0.00
ATOM    349 1HG2 ILE    22      51.076  67.918  35.474  0.00  0.00
ATOM    350 2HG2 ILE    22      49.205  67.693  35.490  0.00  0.00
ATOM    351 3HG2 ILE    22      50.297  66.390  35.235  0.00  0.00
ATOM    352  CG1 ILE    22      48.973  67.039  32.764  0.00  0.00
ATOM    353 2HG1 ILE    22      48.071  67.484  33.184  0.00  0.00
ATOM    354 3HG1 ILE    22      49.070  67.100  31.681  0.00  0.00
ATOM    355  CD1 ILE    22      48.879  65.499  33.025  0.00  0.00
ATOM    356 1HD1 ILE    22      49.651  64.936  32.501  0.00  0.00
ATOM    357 2HD1 ILE    22      48.919  65.269  34.090  0.00  0.00
ATOM    358 3HD1 ILE    22      47.854  65.253  32.747  0.00  0.00
ATOM    359  C   ILE    22      50.496  69.301  31.580  0.00  0.00
ATOM    360  O   ILE    22      49.538  69.594  30.878  0.00  0.00
ATOM    361  N   LYS    23      51.654  68.845  31.083  0.00  0.00
ATOM    362  H   LYS    23      52.344  68.576  31.769  0.00  0.00
ATOM    363  CA  LYS    23      51.875  68.535  29.657  0.00  0.00
ATOM    364  HA  LYS    23      50.925  68.447  29.128  0.00  0.00
ATOM    365  CB  LYS    23      52.621  69.623  28.966  0.00  0.00
ATOM    366  HB2 LYS    23      53.507  69.892  29.542  0.00  0.00
ATOM    367  HB3 LYS    23      53.067  69.308  28.022  0.00  0.00
ATOM    368  CG  LYS    23      51.704  70.830  28.717  0.00  0.00
ATOM    369  HG2 LYS    23      50.829  70.562  28.127  0.00  0.00
ATOM    370  HG3 LYS    23      51.236  71.203  29.628  0.00  0.00
ATOM    371  CD  LYS    23      52.317  71.982  27.923  0.00  0.00
ATOM    372  HD2 LYS    23      52.702  71.564  26.992  0.00  0.00
ATOM    373  HD3 LYS    23      51.547  72.733  27.748  0.00  0.00
ATOM    374  CE  LYS    23      53.421  72.568  28.803  0.00  0.00
ATOM    375  HE2 LYS    23      52.919  72.898  29.712  0.00  0.00
ATOM    376  HE3 LYS    23      54.135  71.764  28.984  0.00  0.00
ATOM    377  NZ  LYS    23      54.069  73.665  28.074  0.00  0.00
ATOM    378  HZ1 LYS    23      53.486  74.437  27.783  0.00  0.00
ATOM    379  HZ2 LYS    23      54.818  74.009  28.657  0.00  0.00
ATOM    380  HZ3 LYS    23      54.563  73.312  27.267  0.00  0.00
ATOM    381  C   LYS    23      52.510  67.203  29.419  0.00  0.00
ATOM    382  O   LYS    23      53.429  66.776  30.159  0.00  0.00
ATOM    383  N   ILE    24      52.104  66.484  28.379  0.00  0.00
ATOM    384  H   ILE    24      51.342  66.824  27.809  0.00  0.00
ATOM    385  CA  ILE    24      52.548  65.059  28.122  0.00  0.00
ATOM    386  HA  ILE    24      52.971  64.645  29.037  0.00  0.00
ATOM    387  CB  ILE    24      51.375  64.135  27.835  0.00  0.00
ATOM    388  HB  ILE    24      51.726  63.103  27.859  0.00  0.00
ATOM    389  CG2 ILE    24      50.321  64.195  28.966  0.00  0.00
ATOM    390 1HG2 ILE    24      49.620  65.029  28.958  0.00  0.00
ATOM    391 2HG2 ILE    24      49.786  63.248  29.037  0.00  0.00
ATOM    392 3HG2 ILE    24      50.889  64.415  29.871  0.00  0.00
ATOM    393  CG1 ILE    24      50.677  64.426  26.509  0.00  0.00
ATOM    394 2HG1 ILE    24      50.339  65.463  26.494  0.00  0.00
ATOM    395 3HG1 ILE    24      51.510  64.443  25.805  0.00  0.00
ATOM    396  CD1 ILE    24      49.631  63.490  25.874  0.00  0.00
ATOM    397 1HD1 ILE    24      50.051  62.483  25.858  0.00  0.00
ATOM    398 2HD1 ILE    24      48.747  63.433  26.508  0.00  0.00
ATOM    399 3HD1 ILE    24      49.449  63.805  24.846  0.00  0.00
ATOM    400  C   ILE    24      53.657  65.065  27.016  0.00  0.00
ATOM    401  O   ILE    24      53.759  66.089  26.323  0.00  0.00
ATOM    402  N   PRO    25      54.470  64.005  26.895  0.00  0.00
ATOM    403  CD  PRO    25      54.541  62.830  27.777  0.00  0.00
ATOM    404  HD2 PRO    25      53.789  62.097  27.482  0.00  0.00
ATOM    405  HD3 PRO    25      54.512  63.111  28.829  0.00  0.00
ATOM    406  CG  PRO    25      55.964  62.362  27.633  0.00  0.00
ATOM    407  HG2 PRO    25      55.953  61.279  27.750  0.00  0.00
ATOM    408  HG3 PRO    25      56.628  62.913  28.299  0.00  0.00
ATOM    409  CB  PRO    25      56.308  62.633  26.207  0.00  0.00
ATOM    410  HB2 PRO    25      57.365  62.787  25.992  0.00  0.00
ATOM    411  HB3 PRO    25      55.832  61.841  25.628  0.00  0.00
ATOM    412  CA  PRO    25      55.550  63.916  25.935  0.00  0.00
ATOM    413  HA  PRO    25      56.264  64.728  26.073  0.00  0.00
ATOM    414  C   PRO    25      55.049  64.081  24.464  0.00  0.00
ATOM    415  O   PRO    25      54.263  63.249  24.045  0.00  0.00
ATOM    416  N   ASN    26      55.488  65.104  23.812  0.00  0.00
ATOM    417  H   ASN    26      56.013  65.778  24.351  0.00  0.00
ATOM    418  CA  ASN    26      54.910  65.560  22.512  0.00  0.00
ATOM    419  HA  ASN    26      54.352  64.728  22.084  0.00  0.00
ATOM    420  CB  ASN    26      53.971  66.749  22.793  0.00  0.00
ATOM    421  HB2 ASN    26      53.260  66.413  23.547  0.00  0.00
ATOM    422  HB3 ASN    26      54.508  67.662  23.050  0.00  0.00
ATOM    423  CG  ASN    26      53.112  67.038  21.571  0.00  0.00
ATOM    424  OD1 ASN    26      53.229  66.537  20.432  0.00  0.00
ATOM    425  ND2 ASN    26      52.205  67.979  21.671  0.00  0.00
ATOM    426 1HD2 ASN    26      51.566  68.116  20.902  0.00  0.00
ATOM    427 2HD2 ASN    26      52.181  68.533  22.515  0.00  0.00
ATOM    428  C   ASN    26      56.036  65.972  21.498  0.00  0.00
ATOM    429  O   ASN    26      57.035  66.618  21.833  0.00  0.00
ATOM    430  N   VAL    27      55.920  65.556  20.250  0.00  0.00
ATOM    431  H   VAL    27      55.339  64.756  20.046  0.00  0.00
ATOM    432  CA  VAL    27      56.715  65.971  19.049  0.00  0.00
ATOM    433  HA  VAL    27      57.771  66.017  19.316  0.00  0.00
ATOM    434  CB  VAL    27      56.642  64.955  17.917  0.00  0.00
ATOM    435  HB  VAL    27      55.595  64.706  17.752  0.00  0.00
ATOM    436  CG1 VAL    27      57.150  65.454  16.567  0.00  0.00
ATOM    437 1HG1 VAL    27      56.919  64.615  15.910  0.00  0.00
ATOM    438 2HG1 VAL    27      56.611  66.334  16.216  0.00  0.00
ATOM    439 3HG1 VAL    27      58.221  65.643  16.637  0.00  0.00
ATOM    440  CG2 VAL    27      57.432  63.743  18.363  0.00  0.00
ATOM    441 1HG2 VAL    27      58.465  64.052  18.522  0.00  0.00
ATOM    442 2HG2 VAL    27      57.029  63.237  19.240  0.00  0.00
ATOM    443 3HG2 VAL    27      57.400  63.015  17.551  0.00  0.00
ATOM    444  C   VAL    27      56.407  67.450  18.588  0.00  0.00
ATOM    445  O   VAL    27      57.190  68.223  18.069  0.00  0.00
ATOM    446  N   GLY    28      55.165  67.833  18.867  0.00  0.00
ATOM    447  H   GLY    28      54.708  67.066  19.339  0.00  0.00
ATOM    448  CA  GLY    28      54.473  69.169  18.706  0.00  0.00
ATOM    449  HA2 GLY    28      55.026  69.763  17.978  0.00  0.00
ATOM    450  HA3 GLY    28      53.447  68.976  18.390  0.00  0.00
ATOM    451  C   GLY    28      54.316  70.052  19.980  0.00  0.00
ATOM    452  O   GLY    28      54.799  69.693  21.070  0.00  0.00
ATOM    453  N   GLN    29      53.528  71.137  19.973  0.00  0.00
ATOM    454  H   GLN    29      53.151  71.439  19.085  0.00  0.00
ATOM    455  CA  GLN    29      53.207  72.019  21.115  0.00  0.00
ATOM    456  HA  GLN    29      53.821  71.745  21.974  0.00  0.00
ATOM    457  CB  GLN    29      53.549  73.429  20.675  0.00  0.00
ATOM    458  HB2 GLN    29      53.114  73.673  19.705  0.00  0.00
ATOM    459  HB3 GLN    29      53.102  74.170  21.338  0.00  0.00
ATOM    460  CG  GLN    29      55.012  73.623  20.521  0.00  0.00
ATOM    461  HG2 GLN    29      55.329  72.961  19.715  0.00  0.00
ATOM    462  HG3 GLN    29      55.191  74.603  20.078  0.00  0.00
ATOM    463  CD  GLN    29      55.878  73.556  21.775  0.00  0.00
ATOM    464  OE1 GLN    29      55.494  73.533  22.928  0.00  0.00
ATOM    465  NE2 GLN    29      57.158  73.762  21.566  0.00  0.00
ATOM    466 1HE2 GLN    29      57.718  73.829  22.404  0.00  0.00
ATOM    467 2HE2 GLN    29      57.489  73.830  20.614  0.00  0.00
ATOM    468  C   GLN    29      51.733  71.898  21.485  0.00  0.00
ATOM    469  O   GLN    29      50.892  71.866  20.612  0.00  0.00
ATOM    470  N   MET    30      51.461  71.815  22.826  0.00  0.00
ATOM    471  H   MET    30      52.215  71.710  23.490  0.00  0.00
ATOM    472  CA  MET    30      50.037  71.655  23.314  0.00  0.00
ATOM    473  HA  MET    30      49.306  71.933  22.554  0.00  0.00
ATOM    474  CB  MET    30      49.735  70.271  23.799  0.00  0.00
ATOM    475  HB2 MET    30      48.664  70.163  23.965  0.00  0.00
ATOM    476  HB3 MET    30      49.863  69.483  23.057  0.00  0.00
ATOM    477  CG  MET    30      50.527  69.819  25.054  0.00  0.00
ATOM    478  HG2 MET    30      51.579  70.094  24.966  0.00  0.00
ATOM    479  HG3 MET    30      50.099  70.495  25.794  0.00  0.00
ATOM    480  SD  MET    30      50.365  68.153  25.705  0.00  0.00
ATOM    481  CE  MET    30      48.548  68.200  26.132  0.00  0.00
ATOM    482  HE1 MET    30      48.389  69.015  26.839  0.00  0.00
ATOM    483  HE2 MET    30      47.888  68.304  25.272  0.00  0.00
ATOM    484  HE3 MET    30      48.193  67.295  26.625  0.00  0.00
ATOM    485  C   MET    30      49.776  72.654  24.441  0.00  0.00
ATOM    486  O   MET    30      50.636  73.204  25.038  0.00  0.00
ATOM    487  N   GLN    31      48.499  72.962  24.717  0.00  0.00
ATOM    488  H   GLN    31      47.775  72.392  24.307  0.00  0.00
ATOM    489  CA  GLN    31      48.167  73.628  25.944  0.00  0.00
ATOM    490  HA  GLN    31      48.923  74.397  26.105  0.00  0.00
ATOM    491  CB  GLN    31      46.788  74.354  25.689  0.00  0.00
ATOM    492  HB2 GLN    31      46.114  73.860  24.990  0.00  0.00
ATOM    493  HB3 GLN    31      46.141  74.354  26.566  0.00  0.00
ATOM    494  CG  GLN    31      46.874  75.813  25.205  0.00  0.00
ATOM    495  HG2 GLN    31      47.290  76.547  25.895  0.00  0.00
ATOM    496  HG3 GLN    31      47.472  75.846  24.295  0.00  0.00
ATOM    497  CD  GLN    31      45.423  76.277  24.955  0.00  0.00
ATOM    498  OE1 GLN    31      44.519  76.289  25.818  0.00  0.00
ATOM    499  NE2 GLN    31      45.097  76.699  23.773  0.00  0.00
ATOM    500 1HE2 GLN    31      44.169  77.082  23.661  0.00  0.00
ATOM    501 2HE2 GLN    31      45.806  76.796  23.059  0.00  0.00
ATOM    502  C   GLN    31      48.082  72.635  27.142  0.00  0.00
ATOM    503  O   GLN    31      47.506  71.532  27.021  0.00  0.00
ATOM    504  N   PRO    32      48.569  73.052  28.308  0.00  0.00
ATOM    505  CD  PRO    32      49.192  74.376  28.579  0.00  0.00
ATOM    506  HD2 PRO    32      48.392  75.113  28.497  0.00  0.00
ATOM    507  HD3 PRO    32      50.052  74.501  27.922  0.00  0.00
ATOM    508  CG  PRO    32      49.807  74.274  29.952  0.00  0.00
ATOM    509  HG2 PRO    32      49.722  75.197  30.527  0.00  0.00
ATOM    510  HG3 PRO    32      50.841  73.952  29.826  0.00  0.00
ATOM    511  CB  PRO    32      48.994  73.174  30.620  0.00  0.00
ATOM    512  HB2 PRO    32      49.655  72.774  31.388  0.00  0.00
ATOM    513  HB3 PRO    32      48.164  73.628  31.160  0.00  0.00
ATOM    514  CA  PRO    32      48.485  72.257  29.569  0.00  0.00
ATOM    515  HA  PRO    32      49.118  71.372  29.515  0.00  0.00
ATOM    516  C   PRO    32      47.032  71.830  29.788  0.00  0.00
ATOM    517  O   PRO    32      46.204  72.666  29.460  0.00  0.00
ATOM    518  N   VAL    33      46.756  70.624  30.319  0.00  0.00
ATOM    519  H   VAL    33      47.537  70.209  30.808  0.00  0.00
ATOM    520  CA  VAL    33      45.459  70.024  30.567  0.00  0.00
ATOM    521  HA  VAL    33      44.751  70.788  30.244  0.00  0.00
ATOM    522  CB  VAL    33      45.156  68.673  29.846  0.00  0.00
ATOM    523  HB  VAL    33      44.169  68.466  30.259  0.00  0.00
ATOM    524  CG1 VAL    33      45.070  68.921  28.327  0.00  0.00
ATOM    525 1HG1 VAL    33      44.791  67.969  27.876  0.00  0.00
ATOM    526 2HG1 VAL    33      44.297  69.645  28.069  0.00  0.00
ATOM    527 3HG1 VAL    33      45.951  69.291  27.804  0.00  0.00
ATOM    528  CG2 VAL    33      46.174  67.484  30.088  0.00  0.00
ATOM    529 1HG2 VAL    33      46.107  67.404  31.173  0.00  0.00
ATOM    530 2HG2 VAL    33      45.594  66.692  29.614  0.00  0.00
ATOM    531 3HG2 VAL    33      47.167  67.723  29.706  0.00  0.00
ATOM    532  C   VAL    33      45.361  69.793  32.122  0.00  0.00
ATOM    533  O   VAL    33      46.380  69.564  32.766  0.00  0.00
ATOM    534  N   LYS    34      44.205  69.749  32.792  0.00  0.00
ATOM    535  H   LYS    34      43.357  69.936  32.276  0.00  0.00
ATOM    536  CA  LYS    34      44.046  69.540  34.201  0.00  0.00
ATOM    537  HA  LYS    34      44.860  70.020  34.745  0.00  0.00
ATOM    538  CB  LYS    34      42.789  70.291  34.657  0.00  0.00
ATOM    539  HB2 LYS    34      43.036  71.336  34.466  0.00  0.00
ATOM    540  HB3 LYS    34      41.940  69.844  34.141  0.00  0.00
ATOM    541  CG  LYS    34      42.505  70.168  36.176  0.00  0.00
ATOM    542  HG2 LYS    34      42.513  69.138  36.532  0.00  0.00
ATOM    543  HG3 LYS    34      43.384  70.611  36.644  0.00  0.00
ATOM    544  CD  LYS    34      41.291  70.977  36.823  0.00  0.00
ATOM    545  HD2 LYS    34      41.312  71.994  36.430  0.00  0.00
ATOM    546  HD3 LYS    34      40.307  70.575  36.586  0.00  0.00
ATOM    547  CE  LYS    34      41.392  71.041  38.331  0.00  0.00
ATOM    548  HE2 LYS    34      41.020  70.085  38.700  0.00  0.00
ATOM    549  HE3 LYS    34      42.356  71.358  38.729  0.00  0.00
ATOM    550  NZ  LYS    34      40.484  72.119  38.865  0.00  0.00
ATOM    551  HZ1 LYS    34      40.643  72.246  39.855  0.00  0.00
ATOM    552  HZ2 LYS    34      40.737  72.971  38.385  0.00  0.00
ATOM    553  HZ3 LYS    34      39.536  71.806  38.712  0.00  0.00
ATOM    554  C   LYS    34      43.965  68.046  34.481  0.00  0.00
ATOM    555  O   LYS    34      43.165  67.362  33.868  0.00  0.00
ATOM    556  N   ALA    35      44.841  67.499  35.293  0.00  0.00
ATOM    557  H   ALA    35      45.472  68.064  35.845  0.00  0.00
ATOM    558  CA  ALA    35      44.987  66.125  35.632  0.00  0.00
ATOM    559  HA  ALA    35      44.141  65.582  35.211  0.00  0.00
ATOM    560  CB  ALA    35      46.200  65.638  34.818  0.00  0.00
ATOM    561  HB1 ALA    35      46.500  64.612  35.030  0.00  0.00
ATOM    562  HB2 ALA    35      45.871  65.717  33.782  0.00  0.00
ATOM    563  HB3 ALA    35      47.097  66.178  35.123  0.00  0.00
ATOM    564  C   ALA    35      45.043  65.926  37.134  0.00  0.00
ATOM    565  O   ALA    35      45.363  66.817  37.973  0.00  0.00
ATOM    566  N   PHE    36      44.745  64.713  37.473  0.00  0.00
ATOM    567  H   PHE    36      44.504  64.028  36.771  0.00  0.00
ATOM    568  CA  PHE    36      44.346  64.373  38.869  0.00  0.00
ATOM    569  HA  PHE    36      44.529  65.218  39.534  0.00  0.00
ATOM    570  CB  PHE    36      42.831  64.118  38.765  0.00  0.00
ATOM    571  HB2 PHE    36      42.724  63.242  38.124  0.00  0.00
ATOM    572  HB3 PHE    36      42.523  63.727  39.735  0.00  0.00
ATOM    573  CG  PHE    36      41.895  65.265  38.355  0.00  0.00
ATOM    574  CD1 PHE    36      41.819  65.551  37.006  0.00  0.00
ATOM    575  HD1 PHE    36      42.282  64.926  36.257  0.00  0.00
ATOM    576  CE1 PHE    36      41.006  66.667  36.613  0.00  0.00
ATOM    577  HE1 PHE    36      40.991  67.048  35.601  0.00  0.00
ATOM    578  CZ  PHE    36      40.373  67.422  37.647  0.00  0.00
ATOM    579  HZ  PHE    36      39.805  68.312  37.421  0.00  0.00
ATOM    580  CE2 PHE    36      40.295  67.017  39.018  0.00  0.00
ATOM    581  HE2 PHE    36      39.700  67.498  39.780  0.00  0.00
ATOM    582  CD2 PHE    36      41.145  65.932  39.341  0.00  0.00
ATOM    583  HD2 PHE    36      41.251  65.693  40.389  0.00  0.00
ATOM    584  C   PHE    36      45.172  63.201  39.432  0.00  0.00
ATOM    585  O   PHE    36      44.969  62.031  38.966  0.00  0.00
ATOM    586  N   LYS    37      46.120  63.365  40.389  0.00  0.00
ATOM    587  H   LYS    37      46.366  64.280  40.739  0.00  0.00
ATOM    588  CA  LYS    37      46.906  62.231  40.954  0.00  0.00
ATOM    589  HA  LYS    37      47.205  61.509  40.194  0.00  0.00
ATOM    590  CB  LYS    37      48.192  62.690  41.629  0.00  0.00
ATOM    591  HB2 LYS    37      48.774  63.356  40.992  0.00  0.00
ATOM    592  HB3 LYS    37      47.921  63.392  42.418  0.00  0.00
ATOM    593  CG  LYS    37      49.103  61.565  42.157  0.00  0.00
ATOM    594  HG2 LYS    37      48.717  61.204  43.110  0.00  0.00
ATOM    595  HG3 LYS    37      49.090  60.781  41.401  0.00  0.00
ATOM    596  CD  LYS    37      50.544  62.207  42.265  0.00  0.00
ATOM    597  HD2 LYS    37      50.754  62.701  41.316  0.00  0.00
ATOM    598  HD3 LYS    37      50.624  62.904  43.099  0.00  0.00
ATOM    599  CE  LYS    37      51.585  61.048  42.472  0.00  0.00
ATOM    600  HE2 LYS    37      51.190  60.301  43.161  0.00  0.00
ATOM    601  HE3 LYS    37      51.586  60.587  41.485  0.00  0.00
ATOM    602  NZ  LYS    37      52.946  61.587  42.925  0.00  0.00
ATOM    603  HZ1 LYS    37      53.649  60.877  43.075  0.00  0.00
ATOM    604  HZ2 LYS    37      53.383  62.134  42.197  0.00  0.00
ATOM    605  HZ3 LYS    37      52.829  62.098  43.789  0.00  0.00
ATOM    606  C   LYS    37      45.985  61.571  41.940  0.00  0.00
ATOM    607  O   LYS    37      45.546  62.228  42.876  0.00  0.00
ATOM    608  N   ILE    38      45.735  60.313  41.660  0.00  0.00
ATOM    609  H   ILE    38      45.866  59.917  40.740  0.00  0.00
ATOM    610  CA  ILE    38      44.878  59.490  42.549  0.00  0.00
ATOM    611  HA  ILE    38      44.389  60.245  43.165  0.00  0.00
ATOM    612  CB  ILE    38      43.761  58.819  41.731  0.00  0.00
ATOM    613  HB  ILE    38      43.038  58.478  42.471  0.00  0.00
ATOM    614  CG2 ILE    38      43.078  59.805  40.819  0.00  0.00
ATOM    615 1HG2 ILE    38      42.206  59.413  40.294  0.00  0.00
ATOM    616 2HG2 ILE    38      42.756  60.627  41.457  0.00  0.00
ATOM    617 3HG2 ILE    38      43.776  60.104  40.037  0.00  0.00
ATOM    618  CG1 ILE    38      44.158  57.533  40.947  0.00  0.00
ATOM    619 2HG1 ILE    38      44.855  57.882  40.185  0.00  0.00
ATOM    620 3HG1 ILE    38      44.750  56.886  41.595  0.00  0.00
ATOM    621  CD1 ILE    38      43.073  56.750  40.224  0.00  0.00
ATOM    622 1HD1 ILE    38      42.608  57.497  39.581  0.00  0.00
ATOM    623 2HD1 ILE    38      43.448  55.850  39.736  0.00  0.00
ATOM    624 3HD1 ILE    38      42.333  56.333  40.907  0.00  0.00
ATOM    625  C   ILE    38      45.621  58.544  43.411  0.00  0.00
ATOM    626  O   ILE    38      45.080  58.180  44.408  0.00  0.00
ATOM    627  N   HIS    39      46.853  58.258  43.068  0.00  0.00
ATOM    628  H   HIS    39      47.128  58.506  42.129  0.00  0.00
ATOM    629  CA  HIS    39      47.744  57.444  43.894  0.00  0.00
ATOM    630  HA  HIS    39      47.544  57.760  44.917  0.00  0.00
ATOM    631  CB  HIS    39      47.410  55.982  43.813  0.00  0.00
ATOM    632  HB2 HIS    39      46.343  55.764  43.792  0.00  0.00
ATOM    633  HB3 HIS    39      47.931  55.591  42.938  0.00  0.00
ATOM    634  CG  HIS    39      47.919  55.212  44.932  0.00  0.00
ATOM    635  ND1 HIS    39      47.430  55.280  46.207  0.00  0.00
ATOM    636  HD1 HIS    39      46.689  55.906  46.487  0.00  0.00
ATOM    637  CE1 HIS    39      48.054  54.345  46.923  0.00  0.00
ATOM    638  HE1 HIS    39      47.931  54.209  47.987  0.00  0.00
ATOM    639  NE2 HIS    39      49.036  53.725  46.224  0.00  0.00
ATOM    640  CD2 HIS    39      48.974  54.292  44.941  0.00  0.00
ATOM    641  HD2 HIS    39      49.716  54.054  44.192  0.00  0.00
ATOM    642  C   HIS    39      49.142  57.787  43.562  0.00  0.00
ATOM    643  O   HIS    39      49.427  58.265  42.477  0.00  0.00
ATOM    644  N   ASN    40      50.129  57.393  44.397  0.00  0.00
ATOM    645  H   ASN    40      49.807  56.912  45.225  0.00  0.00
ATOM    646  CA  ASN    40      51.563  57.355  44.076  0.00  0.00
ATOM    647  HA  ASN    40      52.002  58.353  44.042  0.00  0.00
ATOM    648  CB  ASN    40      52.271  56.540  45.126  0.00  0.00
ATOM    649  HB2 ASN    40      52.133  57.080  46.062  0.00  0.00
ATOM    650  HB3 ASN    40      51.862  55.530  45.141  0.00  0.00
ATOM    651  CG  ASN    40      53.750  56.440  44.902  0.00  0.00
ATOM    652  OD1 ASN    40      54.400  57.326  44.418  0.00  0.00
ATOM    653  ND2 ASN    40      54.261  55.308  45.174  0.00  0.00
ATOM    654 1HD2 ASN    40      55.264  55.192  45.208  0.00  0.00
ATOM    655 2HD2 ASN    40      53.613  54.675  45.620  0.00  0.00
ATOM    656  C   ASN    40      51.655  56.684  42.691  0.00  0.00
ATOM    657  O   ASN    40      51.231  55.542  42.552  0.00  0.00
ATOM    658  N   LYS    41      52.241  57.380  41.638  0.00  0.00
ATOM    659  H   LYS    41      52.504  58.345  41.783  0.00  0.00
ATOM    660  CA  LYS    41      52.542  56.866  40.295  0.00  0.00
ATOM    661  HA  LYS    41      52.835  57.754  39.736  0.00  0.00
ATOM    662  CB  LYS    41      53.612  55.745  40.376  0.00  0.00
ATOM    663  HB2 LYS    41      53.199  54.911  40.945  0.00  0.00
ATOM    664  HB3 LYS    41      53.800  55.347  39.380  0.00  0.00
ATOM    665  CG  LYS    41      54.920  56.113  41.095  0.00  0.00
ATOM    666  HG2 LYS    41      55.297  57.035  40.654  0.00  0.00
ATOM    667  HG3 LYS    41      54.660  56.324  42.132  0.00  0.00
ATOM    668  CD  LYS    41      56.011  55.081  41.110  0.00  0.00
ATOM    669  HD2 LYS    41      55.652  54.294  41.773  0.00  0.00
ATOM    670  HD3 LYS    41      56.161  54.553  40.169  0.00  0.00
ATOM    671  CE  LYS    41      57.355  55.607  41.625  0.00  0.00
ATOM    672  HE2 LYS    41      57.126  56.043  42.598  0.00  0.00
ATOM    673  HE3 LYS    41      58.104  54.847  41.842  0.00  0.00
ATOM    674  NZ  LYS    41      58.096  56.542  40.664  0.00  0.00
ATOM    675  HZ1 LYS    41      59.030  56.638  41.035  0.00  0.00
ATOM    676  HZ2 LYS    41      58.154  56.261  39.695  0.00  0.00
ATOM    677  HZ3 LYS    41      57.700  57.470  40.623  0.00  0.00
ATOM    678  C   LYS    41      51.265  56.497  39.475  0.00  0.00
ATOM    679  O   LYS    41      51.459  55.947  38.397  0.00  0.00
ATOM    680  N   ILE    42      50.092  56.851  39.900  0.00  0.00
ATOM    681  H   ILE    42      49.983  56.993  40.894  0.00  0.00
ATOM    682  CA  ILE    42      48.835  56.787  39.162  0.00  0.00
ATOM    683  HA  ILE    42      49.238  56.583  38.170  0.00  0.00
ATOM    684  CB  ILE    42      47.870  55.664  39.636  0.00  0.00
ATOM    685  HB  ILE    42      47.435  55.944  40.595  0.00  0.00
ATOM    686  CG2 ILE    42      46.700  55.478  38.662  0.00  0.00
ATOM    687 1HG2 ILE    42      45.995  54.756  39.074  0.00  0.00
ATOM    688 2HG2 ILE    42      46.064  56.358  38.574  0.00  0.00
ATOM    689 3HG2 ILE    42      47.069  55.182  37.680  0.00  0.00
ATOM    690  CG1 ILE    42      48.545  54.288  39.744  0.00  0.00
ATOM    691 2HG1 ILE    42      48.911  54.013  38.756  0.00  0.00
ATOM    692 3HG1 ILE    42      49.339  54.478  40.467  0.00  0.00
ATOM    693  CD1 ILE    42      47.814  53.131  40.354  0.00  0.00
ATOM    694 1HD1 ILE    42      47.370  53.535  41.263  0.00  0.00
ATOM    695 2HD1 ILE    42      47.011  52.710  39.747  0.00  0.00
ATOM    696 3HD1 ILE    42      48.596  52.423  40.626  0.00  0.00
ATOM    697  C   ILE    42      48.086  58.137  39.112  0.00  0.00
ATOM    698  O   ILE    42      47.521  58.612  40.074  0.00  0.00
ATOM    699  N   TRP    43      48.080  58.695  37.866  0.00  0.00
ATOM    700  H   TRP    43      48.510  58.222  37.085  0.00  0.00
ATOM    701  CA  TRP    43      47.394  59.869  37.494  0.00  0.00
ATOM    702  HA  TRP    43      46.994  60.349  38.386  0.00  0.00
ATOM    703  CB  TRP    43      48.295  60.739  36.642  0.00  0.00
ATOM    704  HB2 TRP    43      48.786  60.171  35.851  0.00  0.00
ATOM    705  HB3 TRP    43      47.720  61.440  36.039  0.00  0.00
ATOM    706  CG  TRP    43      49.393  61.377  37.418  0.00  0.00
ATOM    707  CD1 TRP    43      50.640  60.910  37.752  0.00  0.00
ATOM    708  HD1 TRP    43      50.958  59.903  37.529  0.00  0.00
ATOM    709  NE1 TRP    43      51.414  62.000  38.235  0.00  0.00
ATOM    710  HE1 TRP    43      52.301  61.836  38.690  0.00  0.00
ATOM    711  CE2 TRP    43      50.655  63.143  38.475  0.00  0.00
ATOM    712  CZ2 TRP    43      50.927  64.392  39.044  0.00  0.00
ATOM    713  HZ2 TRP    43      51.932  64.577  39.397  0.00  0.00
ATOM    714  CH2 TRP    43      49.899  65.326  39.094  0.00  0.00
ATOM    715  HH2 TRP    43      50.124  66.320  39.453  0.00  0.00
ATOM    716  CZ3 TRP    43      48.772  65.060  38.352  0.00  0.00
ATOM    717  HZ3 TRP    43      48.053  65.849  38.188  0.00  0.00
ATOM    718  CE3 TRP    43      48.508  63.888  37.724  0.00  0.00
ATOM    719  HE3 TRP    43      47.571  63.739  37.208  0.00  0.00
ATOM    720  CD2 TRP    43      49.444  62.828  37.795  0.00  0.00
ATOM    721  C   TRP    43      46.141  59.560  36.660  0.00  0.00
ATOM    722  O   TRP    43      45.923  58.412  36.185  0.00  0.00
ATOM    723  N   VAL    44      45.311  60.549  36.496  0.00  0.00
ATOM    724  H   VAL    44      45.672  61.387  36.928  0.00  0.00
ATOM    725  CA  VAL    44      44.106  60.546  35.663  0.00  0.00
ATOM    726  HA  VAL    44      44.222  59.796  34.880  0.00  0.00
ATOM    727  CB  VAL    44      42.841  60.128  36.384  0.00  0.00
ATOM    728  HB  VAL    44      42.688  60.985  37.039  0.00  0.00
ATOM    729  CG1 VAL    44      41.629  59.945  35.450  0.00  0.00
ATOM    730 1HG1 VAL    44      41.270  60.875  35.008  0.00  0.00
ATOM    731 2HG1 VAL    44      41.929  59.309  34.617  0.00  0.00
ATOM    732 3HG1 VAL    44      40.826  59.378  35.920  0.00  0.00
ATOM    733  CG2 VAL    44      42.963  58.922  37.297  0.00  0.00
ATOM    734 1HG2 VAL    44      43.680  59.093  38.100  0.00  0.00
ATOM    735 2HG2 VAL    44      42.021  58.624  37.759  0.00  0.00
ATOM    736 3HG2 VAL    44      43.187  58.065  36.661  0.00  0.00
ATOM    737  C   VAL    44      43.993  61.861  34.897  0.00  0.00
ATOM    738  O   VAL    44      44.140  62.962  35.403  0.00  0.00
ATOM    739  N   ILE    45      43.645  61.715  33.610  0.00  0.00
ATOM    740  H   ILE    45      43.572  60.798  33.194  0.00  0.00
ATOM    741  CA  ILE    45      43.416  62.860  32.723  0.00  0.00
ATOM    742  HA  ILE    45      43.485  63.870  33.126  0.00  0.00
ATOM    743  CB  ILE    45      44.529  62.826  31.592  0.00  0.00
ATOM    744  HB  ILE    45      44.439  61.924  30.989  0.00  0.00
ATOM    745  CG2 ILE    45      44.280  64.075  30.740  0.00  0.00
ATOM    746 1HG2 ILE    45      44.682  64.928  31.287  0.00  0.00
ATOM    747 2HG2 ILE    45      44.826  63.960  29.804  0.00  0.00
ATOM    748 3HG2 ILE    45      43.229  64.201  30.481  0.00  0.00
ATOM    749  CG1 ILE    45      45.966  62.855  32.088  0.00  0.00
ATOM    750 2HG1 ILE    45      46.038  63.695  32.779  0.00  0.00
ATOM    751 3HG1 ILE    45      46.078  61.933  32.657  0.00  0.00
ATOM    752  CD1 ILE    45      47.074  63.003  31.035  0.00  0.00
ATOM    753 1HD1 ILE    45      48.048  62.710  31.428  0.00  0.00
ATOM    754 2HD1 ILE    45      46.972  62.272  30.233  0.00  0.00
ATOM    755 3HD1 ILE    45      47.062  63.990  30.573  0.00  0.00
ATOM    756  C   ILE    45      41.941  62.684  32.215  0.00  0.00
ATOM    757  O   ILE    45      41.695  61.789  31.425  0.00  0.00
ATOM    758  N   PRO    46      41.016  63.658  32.578  0.00  0.00
ATOM    759  CD  PRO    46      41.110  64.165  33.971  0.00  0.00
ATOM    760  HD2 PRO    46      41.491  65.188  33.982  0.00  0.00
ATOM    761  HD3 PRO    46      41.736  63.621  34.677  0.00  0.00
ATOM    762  CG  PRO    46      39.672  64.126  34.476  0.00  0.00
ATOM    763  HG2 PRO    46      39.416  64.998  35.079  0.00  0.00
ATOM    764  HG3 PRO    46      39.392  63.184  34.949  0.00  0.00
ATOM    765  CB  PRO    46      38.827  64.345  33.192  0.00  0.00
ATOM    766  HB2 PRO    46      37.805  63.972  33.256  0.00  0.00
ATOM    767  HB3 PRO    46      38.756  65.394  32.907  0.00  0.00
ATOM    768  CA  PRO    46      39.660  63.631  32.085  0.00  0.00
ATOM    769  HA  PRO    46      39.375  62.579  32.125  0.00  0.00
ATOM    770  C   PRO    46      39.307  64.282  30.713  0.00  0.00
ATOM    771  O   PRO    46      38.367  65.078  30.552  0.00  0.00
ATOM    772  N   GLU    47      40.148  63.872  29.749  0.00  0.00
ATOM    773  H   GLU    47      40.918  63.244  29.936  0.00  0.00
ATOM    774  CA  GLU    47      40.091  64.394  28.394  0.00  0.00
ATOM    775  HA  GLU    47      39.179  64.969  28.228  0.00  0.00
ATOM    776  CB  GLU    47      41.306  65.259  28.214  0.00  0.00
ATOM    777  HB2 GLU    47      42.186  64.637  28.384  0.00  0.00
ATOM    778  HB3 GLU    47      41.309  65.619  27.185  0.00  0.00
ATOM    779  CG  GLU    47      41.353  66.435  29.233  0.00  0.00
ATOM    780  HG2 GLU    47      41.349  66.060  30.257  0.00  0.00
ATOM    781  HG3 GLU    47      42.249  67.029  29.054  0.00  0.00
ATOM    782  CD  GLU    47      40.211  67.428  29.042  0.00  0.00
ATOM    783  OE1 GLU    47      39.676  67.924  30.071  0.00  0.00
ATOM    784  OE2 GLU    47      39.758  67.661  27.886  0.00  0.00
ATOM    785  C   GLU    47      40.061  63.272  27.358  0.00  0.00
ATOM    786  O   GLU    47      40.474  62.144  27.677  0.00  0.00
ATOM    787  N   ARG    48      39.390  63.499  26.227  0.00  0.00
ATOM    788  H   ARG    48      38.947  64.405  26.171  0.00  0.00
ATOM    789  CA  ARG    48      39.421  62.701  25.021  0.00  0.00
ATOM    790  HA  ARG    48      39.221  61.676  25.334  0.00  0.00
ATOM    791  CB  ARG    48      38.423  63.153  24.028  0.00  0.00
ATOM    792  HB2 ARG    48      38.628  64.179  23.725  0.00  0.00
ATOM    793  HB3 ARG    48      38.512  62.530  23.138  0.00  0.00
ATOM    794  CG  ARG    48      36.896  63.165  24.315  0.00  0.00
ATOM    795  HG2 ARG    48      36.747  63.630  25.290  0.00  0.00
ATOM    796  HG3 ARG    48      36.376  63.858  23.653  0.00  0.00
ATOM    797  CD  ARG    48      36.319  61.772  24.316  0.00  0.00
ATOM    798  HD2 ARG    48      37.085  61.047  24.594  0.00  0.00
ATOM    799  HD3 ARG    48      35.531  61.734  25.068  0.00  0.00
ATOM    800  NE  ARG    48      35.915  61.302  22.999  0.00  0.00
ATOM    801  HE  ARG    48      36.607  60.744  22.521  0.00  0.00
ATOM    802  CZ  ARG    48      34.911  61.614  22.214  0.00  0.00
ATOM    803  NH1 ARG    48      33.939  62.441  22.452  0.00  0.00
ATOM    804 1HH1 ARG    48      33.893  62.799  23.395  0.00  0.00
ATOM    805 2HH1 ARG    48      33.127  62.414  21.850  0.00  0.00
ATOM    806  NH2 ARG    48      34.868  61.032  21.092  0.00  0.00
ATOM    807 1HH2 ARG    48      35.593  60.358  20.890  0.00  0.00
ATOM    808 2HH2 ARG    48      34.161  61.351  20.446  0.00  0.00
ATOM    809  C   ARG    48      40.803  62.691  24.382  0.00  0.00
ATOM    810  O   ARG    48      41.505  63.650  24.552  0.00  0.00
ATOM    811  N   ASP    49      41.246  61.534  23.830  0.00  0.00
ATOM    812  H   ASP    49      40.616  60.752  23.719  0.00  0.00
ATOM    813  CA  ASP    49      42.677  61.327  23.435  0.00  0.00
ATOM    814  HA  ASP    49      43.267  61.982  24.077  0.00  0.00
ATOM    815  CB  ASP    49      43.090  59.886  23.768  0.00  0.00
ATOM    816  HB2 ASP    49      43.040  59.865  24.857  0.00  0.00
ATOM    817  HB3 ASP    49      42.501  59.073  23.344  0.00  0.00
ATOM    818  CG  ASP    49      44.609  59.718  23.495  0.00  0.00
ATOM    819  OD1 ASP    49      45.444  60.599  23.973  0.00  0.00
ATOM    820  OD2 ASP    49      44.938  58.829  22.628  0.00  0.00
ATOM    821  C   ASP    49      43.004  61.785  22.018  0.00  0.00
ATOM    822  O   ASP    49      42.815  61.045  21.048  0.00  0.00
ATOM    823  N   THR    50      43.397  63.035  21.957  0.00  0.00
ATOM    824  H   THR    50      43.152  63.595  22.761  0.00  0.00
ATOM    825  CA  THR    50      43.695  63.737  20.666  0.00  0.00
ATOM    826  HA  THR    50      43.389  63.118  19.822  0.00  0.00
ATOM    827  CB  THR    50      42.723  64.906  20.617  0.00  0.00
ATOM    828  HB  THR    50      42.739  65.409  19.650  0.00  0.00
ATOM    829  CG2 THR    50      41.272  64.445  20.786  0.00  0.00
ATOM    830 1HG2 THR    50      41.048  63.845  19.904  0.00  0.00
ATOM    831 2HG2 THR    50      41.000  63.978  21.733  0.00  0.00
ATOM    832 3HG2 THR    50      40.700  65.371  20.843  0.00  0.00
ATOM    833  OG1 THR    50      42.961  65.821  21.630  0.00  0.00
ATOM    834  HG1 THR    50      43.475  66.528  21.234  0.00  0.00
ATOM    835  C   THR    50      45.124  64.234  20.473  0.00  0.00
ATOM    836  O   THR    50      45.402  65.023  19.572  0.00  0.00
ATOM    837  N   PHE    51      45.898  63.948  21.494  0.00  0.00
ATOM    838  H   PHE    51      45.457  63.332  22.163  0.00  0.00
ATOM    839  CA  PHE    51      47.001  64.774  21.936  0.00  0.00
ATOM    840  HA  PHE    51      46.785  65.822  21.728  0.00  0.00
ATOM    841  CB  PHE    51      47.111  64.737  23.423  0.00  0.00
ATOM    842  HB2 PHE    51      47.353  63.699  23.653  0.00  0.00
ATOM    843  HB3 PHE    51      47.864  65.463  23.731  0.00  0.00
ATOM    844  CG  PHE    51      45.880  65.226  24.116  0.00  0.00
ATOM    845  CD1 PHE    51      45.518  66.643  24.116  0.00  0.00
ATOM    846  HD1 PHE    51      46.191  67.377  23.702  0.00  0.00
ATOM    847  CE1 PHE    51      44.310  67.003  24.677  0.00  0.00
ATOM    848  HE1 PHE    51      44.051  68.049  24.764  0.00  0.00
ATOM    849  CZ  PHE    51      43.604  66.027  25.442  0.00  0.00
ATOM    850  HZ  PHE    51      42.710  66.329  25.968  0.00  0.00
ATOM    851  CE2 PHE    51      44.054  64.716  25.493  0.00  0.00
ATOM    852  HE2 PHE    51      43.540  64.048  26.168  0.00  0.00
ATOM    853  CD2 PHE    51      45.094  64.247  24.749  0.00  0.00
ATOM    854  HD2 PHE    51      45.406  63.218  24.846  0.00  0.00
ATOM    855  C   PHE    51      48.316  64.422  21.175  0.00  0.00
ATOM    856  O   PHE    51      49.098  65.317  20.927  0.00  0.00
ATOM    857  N   THR    52      48.557  63.223  20.759  0.00  0.00
ATOM    858  H   THR    52      47.763  62.621  20.917  0.00  0.00
ATOM    859  CA  THR    52      49.868  62.683  20.327  0.00  0.00
ATOM    860  HA  THR    52      50.608  63.483  20.368  0.00  0.00
ATOM    861  CB  THR    52      50.376  61.447  21.094  0.00  0.00
ATOM    862  HB  THR    52      51.299  61.056  20.667  0.00  0.00
ATOM    863  CG2 THR    52      50.566  61.715  22.620  0.00  0.00
ATOM    864 1HG2 THR    52      51.286  62.530  22.685  0.00  0.00
ATOM    865 2HG2 THR    52      49.671  62.001  23.173  0.00  0.00
ATOM    866 3HG2 THR    52      50.908  60.826  23.147  0.00  0.00
ATOM    867  OG1 THR    52      49.466  60.333  21.012  0.00  0.00
ATOM    868  HG1 THR    52      48.582  60.702  20.944  0.00  0.00
ATOM    869  C   THR    52      49.821  62.243  18.860  0.00  0.00
ATOM    870  O   THR    52      50.917  61.937  18.287  0.00  0.00
ATOM    871  N   ASN    53      48.665  61.990  18.339  0.00  0.00
ATOM    872  H   ASN    53      47.893  62.287  18.919  0.00  0.00
ATOM    873  CA  ASN    53      48.382  61.397  17.044  0.00  0.00
ATOM    874  HA  ASN    53      49.350  61.382  16.544  0.00  0.00
ATOM    875  CB  ASN    53      47.911  59.954  17.397  0.00  0.00
ATOM    876  HB2 ASN    53      48.693  59.442  17.957  0.00  0.00
ATOM    877  HB3 ASN    53      46.939  59.952  17.891  0.00  0.00
ATOM    878  CG  ASN    53      47.491  59.268  16.092  0.00  0.00
ATOM    879  OD1 ASN    53      48.148  59.422  15.047  0.00  0.00
ATOM    880  ND2 ASN    53      46.550  58.344  16.116  0.00  0.00
ATOM    881 1HD2 ASN    53      46.437  57.874  15.230  0.00  0.00
ATOM    882 2HD2 ASN    53      45.933  58.154  16.893  0.00  0.00
ATOM    883  C   ASN    53      47.438  62.086  16.119  0.00  0.00
ATOM    884  O   ASN    53      46.215  62.137  16.422  0.00  0.00
ATOM    885  N   PRO    54      47.841  62.513  14.914  0.00  0.00
ATOM    886  CD  PRO    54      49.272  62.699  14.415  0.00  0.00
ATOM    887  HD2 PRO    54      49.749  61.719  14.374  0.00  0.00
ATOM    888  HD3 PRO    54      49.751  63.336  15.159  0.00  0.00
ATOM    889  CG  PRO    54      49.214  63.418  13.131  0.00  0.00
ATOM    890  HG2 PRO    54      49.378  62.702  12.325  0.00  0.00
ATOM    891  HG3 PRO    54      49.995  64.175  13.084  0.00  0.00
ATOM    892  CB  PRO    54      47.896  64.129  13.078  0.00  0.00
ATOM    893  HB2 PRO    54      48.042  65.135  13.469  0.00  0.00
ATOM    894  HB3 PRO    54      47.488  64.059  12.069  0.00  0.00
ATOM    895  CA  PRO    54      46.983  63.325  13.979  0.00  0.00
ATOM    896  HA  PRO    54      46.415  64.016  14.602  0.00  0.00
ATOM    897  C   PRO    54      45.831  62.640  13.298  0.00  0.00
ATOM    898  O   PRO    54      44.960  63.288  12.766  0.00  0.00
ATOM    899  N   GLU    55      45.826  61.296  13.336  0.00  0.00
ATOM    900  H   GLU    55      46.616  60.813  13.737  0.00  0.00
ATOM    901  CA  GLU    55      44.635  60.515  12.897  0.00  0.00
ATOM    902  HA  GLU    55      44.359  60.815  11.886  0.00  0.00
ATOM    903  CB  GLU    55      45.069  59.079  12.649  0.00  0.00
ATOM    904  HB2 GLU    55      45.359  58.797  13.661  0.00  0.00
ATOM    905  HB3 GLU    55      44.296  58.389  12.316  0.00  0.00
ATOM    906  CG  GLU    55      46.234  58.780  11.649  0.00  0.00
ATOM    907  HG2 GLU    55      46.938  59.606  11.745  0.00  0.00
ATOM    908  HG3 GLU    55      46.696  57.834  11.936  0.00  0.00
ATOM    909  CD  GLU    55      45.761  58.607  10.165  0.00  0.00
ATOM    910  OE1 GLU    55      45.858  59.693   9.517  0.00  0.00
ATOM    911  OE2 GLU    55      45.335  57.510   9.704  0.00  0.00
ATOM    912  C   GLU    55      43.420  60.743  13.796  0.00  0.00
ATOM    913  O   GLU    55      42.343  60.307  13.378  0.00  0.00
ATOM    914  N   GLU    56      43.648  61.271  15.002  0.00  0.00
ATOM    915  H   GLU    56      44.561  61.686  15.118  0.00  0.00
ATOM    916  CA  GLU    56      42.721  61.278  16.088  0.00  0.00
ATOM    917  HA  GLU    56      41.785  60.951  15.633  0.00  0.00
ATOM    918  CB  GLU    56      43.168  60.208  17.078  0.00  0.00
ATOM    919  HB2 GLU    56      44.182  60.433  17.406  0.00  0.00
ATOM    920  HB3 GLU    56      42.599  60.263  18.006  0.00  0.00
ATOM    921  CG  GLU    56      43.075  58.735  16.548  0.00  0.00
ATOM    922  HG2 GLU    56      42.034  58.478  16.352  0.00  0.00
ATOM    923  HG3 GLU    56      43.636  58.623  15.619  0.00  0.00
ATOM    924  CD  GLU    56      43.596  57.760  17.557  0.00  0.00
ATOM    925  OE1 GLU    56      42.844  56.852  17.948  0.00  0.00
ATOM    926  OE2 GLU    56      44.775  57.903  18.062  0.00  0.00
ATOM    927  C   GLU    56      42.643  62.669  16.793  0.00  0.00
ATOM    928  O   GLU    56      42.178  62.774  17.927  0.00  0.00
ATOM    929  N   GLY    57      43.166  63.726  16.176  0.00  0.00
ATOM    930  H   GLY    57      43.406  63.563  15.209  0.00  0.00
ATOM    931  CA  GLY    57      43.312  65.126  16.622  0.00  0.00
ATOM    932  HA2 GLY    57      43.722  65.074  17.630  0.00  0.00
ATOM    933  HA3 GLY    57      44.046  65.742  16.102  0.00  0.00
ATOM    934  C   GLY    57      41.927  65.774  16.723  0.00  0.00
ATOM    935  O   GLY    57      41.751  66.622  17.650  0.00  0.00
ATOM    936  N   ASP    58      40.963  65.388  15.928  0.00  0.00
ATOM    937  H   ASP    58      41.297  64.746  15.222  0.00  0.00
ATOM    938  CA  ASP    58      39.538  65.791  15.830  0.00  0.00
ATOM    939  HA  ASP    58      39.448  66.651  16.492  0.00  0.00
ATOM    940  CB  ASP    58      39.276  66.317  14.438  0.00  0.00
ATOM    941  HB2 ASP    58      40.132  66.842  14.012  0.00  0.00
ATOM    942  HB3 ASP    58      39.144  65.417  13.836  0.00  0.00
ATOM    943  CG  ASP    58      37.965  67.104  14.336  0.00  0.00
ATOM    944  OD1 ASP    58      36.907  66.557  14.717  0.00  0.00
ATOM    945  OD2 ASP    58      37.912  68.176  13.750  0.00  0.00
ATOM    946  C   ASP    58      38.625  64.635  16.264  0.00  0.00
ATOM    947  O   ASP    58      38.916  63.517  15.900  0.00  0.00
ATOM    948  N   LEU    59      37.582  64.889  17.036  0.00  0.00
ATOM    949  H   LEU    59      37.501  65.842  17.360  0.00  0.00
ATOM    950  CA  LEU    59      36.638  63.900  17.518  0.00  0.00
ATOM    951  HA  LEU    59      37.241  63.035  17.795  0.00  0.00
ATOM    952  CB  LEU    59      35.839  64.422  18.753  0.00  0.00
ATOM    953  HB2 LEU    59      35.037  65.108  18.484  0.00  0.00
ATOM    954  HB3 LEU    59      35.285  63.599  19.206  0.00  0.00
ATOM    955  CG  LEU    59      36.774  65.012  19.804  0.00  0.00
ATOM    956  HG  LEU    59      37.479  65.767  19.455  0.00  0.00
ATOM    957  CD1 LEU    59      35.826  65.617  20.895  0.00  0.00
ATOM    958 1HD1 LEU    59      35.208  64.833  21.333  0.00  0.00
ATOM    959 2HD1 LEU    59      36.483  66.087  21.627  0.00  0.00
ATOM    960 3HD1 LEU    59      35.090  66.322  20.508  0.00  0.00
ATOM    961  CD2 LEU    59      37.617  63.987  20.525  0.00  0.00
ATOM    962 1HD2 LEU    59      38.249  64.492  21.256  0.00  0.00
ATOM    963 2HD2 LEU    59      37.071  63.224  21.080  0.00  0.00
ATOM    964 3HD2 LEU    59      38.354  63.479  19.903  0.00  0.00
ATOM    965  C   LEU    59      35.657  63.371  16.509  0.00  0.00
ATOM    966  O   LEU    59      34.951  62.460  16.825  0.00  0.00
ATOM    967  N   ASN    60      35.472  63.920  15.315  0.00  0.00
ATOM    968  H   ASN    60      36.065  64.688  15.038  0.00  0.00
ATOM    969  CA  ASN    60      34.418  63.487  14.284  0.00  0.00
ATOM    970  HA  ASN    60      33.408  63.575  14.684  0.00  0.00
ATOM    971  CB  ASN    60      34.450  64.504  13.111  0.00  0.00
ATOM    972  HB2 ASN    60      33.625  64.252  12.447  0.00  0.00
ATOM    973  HB3 ASN    60      34.205  65.487  13.516  0.00  0.00
ATOM    974  CG  ASN    60      35.667  64.438  12.120  0.00  0.00
ATOM    975  OD1 ASN    60      35.735  63.619  11.218  0.00  0.00
ATOM    976  ND2 ASN    60      36.657  65.275  12.233  0.00  0.00
ATOM    977 1HD2 ASN    60      37.455  65.173  11.622  0.00  0.00
ATOM    978 2HD2 ASN    60      36.693  65.844  13.067  0.00  0.00
ATOM    979  C   ASN    60      34.693  62.068  13.760  0.00  0.00
ATOM    980  O   ASN    60      35.827  61.654  13.707  0.00  0.00
ATOM    981  N   PRO    61      33.632  61.319  13.482  0.00  0.00
ATOM    982  CD  PRO    61      32.270  61.701  13.264  0.00  0.00
ATOM    983  HD2 PRO    61      32.206  62.711  12.859  0.00  0.00
ATOM    984  HD3 PRO    61      31.753  61.542  14.210  0.00  0.00
ATOM    985  CG  PRO    61      31.739  60.634  12.328  0.00  0.00
ATOM    986  HG2 PRO    61      32.012  60.865  11.298  0.00  0.00
ATOM    987  HG3 PRO    61      30.673  60.414  12.372  0.00  0.00
ATOM    988  CB  PRO    61      32.510  59.371  12.747  0.00  0.00
ATOM    989  HB2 PRO    61      32.182  59.005  13.720  0.00  0.00
ATOM    990  HB3 PRO    61      32.556  58.611  11.966  0.00  0.00
ATOM    991  CA  PRO    61      33.925  59.972  12.995  0.00  0.00
ATOM    992  HA  PRO    61      34.431  59.435  13.797  0.00  0.00
ATOM    993  C   PRO    61      34.809  59.851  11.683  0.00  0.00
ATOM    994  O   PRO    61      34.848  60.846  10.920  0.00  0.00
ATOM    995  N   PRO    62      35.414  58.669  11.444  0.00  0.00
ATOM    996  CD  PRO    62      35.653  57.592  12.413  0.00  0.00
ATOM    997  HD2 PRO    62      34.802  56.913  12.464  0.00  0.00
ATOM    998  HD3 PRO    62      35.847  57.963  13.418  0.00  0.00
ATOM    999  CG  PRO    62      36.977  56.923  12.024  0.00  0.00
ATOM   1000  HG2 PRO    62      36.811  55.869  12.251  0.00  0.00
ATOM   1001  HG3 PRO    62      37.836  57.341  12.549  0.00  0.00
ATOM   1002  CB  PRO    62      37.085  57.273  10.488  0.00  0.00
ATOM   1003  HB2 PRO    62      38.124  57.408  10.189  0.00  0.00
ATOM   1004  HB3 PRO    62      36.738  56.443   9.872  0.00  0.00
ATOM   1005  CA  PRO    62      36.109  58.407  10.144  0.00  0.00
ATOM   1006  HA  PRO    62      36.643  59.277   9.765  0.00  0.00
ATOM   1007  C   PRO    62      35.121  57.908   9.108  0.00  0.00
ATOM   1008  O   PRO    62      34.214  57.119   9.437  0.00  0.00
ATOM   1009  N   PRO    63      35.296  58.180   7.815  0.00  0.00
ATOM   1010  CD  PRO    63      36.161  59.262   7.230  0.00  0.00
ATOM   1011  HD2 PRO    63      37.124  58.800   7.013  0.00  0.00
ATOM   1012  HD3 PRO    63      36.257  60.119   7.897  0.00  0.00
ATOM   1013  CG  PRO    63      35.490  59.541   5.877  0.00  0.00
ATOM   1014  HG2 PRO    63      36.186  60.013   5.183  0.00  0.00
ATOM   1015  HG3 PRO    63      34.689  60.272   5.977  0.00  0.00
ATOM   1016  CB  PRO    63      34.918  58.158   5.428  0.00  0.00
ATOM   1017  HB2 PRO    63      34.169  58.320   4.653  0.00  0.00
ATOM   1018  HB3 PRO    63      35.715  57.491   5.097  0.00  0.00
ATOM   1019  CA  PRO    63      34.376  57.674   6.792  0.00  0.00
ATOM   1020  HA  PRO    63      33.425  58.182   6.955  0.00  0.00
ATOM   1021  C   PRO    63      34.113  56.193   6.667  0.00  0.00
ATOM   1022  O   PRO    63      32.998  55.833   6.306  0.00  0.00
ATOM   1023  N   GLU    64      35.090  55.323   6.946  0.00  0.00
ATOM   1024  H   GLU    64      35.967  55.742   7.220  0.00  0.00
ATOM   1025  CA  GLU    64      34.888  53.882   7.090  0.00  0.00
ATOM   1026  HA  GLU    64      34.049  53.611   6.449  0.00  0.00
ATOM   1027  CB  GLU    64      36.106  53.201   6.426  0.00  0.00
ATOM   1028  HB2 GLU    64      37.078  53.589   6.734  0.00  0.00
ATOM   1029  HB3 GLU    64      36.012  52.147   6.687  0.00  0.00
ATOM   1030  CG  GLU    64      36.226  53.160   4.868  0.00  0.00
ATOM   1031  HG2 GLU    64      35.313  52.721   4.466  0.00  0.00
ATOM   1032  HG3 GLU    64      36.487  54.194   4.643  0.00  0.00
ATOM   1033  CD  GLU    64      37.472  52.376   4.465  0.00  0.00
ATOM   1034  OE1 GLU    64      37.637  52.094   3.258  0.00  0.00
ATOM   1035  OE2 GLU    64      38.302  51.876   5.300  0.00  0.00
ATOM   1036  C   GLU    64      34.409  53.403   8.502  0.00  0.00
ATOM   1037  O   GLU    64      34.219  52.234   8.638  0.00  0.00
ATOM   1038  N   ALA    65      34.342  54.260   9.542  0.00  0.00
ATOM   1039  H   ALA    65      34.471  55.232   9.296  0.00  0.00
ATOM   1040  CA  ALA    65      33.917  54.008  10.907  0.00  0.00
ATOM   1041  HA  ALA    65      34.160  54.850  11.553  0.00  0.00
ATOM   1042  CB  ALA    65      32.388  53.820  10.869  0.00  0.00
ATOM   1043  HB1 ALA    65      31.919  54.564  10.225  0.00  0.00
ATOM   1044  HB2 ALA    65      32.122  52.972  10.236  0.00  0.00
ATOM   1045  HB3 ALA    65      31.938  53.793  11.862  0.00  0.00
ATOM   1046  C   ALA    65      34.700  52.781  11.471  0.00  0.00
ATOM   1047  O   ALA    65      34.040  52.054  12.239  0.00  0.00
ATOM   1048  N   LYS    66      36.038  52.589  11.215  0.00  0.00
ATOM   1049  H   LYS    66      36.492  53.269  10.622  0.00  0.00
ATOM   1050  CA  LYS    66      36.835  51.471  11.712  0.00  0.00
ATOM   1051  HA  LYS    66      37.801  51.635  11.235  0.00  0.00
ATOM   1052  CB  LYS    66      37.017  51.659  13.256  0.00  0.00
ATOM   1053  HB2 LYS    66      37.097  52.703  13.560  0.00  0.00
ATOM   1054  HB3 LYS    66      36.095  51.248  13.664  0.00  0.00
ATOM   1055  CG  LYS    66      38.227  50.907  13.873  0.00  0.00
ATOM   1056  HG2 LYS    66      37.920  49.868  13.749  0.00  0.00
ATOM   1057  HG3 LYS    66      39.161  50.992  13.320  0.00  0.00
ATOM   1058  CD  LYS    66      38.433  51.008  15.441  0.00  0.00
ATOM   1059  HD2 LYS    66      37.415  50.829  15.786  0.00  0.00
ATOM   1060  HD3 LYS    66      39.213  50.396  15.896  0.00  0.00
ATOM   1061  CE  LYS    66      38.877  52.448  15.789  0.00  0.00
ATOM   1062  HE2 LYS    66      39.884  52.535  15.384  0.00  0.00
ATOM   1063  HE3 LYS    66      38.230  53.175  15.298  0.00  0.00
ATOM   1064  NZ  LYS    66      38.759  52.576  17.218  0.00  0.00
ATOM   1065  HZ1 LYS    66      37.773  52.462  17.405  0.00  0.00
ATOM   1066  HZ2 LYS    66      39.055  51.763  17.740  0.00  0.00
ATOM   1067  HZ3 LYS    66      39.011  53.465  17.624  0.00  0.00
ATOM   1068  C   LYS    66      36.384  50.116  11.224  0.00  0.00
ATOM   1069  O   LYS    66      36.918  49.118  11.617  0.00  0.00
ATOM   1070  N   GLN    67      35.501  50.020  10.249  0.00  0.00
ATOM   1071  H   GLN    67      35.246  50.891   9.805  0.00  0.00
ATOM   1072  CA  GLN    67      34.854  48.833   9.634  0.00  0.00
ATOM   1073  HA  GLN    67      34.074  49.154   8.943  0.00  0.00
ATOM   1074  CB  GLN    67      35.899  48.162   8.812  0.00  0.00
ATOM   1075  HB2 GLN    67      36.713  47.785   9.432  0.00  0.00
ATOM   1076  HB3 GLN    67      35.506  47.216   8.439  0.00  0.00
ATOM   1077  CG  GLN    67      36.433  48.957   7.647  0.00  0.00
ATOM   1078  HG2 GLN    67      35.531  49.191   7.081  0.00  0.00
ATOM   1079  HG3 GLN    67      36.838  49.908   7.992  0.00  0.00
ATOM   1080  CD  GLN    67      37.487  48.329   6.761  0.00  0.00
ATOM   1081  OE1 GLN    67      37.667  47.125   6.663  0.00  0.00
ATOM   1082  NE2 GLN    67      38.284  49.103   6.101  0.00  0.00
ATOM   1083 1HE2 GLN    67      39.127  48.755   5.665  0.00  0.00
ATOM   1084 2HE2 GLN    67      38.118  50.083   5.924  0.00  0.00
ATOM   1085  C   GLN    67      34.117  47.913  10.609  0.00  0.00
ATOM   1086  O   GLN    67      33.324  47.062  10.157  0.00  0.00
ATOM   1087  N   VAL    68      34.413  47.957  11.902  0.00  0.00
ATOM   1088  H   VAL    68      35.269  48.440  12.138  0.00  0.00
ATOM   1089  CA  VAL    68      33.945  47.007  12.893  0.00  0.00
ATOM   1090  HA  VAL    68      33.851  46.072  12.340  0.00  0.00
ATOM   1091  CB  VAL    68      35.034  46.676  13.972  0.00  0.00
ATOM   1092  HB  VAL    68      34.558  45.914  14.590  0.00  0.00
ATOM   1093  CG1 VAL    68      36.249  46.161  13.272  0.00  0.00
ATOM   1094 1HG1 VAL    68      35.919  45.473  12.494  0.00  0.00
ATOM   1095 2HG1 VAL    68      36.746  47.056  12.897  0.00  0.00
ATOM   1096 3HG1 VAL    68      36.903  45.590  13.932  0.00  0.00
ATOM   1097  CG2 VAL    68      35.370  47.963  14.805  0.00  0.00
ATOM   1098 1HG2 VAL    68      36.095  47.686  15.569  0.00  0.00
ATOM   1099 2HG2 VAL    68      35.733  48.832  14.255  0.00  0.00
ATOM   1100 3HG2 VAL    68      34.429  48.264  15.267  0.00  0.00
ATOM   1101  C   VAL    68      32.553  47.403  13.487  0.00  0.00
ATOM   1102  O   VAL    68      32.355  48.615  13.581  0.00  0.00
ATOM   1103  N   PRO    69      31.587  46.481  13.797  0.00  0.00
ATOM   1104  CD  PRO    69      31.599  45.082  13.446  0.00  0.00
ATOM   1105  HD2 PRO    69      32.545  44.548  13.535  0.00  0.00
ATOM   1106  HD3 PRO    69      31.098  44.970  12.485  0.00  0.00
ATOM   1107  CG  PRO    69      30.622  44.440  14.449  0.00  0.00
ATOM   1108  HG2 PRO    69      31.144  44.348  15.402  0.00  0.00
ATOM   1109  HG3 PRO    69      30.214  43.504  14.066  0.00  0.00
ATOM   1110  CB  PRO    69      29.553  45.569  14.512  0.00  0.00
ATOM   1111  HB2 PRO    69      28.886  45.335  13.682  0.00  0.00
ATOM   1112  HB3 PRO    69      28.932  45.492  15.406  0.00  0.00
ATOM   1113  CA  PRO    69      30.372  46.908  14.408  0.00  0.00
ATOM   1114  HA  PRO    69      29.812  47.641  13.828  0.00  0.00
ATOM   1115  C   PRO    69      30.718  47.607  15.764  0.00  0.00
ATOM   1116  O   PRO    69      30.042  48.536  16.186  0.00  0.00
ATOM   1117  N   VAL    70      31.771  47.105  16.434  0.00  0.00
ATOM   1118  H   VAL    70      32.335  46.324  16.132  0.00  0.00
ATOM   1119  CA  VAL    70      32.053  47.483  17.818  0.00  0.00
ATOM   1120  HA  VAL    70      31.085  47.597  18.306  0.00  0.00
ATOM   1121  CB  VAL    70      32.970  46.450  18.538  0.00  0.00
ATOM   1122  HB  VAL    70      33.142  46.716  19.581  0.00  0.00
ATOM   1123  CG1 VAL    70      32.190  45.084  18.591  0.00  0.00
ATOM   1124 1HG1 VAL    70      32.250  44.548  17.643  0.00  0.00
ATOM   1125 2HG1 VAL    70      32.714  44.459  19.312  0.00  0.00
ATOM   1126 3HG1 VAL    70      31.179  45.248  18.966  0.00  0.00
ATOM   1127  CG2 VAL    70      34.376  46.294  17.815  0.00  0.00
ATOM   1128 1HG2 VAL    70      34.248  46.394  16.738  0.00  0.00
ATOM   1129 2HG2 VAL    70      35.108  47.009  18.191  0.00  0.00
ATOM   1130 3HG2 VAL    70      34.767  45.295  18.016  0.00  0.00
ATOM   1131  C   VAL    70      32.672  48.901  18.060  0.00  0.00
ATOM   1132  O   VAL    70      33.394  49.059  19.074  0.00  0.00
ATOM   1133  N   SER    71      32.285  49.879  17.239  0.00  0.00
ATOM   1134  H   SER    71      31.533  49.631  16.612  0.00  0.00
ATOM   1135  CA  SER    71      32.713  51.254  17.275  0.00  0.00
ATOM   1136  HA  SER    71      33.429  51.420  18.080  0.00  0.00
ATOM   1137  CB  SER    71      33.605  51.559  16.071  0.00  0.00
ATOM   1138  HB2 SER    71      33.008  51.271  15.205  0.00  0.00
ATOM   1139  HB3 SER    71      33.675  52.644  15.998  0.00  0.00
ATOM   1140  OG  SER    71      34.885  51.005  15.993  0.00  0.00
ATOM   1141  HG  SER    71      35.387  51.403  16.708  0.00  0.00
ATOM   1142  C   SER    71      31.465  52.129  17.446  0.00  0.00
ATOM   1143  O   SER    71      30.390  51.865  16.850  0.00  0.00
ATOM   1144  N   TYR    72      31.544  53.217  18.166  0.00  0.00
ATOM   1145  H   TYR    72      32.416  53.538  18.564  0.00  0.00
ATOM   1146  CA  TYR    72      30.518  54.291  18.222  0.00  0.00
ATOM   1147  HA  TYR    72      29.948  54.353  17.295  0.00  0.00
ATOM   1148  CB  TYR    72      29.620  53.821  19.407  0.00  0.00
ATOM   1149  HB2 TYR    72      29.433  52.750  19.340  0.00  0.00
ATOM   1150  HB3 TYR    72      30.235  53.816  20.307  0.00  0.00
ATOM   1151  CG  TYR    72      28.278  54.514  19.491  0.00  0.00
ATOM   1152  CD1 TYR    72      27.360  54.539  18.421  0.00  0.00
ATOM   1153  HD1 TYR    72      27.623  54.239  17.417  0.00  0.00
ATOM   1154  CE1 TYR    72      26.059  55.088  18.627  0.00  0.00
ATOM   1155  HE1 TYR    72      25.388  55.124  17.782  0.00  0.00
ATOM   1156  CZ  TYR    72      25.663  55.518  19.902  0.00  0.00
ATOM   1157  OH  TYR    72      24.468  56.083  20.160  0.00  0.00
ATOM   1158  HH  TYR    72      23.966  56.384  19.399  0.00  0.00
ATOM   1159  CE2 TYR    72      26.601  55.427  20.989  0.00  0.00
ATOM   1160  HE2 TYR    72      26.289  55.720  21.980  0.00  0.00
ATOM   1161  CD2 TYR    72      27.933  55.016  20.779  0.00  0.00
ATOM   1162  HD2 TYR    72      28.724  54.969  21.512  0.00  0.00
ATOM   1163  C   TYR    72      31.213  55.681  18.297  0.00  0.00
ATOM   1164  O   TYR    72      32.289  55.785  18.903  0.00  0.00
ATOM   1165  N   TYR    73      30.512  56.732  17.823  0.00  0.00
ATOM   1166  H   TYR    73      29.508  56.662  17.728  0.00  0.00
ATOM   1167  CA  TYR    73      31.020  58.067  17.738  0.00  0.00
ATOM   1168  HA  TYR    73      31.945  58.181  18.304  0.00  0.00
ATOM   1169  CB  TYR    73      31.242  58.220  16.249  0.00  0.00
ATOM   1170  HB2 TYR    73      30.314  57.943  15.748  0.00  0.00
ATOM   1171  HB3 TYR    73      31.454  59.268  16.033  0.00  0.00
ATOM   1172  CG  TYR    73      32.239  57.267  15.648  0.00  0.00
ATOM   1173  CD1 TYR    73      31.939  55.990  15.137  0.00  0.00
ATOM   1174  HD1 TYR    73      30.895  55.747  15.005  0.00  0.00
ATOM   1175  CE1 TYR    73      32.912  55.022  14.675  0.00  0.00
ATOM   1176  HE1 TYR    73      32.678  53.995  14.436  0.00  0.00
ATOM   1177  CZ  TYR    73      34.329  55.350  14.826  0.00  0.00
ATOM   1178  OH  TYR    73      35.355  54.512  14.617  0.00  0.00
ATOM   1179  HH  TYR    73      35.014  53.634  14.431  0.00  0.00
ATOM   1180  CE2 TYR    73      34.609  56.629  15.315  0.00  0.00
ATOM   1181  HE2 TYR    73      35.620  56.982  15.457  0.00  0.00
ATOM   1182  CD2 TYR    73      33.621  57.562  15.701  0.00  0.00
ATOM   1183  HD2 TYR    73      33.973  58.560  15.916  0.00  0.00
ATOM   1184  C   TYR    73      30.056  59.035  18.360  0.00  0.00
ATOM   1185  O   TYR    73      28.872  58.893  18.249  0.00  0.00
ATOM   1186  N   ASP    74      30.584  60.066  19.063  0.00  0.00
ATOM   1187  H   ASP    74      31.592  60.087  19.108  0.00  0.00
ATOM   1188  CA  ASP    74      29.894  61.146  19.694  0.00  0.00
ATOM   1189  HA  ASP    74      29.208  61.683  19.039  0.00  0.00
ATOM   1190  CB  ASP    74      29.176  60.709  20.936  0.00  0.00
ATOM   1191  HB2 ASP    74      28.722  59.735  20.755  0.00  0.00
ATOM   1192  HB3 ASP    74      29.905  60.774  21.743  0.00  0.00
ATOM   1193  CG  ASP    74      28.060  61.743  21.187  0.00  0.00
ATOM   1194  OD1 ASP    74      28.428  62.681  21.910  0.00  0.00
ATOM   1195  OD2 ASP    74      26.948  61.581  20.774  0.00  0.00
ATOM   1196  C   ASP    74      30.951  62.223  20.050  0.00  0.00
ATOM   1197  O   ASP    74      31.730  61.998  21.028  0.00  0.00
ATOM   1198  N   SER    75      30.928  63.323  19.360  0.00  0.00
ATOM   1199  H   SER    75      30.270  63.361  18.595  0.00  0.00
ATOM   1200  CA  SER    75      31.732  64.516  19.696  0.00  0.00
ATOM   1201  HA  SER    75      32.801  64.331  19.598  0.00  0.00
ATOM   1202  CB  SER    75      31.463  65.599  18.653  0.00  0.00
ATOM   1203  HB2 SER    75      32.116  66.470  18.701  0.00  0.00
ATOM   1204  HB3 SER    75      31.602  65.098  17.694  0.00  0.00
ATOM   1205  OG  SER    75      30.140  66.081  18.760  0.00  0.00
ATOM   1206  HG  SER    75      29.934  66.597  17.977  0.00  0.00
ATOM   1207  C   SER    75      31.513  65.147  21.053  0.00  0.00
ATOM   1208  O   SER    75      32.308  65.992  21.500  0.00  0.00
ATOM   1209  N   THR    76      30.422  64.798  21.712  0.00  0.00
ATOM   1210  H   THR    76      29.829  64.125  21.247  0.00  0.00
ATOM   1211  CA  THR    76      30.060  65.444  23.069  0.00  0.00
ATOM   1212  HA  THR    76      30.735  66.290  23.200  0.00  0.00
ATOM   1213  CB  THR    76      28.557  65.845  23.240  0.00  0.00
ATOM   1214  HB  THR    76      28.441  66.194  24.267  0.00  0.00
ATOM   1215  CG2 THR    76      28.313  67.102  22.340  0.00  0.00
ATOM   1216 1HG2 THR    76      29.059  67.830  22.660  0.00  0.00
ATOM   1217 2HG2 THR    76      28.369  66.858  21.280  0.00  0.00
ATOM   1218 3HG2 THR    76      27.315  67.525  22.463  0.00  0.00
ATOM   1219  OG1 THR    76      27.663  64.767  23.107  0.00  0.00
ATOM   1220  HG1 THR    76      27.981  64.143  22.450  0.00  0.00
ATOM   1221  C   THR    76      30.437  64.580  24.239  0.00  0.00
ATOM   1222  O   THR    76      30.363  65.064  25.376  0.00  0.00
ATOM   1223  N   TYR    77      30.862  63.294  24.055  0.00  0.00
ATOM   1224  H   TYR    77      30.754  62.857  23.151  0.00  0.00
ATOM   1225  CA  TYR    77      31.197  62.437  25.198  0.00  0.00
ATOM   1226  HA  TYR    77      30.359  62.473  25.894  0.00  0.00
ATOM   1227  CB  TYR    77      31.272  61.003  24.741  0.00  0.00
ATOM   1228  HB2 TYR    77      30.371  60.834  24.152  0.00  0.00
ATOM   1229  HB3 TYR    77      32.123  60.980  24.061  0.00  0.00
ATOM   1230  CG  TYR    77      31.638  60.016  25.881  0.00  0.00
ATOM   1231  CD1 TYR    77      30.735  59.720  26.935  0.00  0.00
ATOM   1232  HD1 TYR    77      29.747  60.155  26.942  0.00  0.00
ATOM   1233  CE1 TYR    77      31.155  58.967  28.057  0.00  0.00
ATOM   1234  HE1 TYR    77      30.534  58.752  28.915  0.00  0.00
ATOM   1235  CZ  TYR    77      32.491  58.476  28.118  0.00  0.00
ATOM   1236  OH  TYR    77      32.861  57.806  29.280  0.00  0.00
ATOM   1237  HH  TYR    77      32.242  57.837  30.012  0.00  0.00
ATOM   1238  CE2 TYR    77      33.315  58.521  26.961  0.00  0.00
ATOM   1239  HE2 TYR    77      34.351  58.226  27.040  0.00  0.00
ATOM   1240  CD2 TYR    77      32.934  59.400  25.936  0.00  0.00
ATOM   1241  HD2 TYR    77      33.638  59.593  25.139  0.00  0.00
ATOM   1242  C   TYR    77      32.473  62.940  25.829  0.00  0.00
ATOM   1243  O   TYR    77      33.533  63.119  25.169  0.00  0.00
ATOM   1244  N   LEU    78      32.366  63.286  27.092  0.00  0.00
ATOM   1245  H   LEU    78      31.528  62.969  27.560  0.00  0.00
ATOM   1246  CA  LEU    78      33.496  63.872  27.894  0.00  0.00
ATOM   1247  HA  LEU    78      33.080  64.017  28.891  0.00  0.00
ATOM   1248  CB  LEU    78      34.712  62.987  27.985  0.00  0.00
ATOM   1249  HB2 LEU    78      34.442  61.980  27.664  0.00  0.00
ATOM   1250  HB3 LEU    78      35.408  63.311  27.212  0.00  0.00
ATOM   1251  CG  LEU    78      35.511  63.007  29.333  0.00  0.00
ATOM   1252  HG  LEU    78      35.834  64.041  29.452  0.00  0.00
ATOM   1253  CD1 LEU    78      34.539  62.653  30.445  0.00  0.00
ATOM   1254 1HD1 LEU    78      33.788  63.425  30.623  0.00  0.00
ATOM   1255 2HD1 LEU    78      34.182  61.638  30.271  0.00  0.00
ATOM   1256 3HD1 LEU    78      35.138  62.519  31.345  0.00  0.00
ATOM   1257  CD2 LEU    78      36.645  62.022  29.294  0.00  0.00
ATOM   1258 1HD2 LEU    78      37.371  62.366  28.558  0.00  0.00
ATOM   1259 2HD2 LEU    78      37.144  61.922  30.258  0.00  0.00
ATOM   1260 3HD2 LEU    78      36.144  61.139  28.900  0.00  0.00
ATOM   1261  C   LEU    78      33.865  65.308  27.467  0.00  0.00
ATOM   1262  O   LEU    78      34.945  65.836  27.787  0.00  0.00
ATOM   1263  N   SER    79      32.926  66.000  26.936  0.00  0.00
ATOM   1264  H   SER    79      32.074  65.485  26.767  0.00  0.00
ATOM   1265  CA  SER    79      33.017  67.388  26.484  0.00  0.00
ATOM   1266  HA  SER    79      34.042  67.718  26.316  0.00  0.00
ATOM   1267  CB  SER    79      32.327  67.546  25.147  0.00  0.00
ATOM   1268  HB2 SER    79      32.556  66.755  24.434  0.00  0.00
ATOM   1269  HB3 SER    79      31.265  67.642  25.374  0.00  0.00
ATOM   1270  OG  SER    79      32.649  68.763  24.499  0.00  0.00
ATOM   1271  HG  SER    79      32.511  68.617  23.560  0.00  0.00
ATOM   1272  C   SER    79      32.405  68.409  27.432  0.00  0.00
ATOM   1273  O   SER    79      32.536  69.634  27.187  0.00  0.00
ATOM   1274  N   THR    80      31.754  68.069  28.604  0.00  0.00
ATOM   1275  H   THR    80      31.555  67.099  28.805  0.00  0.00
ATOM   1276  CA  THR    80      31.125  68.990  29.531  0.00  0.00
ATOM   1277  HA  THR    80      31.350  70.027  29.280  0.00  0.00
ATOM   1278  CB  THR    80      29.540  68.869  29.495  0.00  0.00
ATOM   1279  HB  THR    80      29.072  69.461  30.282  0.00  0.00
ATOM   1280  CG2 THR    80      28.834  69.072  28.188  0.00  0.00
ATOM   1281 1HG2 THR    80      28.057  68.342  27.962  0.00  0.00
ATOM   1282 2HG2 THR    80      28.415  70.078  28.155  0.00  0.00
ATOM   1283 3HG2 THR    80      29.549  68.942  27.376  0.00  0.00
ATOM   1284  OG1 THR    80      29.179  67.604  29.820  0.00  0.00
ATOM   1285  HG1 THR    80      29.572  66.968  29.217  0.00  0.00
ATOM   1286  C   THR    80      31.703  68.715  30.953  0.00  0.00
ATOM   1287  O   THR    80      31.923  67.573  31.240  0.00  0.00
ATOM   1288  N   ASP    81      32.052  69.713  31.730  0.00  0.00
ATOM   1289  H   ASP    81      31.995  70.628  31.307  0.00  0.00
ATOM   1290  CA  ASP    81      32.608  69.626  33.040  0.00  0.00
ATOM   1291  HA  ASP    81      33.424  68.912  32.927  0.00  0.00
ATOM   1292  CB  ASP    81      33.207  71.005  33.426  0.00  0.00
ATOM   1293  HB2 ASP    81      33.780  70.886  34.345  0.00  0.00
ATOM   1294  HB3 ASP    81      33.907  71.277  32.638  0.00  0.00
ATOM   1295  CG  ASP    81      32.212  72.143  33.642  0.00  0.00
ATOM   1296  OD1 ASP    81      32.178  73.140  32.836  0.00  0.00
ATOM   1297  OD2 ASP    81      31.464  72.032  34.613  0.00  0.00
ATOM   1298  C   ASP    81      31.680  68.863  34.062  0.00  0.00
ATOM   1299  O   ASP    81      32.205  68.170  34.894  0.00  0.00
ATOM   1300  N   ASN    82      30.366  68.884  33.950  0.00  0.00
ATOM   1301  H   ASN    82      29.966  69.408  33.185  0.00  0.00
ATOM   1302  CA  ASN    82      29.463  68.096  34.855  0.00  0.00
ATOM   1303  HA  ASN    82      29.851  68.337  35.845  0.00  0.00
ATOM   1304  CB  ASN    82      28.039  68.544  34.865  0.00  0.00
ATOM   1305  HB2 ASN    82      28.083  69.626  34.985  0.00  0.00
ATOM   1306  HB3 ASN    82      27.443  68.314  33.981  0.00  0.00
ATOM   1307  CG  ASN    82      27.351  68.147  36.123  0.00  0.00
ATOM   1308  OD1 ASN    82      27.887  68.387  37.166  0.00  0.00
ATOM   1309  ND2 ASN    82      26.265  67.418  35.958  0.00  0.00
ATOM   1310 1HD2 ASN    82      25.872  66.970  36.773  0.00  0.00
ATOM   1311 2HD2 ASN    82      25.921  67.088  35.067  0.00  0.00
ATOM   1312  C   ASN    82      29.593  66.592  34.609  0.00  0.00
ATOM   1313  O   ASN    82      29.554  65.778  35.531  0.00  0.00
ATOM   1314  N   GLU    83      30.035  66.176  33.412  0.00  0.00
ATOM   1315  H   GLU    83      30.238  66.863  32.699  0.00  0.00
ATOM   1316  CA  GLU    83      30.240  64.766  33.034  0.00  0.00
ATOM   1317  HA  GLU    83      29.566  64.142  33.620  0.00  0.00
ATOM   1318  CB  GLU    83      29.860  64.484  31.640  0.00  0.00
ATOM   1319  HB2 GLU    83      28.786  64.642  31.534  0.00  0.00
ATOM   1320  HB3 GLU    83      30.368  65.116  30.912  0.00  0.00
ATOM   1321  CG  GLU    83      30.088  63.017  31.106  0.00  0.00
ATOM   1322  HG2 GLU    83      31.165  62.855  31.146  0.00  0.00
ATOM   1323  HG3 GLU    83      29.643  62.316  31.815  0.00  0.00
ATOM   1324  CD  GLU    83      29.502  62.819  29.761  0.00  0.00
ATOM   1325  OE1 GLU    83      30.091  63.170  28.714  0.00  0.00
ATOM   1326  OE2 GLU    83      28.339  62.361  29.701  0.00  0.00
ATOM   1327  C   GLU    83      31.753  64.344  33.218  0.00  0.00
ATOM   1328  O   GLU    83      32.006  63.168  33.529  0.00  0.00
ATOM   1329  N   LYS    84      32.770  65.240  33.029  0.00  0.00
ATOM   1330  H   LYS    84      32.495  66.137  32.654  0.00  0.00
ATOM   1331  CA  LYS    84      34.156  65.108  33.584  0.00  0.00
ATOM   1332  HA  LYS    84      34.512  64.175  33.146  0.00  0.00
ATOM   1333  CB  LYS    84      34.999  66.357  33.210  0.00  0.00
ATOM   1334  HB2 LYS    84      34.652  67.257  33.719  0.00  0.00
ATOM   1335  HB3 LYS    84      36.062  66.337  33.451  0.00  0.00
ATOM   1336  CG  LYS    84      35.121  66.569  31.678  0.00  0.00
ATOM   1337  HG2 LYS    84      35.749  65.781  31.262  0.00  0.00
ATOM   1338  HG3 LYS    84      34.112  66.481  31.272  0.00  0.00
ATOM   1339  CD  LYS    84      35.884  67.848  31.283  0.00  0.00
ATOM   1340  HD2 LYS    84      35.329  68.670  31.736  0.00  0.00
ATOM   1341  HD3 LYS    84      36.893  67.772  31.690  0.00  0.00
ATOM   1342  CE  LYS    84      35.909  68.047  29.780  0.00  0.00
ATOM   1343  HE2 LYS    84      34.986  67.881  29.225  0.00  0.00
ATOM   1344  HE3 LYS    84      36.117  69.104  29.614  0.00  0.00
ATOM   1345  NZ  LYS    84      36.920  67.171  29.134  0.00  0.00
ATOM   1346  HZ1 LYS    84      37.031  66.306  29.642  0.00  0.00
ATOM   1347  HZ2 LYS    84      36.676  66.962  28.176  0.00  0.00
ATOM   1348  HZ3 LYS    84      37.791  67.664  29.271  0.00  0.00
ATOM   1349  C   LYS    84      34.084  64.823  35.090  0.00  0.00
ATOM   1350  O   LYS    84      34.759  63.884  35.547  0.00  0.00
ATOM   1351  N   ASP    85      33.336  65.622  35.895  0.00  0.00
ATOM   1352  H   ASP    85      32.710  66.300  35.483  0.00  0.00
ATOM   1353  CA  ASP    85      33.309  65.344  37.302  0.00  0.00
ATOM   1354  HA  ASP    85      34.354  65.282  37.604  0.00  0.00
ATOM   1355  CB  ASP    85      32.611  66.530  37.933  0.00  0.00
ATOM   1356  HB2 ASP    85      33.124  67.419  37.565  0.00  0.00
ATOM   1357  HB3 ASP    85      31.578  66.547  37.586  0.00  0.00
ATOM   1358  CG  ASP    85      32.533  66.416  39.491  0.00  0.00
ATOM   1359  OD1 ASP    85      33.484  66.806  40.246  0.00  0.00
ATOM   1360  OD2 ASP    85      31.478  65.944  40.007  0.00  0.00
ATOM   1361  C   ASP    85      32.763  63.978  37.744  0.00  0.00
ATOM   1362  O   ASP    85      33.175  63.445  38.771  0.00  0.00
ATOM   1363  N   ASN    86      31.930  63.377  36.950  0.00  0.00
ATOM   1364  H   ASN    86      31.678  63.947  36.156  0.00  0.00
ATOM   1365  CA  ASN    86      31.340  62.048  37.144  0.00  0.00
ATOM   1366  HA  ASN    86      31.283  61.846  38.213  0.00  0.00
ATOM   1367  CB  ASN    86      29.945  62.038  36.487  0.00  0.00
ATOM   1368  HB2 ASN    86      29.444  62.993  36.647  0.00  0.00
ATOM   1369  HB3 ASN    86      30.136  61.809  35.438  0.00  0.00
ATOM   1370  CG  ASN    86      29.091  60.887  37.007  0.00  0.00
ATOM   1371  OD1 ASN    86      28.488  60.979  38.061  0.00  0.00
ATOM   1372  ND2 ASN    86      28.923  59.791  36.258  0.00  0.00
ATOM   1373 1HD2 ASN    86      28.447  58.996  36.660  0.00  0.00
ATOM   1374 2HD2 ASN    86      29.220  59.742  35.294  0.00  0.00
ATOM   1375  C   ASN    86      32.234  60.900  36.603  0.00  0.00
ATOM   1376  O   ASN    86      32.375  59.863  37.275  0.00  0.00
ATOM   1377  N   TYR    87      32.960  61.100  35.490  0.00  0.00
ATOM   1378  H   TYR    87      32.735  61.953  34.998  0.00  0.00
ATOM   1379  CA  TYR    87      34.099  60.315  34.965  0.00  0.00
ATOM   1380  HA  TYR    87      33.778  59.312  34.686  0.00  0.00
ATOM   1381  CB  TYR    87      34.635  60.911  33.686  0.00  0.00
ATOM   1382  HB2 TYR    87      33.774  61.071  33.035  0.00  0.00
ATOM   1383  HB3 TYR    87      35.138  61.863  33.852  0.00  0.00
ATOM   1384  CG  TYR    87      35.646  60.048  32.962  0.00  0.00
ATOM   1385  CD1 TYR    87      35.286  59.414  31.744  0.00  0.00
ATOM   1386  HD1 TYR    87      34.260  59.424  31.409  0.00  0.00
ATOM   1387  CE1 TYR    87      36.341  58.748  31.115  0.00  0.00
ATOM   1388  HE1 TYR    87      36.221  58.245  30.167  0.00  0.00
ATOM   1389  CZ  TYR    87      37.647  58.625  31.670  0.00  0.00
ATOM   1390  OH  TYR    87      38.695  57.955  31.089  0.00  0.00
ATOM   1391  HH  TYR    87      38.416  57.488  30.299  0.00  0.00
ATOM   1392  CE2 TYR    87      37.959  59.192  32.865  0.00  0.00
ATOM   1393  HE2 TYR    87      38.986  59.285  33.188  0.00  0.00
ATOM   1394  CD2 TYR    87      36.970  59.965  33.493  0.00  0.00
ATOM   1395  HD2 TYR    87      37.323  60.497  34.365  0.00  0.00
ATOM   1396  C   TYR    87      35.126  60.100  36.058  0.00  0.00
ATOM   1397  O   TYR    87      35.595  59.036  36.279  0.00  0.00
ATOM   1398  N   LEU    88      35.610  61.233  36.622  0.00  0.00
ATOM   1399  H   LEU    88      35.174  62.098  36.339  0.00  0.00
ATOM   1400  CA  LEU    88      36.565  61.263  37.637  0.00  0.00
ATOM   1401  HA  LEU    88      37.387  60.700  37.197  0.00  0.00
ATOM   1402  CB  LEU    88      36.992  62.699  37.967  0.00  0.00
ATOM   1403  HB2 LEU    88      37.362  63.202  37.075  0.00  0.00
ATOM   1404  HB3 LEU    88      36.046  63.151  38.265  0.00  0.00
ATOM   1405  CG  LEU    88      38.089  62.797  39.135  0.00  0.00
ATOM   1406  HG  LEU    88      37.706  62.258  40.002  0.00  0.00
ATOM   1407  CD1 LEU    88      39.425  62.199  38.656  0.00  0.00
ATOM   1408 1HD1 LEU    88      39.841  62.681  37.771  0.00  0.00
ATOM   1409 2HD1 LEU    88      40.119  62.351  39.482  0.00  0.00
ATOM   1410 3HD1 LEU    88      39.175  61.147  38.515  0.00  0.00
ATOM   1411  CD2 LEU    88      38.251  64.312  39.384  0.00  0.00
ATOM   1412 1HD2 LEU    88      37.370  64.858  39.721  0.00  0.00
ATOM   1413 2HD2 LEU    88      39.035  64.365  40.140  0.00  0.00
ATOM   1414 3HD2 LEU    88      38.585  64.763  38.449  0.00  0.00
ATOM   1415  C   LEU    88      36.087  60.467  38.876  0.00  0.00
ATOM   1416  O   LEU    88      36.745  59.589  39.312  0.00  0.00
ATOM   1417  N   LYS    89      34.830  60.739  39.300  0.00  0.00
ATOM   1418  H   LYS    89      34.342  61.504  38.859  0.00  0.00
ATOM   1419  CA  LYS    89      34.265  59.990  40.451  0.00  0.00
ATOM   1420  HA  LYS    89      34.843  60.127  41.365  0.00  0.00
ATOM   1421  CB  LYS    89      32.878  60.549  40.755  0.00  0.00
ATOM   1422  HB2 LYS    89      32.415  60.631  39.772  0.00  0.00
ATOM   1423  HB3 LYS    89      32.192  59.908  41.310  0.00  0.00
ATOM   1424  CG  LYS    89      32.990  61.857  41.462  0.00  0.00
ATOM   1425  HG2 LYS    89      33.209  61.641  42.507  0.00  0.00
ATOM   1426  HG3 LYS    89      33.659  62.547  40.947  0.00  0.00
ATOM   1427  CD  LYS    89      31.588  62.499  41.534  0.00  0.00
ATOM   1428  HD2 LYS    89      31.321  62.972  40.589  0.00  0.00
ATOM   1429  HD3 LYS    89      30.835  61.742  41.754  0.00  0.00
ATOM   1430  CE  LYS    89      31.654  63.620  42.593  0.00  0.00
ATOM   1431  HE2 LYS    89      30.627  63.941  42.763  0.00  0.00
ATOM   1432  HE3 LYS    89      31.895  63.251  43.590  0.00  0.00
ATOM   1433  NZ  LYS    89      32.547  64.723  42.213  0.00  0.00
ATOM   1434  HZ1 LYS    89      32.327  65.072  41.292  0.00  0.00
ATOM   1435  HZ2 LYS    89      32.453  65.531  42.811  0.00  0.00
ATOM   1436  HZ3 LYS    89      33.525  64.475  42.238  0.00  0.00
ATOM   1437  C   LYS    89      34.182  58.495  40.088  0.00  0.00
ATOM   1438  O   LYS    89      34.409  57.674  40.948  0.00  0.00
ATOM   1439  N   GLY    90      33.882  58.164  38.805  0.00  0.00
ATOM   1440  H   GLY    90      33.961  58.844  38.063  0.00  0.00
ATOM   1441  CA  GLY    90      33.598  56.764  38.417  0.00  0.00
ATOM   1442  HA2 GLY    90      33.033  56.223  39.176  0.00  0.00
ATOM   1443  HA3 GLY    90      33.296  56.753  37.370  0.00  0.00
ATOM   1444  C   GLY    90      34.907  55.997  38.453  0.00  0.00
ATOM   1445  O   GLY    90      34.901  54.980  39.135  0.00  0.00
ATOM   1446  N   VAL    91      36.030  56.548  37.845  0.00  0.00
ATOM   1447  H   VAL    91      35.897  57.400  37.318  0.00  0.00
ATOM   1448  CA  VAL    91      37.356  55.777  37.740  0.00  0.00
ATOM   1449  HA  VAL    91      37.232  54.800  37.270  0.00  0.00
ATOM   1450  CB  VAL    91      38.306  56.561  36.843  0.00  0.00
ATOM   1451  HB  VAL    91      38.140  57.613  37.074  0.00  0.00
ATOM   1452  CG1 VAL    91      39.750  56.306  37.003  0.00  0.00
ATOM   1453 1HG1 VAL    91      40.078  56.533  38.016  0.00  0.00
ATOM   1454 2HG1 VAL    91      39.817  55.238  36.798  0.00  0.00
ATOM   1455 3HG1 VAL    91      40.287  57.007  36.361  0.00  0.00
ATOM   1456  CG2 VAL    91      37.827  56.470  35.396  0.00  0.00
ATOM   1457 1HG2 VAL    91      37.765  55.425  35.095  0.00  0.00
ATOM   1458 2HG2 VAL    91      36.917  57.042  35.211  0.00  0.00
ATOM   1459 3HG2 VAL    91      38.596  56.966  34.804  0.00  0.00
ATOM   1460  C   VAL    91      37.866  55.407  39.142  0.00  0.00
ATOM   1461  O   VAL    91      38.326  54.341  39.471  0.00  0.00
ATOM   1462  N   THR    92      37.881  56.461  39.969  0.00  0.00
ATOM   1463  H   THR    92      37.367  57.288  39.698  0.00  0.00
ATOM   1464  CA  THR    92      38.360  56.349  41.338  0.00  0.00
ATOM   1465  HA  THR    92      39.359  55.931  41.218  0.00  0.00
ATOM   1466  CB  THR    92      38.576  57.745  41.892  0.00  0.00
ATOM   1467  HB  THR    92      38.846  57.663  42.944  0.00  0.00
ATOM   1468  CG2 THR    92      39.620  58.523  41.104  0.00  0.00
ATOM   1469 1HG2 THR    92      39.249  58.688  40.092  0.00  0.00
ATOM   1470 2HG2 THR    92      39.970  59.480  41.492  0.00  0.00
ATOM   1471 3HG2 THR    92      40.520  57.926  40.951  0.00  0.00
ATOM   1472  OG1 THR    92      37.375  58.484  41.869  0.00  0.00
ATOM   1473  HG1 THR    92      37.269  58.839  40.983  0.00  0.00
ATOM   1474  C   THR    92      37.533  55.491  42.262  0.00  0.00
ATOM   1475  O   THR    92      38.186  54.809  43.005  0.00  0.00
ATOM   1476  N   LYS    93      36.233  55.389  42.043  0.00  0.00
ATOM   1477  H   LYS    93      35.695  55.998  41.444  0.00  0.00
ATOM   1478  CA  LYS    93      35.483  54.374  42.757  0.00  0.00
ATOM   1479  HA  LYS    93      35.810  54.305  43.795  0.00  0.00
ATOM   1480  CB  LYS    93      33.967  54.768  42.760  0.00  0.00
ATOM   1481  HB2 LYS    93      33.883  55.820  43.026  0.00  0.00
ATOM   1482  HB3 LYS    93      33.636  54.674  41.725  0.00  0.00
ATOM   1483  CG  LYS    93      33.109  53.903  43.718  0.00  0.00
ATOM   1484  HG2 LYS    93      32.694  53.025  43.223  0.00  0.00
ATOM   1485  HG3 LYS    93      33.787  53.538  44.491  0.00  0.00
ATOM   1486  CD  LYS    93      31.959  54.798  44.290  0.00  0.00
ATOM   1487  HD2 LYS    93      32.483  55.684  44.650  0.00  0.00
ATOM   1488  HD3 LYS    93      31.243  55.006  43.495  0.00  0.00
ATOM   1489  CE  LYS    93      31.228  54.215  45.476  0.00  0.00
ATOM   1490  HE2 LYS    93      30.986  53.179  45.239  0.00  0.00
ATOM   1491  HE3 LYS    93      31.834  54.201  46.382  0.00  0.00
ATOM   1492  NZ  LYS    93      29.935  54.938  45.674  0.00  0.00
ATOM   1493  HZ1 LYS    93      29.591  54.638  46.576  0.00  0.00
ATOM   1494  HZ2 LYS    93      29.983  55.934  45.838  0.00  0.00
ATOM   1495  HZ3 LYS    93      29.230  54.737  44.979  0.00  0.00
ATOM   1496  C   LYS    93      35.750  52.907  42.201  0.00  0.00
ATOM   1497  O   LYS    93      35.687  51.877  42.926  0.00  0.00
ATOM   1498  N   LEU    94      36.115  52.824  40.907  0.00  0.00
ATOM   1499  H   LEU    94      36.200  53.684  40.385  0.00  0.00
ATOM   1500  CA  LEU    94      36.298  51.516  40.262  0.00  0.00
ATOM   1501  HA  LEU    94      35.445  50.944  40.630  0.00  0.00
ATOM   1502  CB  LEU    94      36.278  51.553  38.737  0.00  0.00
ATOM   1503  HB2 LEU    94      36.957  52.329  38.384  0.00  0.00
ATOM   1504  HB3 LEU    94      36.720  50.652  38.309  0.00  0.00
ATOM   1505  CG  LEU    94      34.921  51.745  38.158  0.00  0.00
ATOM   1506  HG  LEU    94      34.534  52.730  38.416  0.00  0.00
ATOM   1507  CD1 LEU    94      34.947  51.668  36.607  0.00  0.00
ATOM   1508 1HD1 LEU    94      35.352  50.716  36.265  0.00  0.00
ATOM   1509 2HD1 LEU    94      33.884  51.626  36.370  0.00  0.00
ATOM   1510 3HD1 LEU    94      35.296  52.545  36.061  0.00  0.00
ATOM   1511  CD2 LEU    94      33.913  50.687  38.636  0.00  0.00
ATOM   1512 1HD2 LEU    94      34.038  49.705  38.182  0.00  0.00
ATOM   1513 2HD2 LEU    94      33.803  50.609  39.718  0.00  0.00
ATOM   1514 3HD2 LEU    94      32.899  50.930  38.318  0.00  0.00
ATOM   1515  C   LEU    94      37.555  50.802  40.742  0.00  0.00
ATOM   1516  O   LEU    94      37.493  49.626  41.063  0.00  0.00
ATOM   1517  N   PHE    95      38.596  51.593  40.919  0.00  0.00
ATOM   1518  H   PHE    95      38.591  52.524  40.529  0.00  0.00
ATOM   1519  CA  PHE    95      39.746  51.087  41.616  0.00  0.00
ATOM   1520  HA  PHE    95      40.237  50.276  41.078  0.00  0.00
ATOM   1521  CB  PHE    95      40.678  52.285  41.759  0.00  0.00
ATOM   1522  HB2 PHE    95      40.103  53.209  41.810  0.00  0.00
ATOM   1523  HB3 PHE    95      41.134  52.271  42.749  0.00  0.00
ATOM   1524  CG  PHE    95      41.684  52.342  40.581  0.00  0.00
ATOM   1525  CD1 PHE    95      42.666  51.384  40.463  0.00  0.00
ATOM   1526  HD1 PHE    95      42.815  50.640  41.231  0.00  0.00
ATOM   1527  CE1 PHE    95      43.540  51.406  39.390  0.00  0.00
ATOM   1528  HE1 PHE    95      44.367  50.723  39.266  0.00  0.00
ATOM   1529  CZ  PHE    95      43.505  52.497  38.436  0.00  0.00
ATOM   1530  HZ  PHE    95      44.217  52.639  37.635  0.00  0.00
ATOM   1531  CE2 PHE    95      42.507  53.482  38.556  0.00  0.00
ATOM   1532  HE2 PHE    95      42.577  54.347  37.914  0.00  0.00
ATOM   1533  CD2 PHE    95      41.586  53.323  39.564  0.00  0.00
ATOM   1534  HD2 PHE    95      40.749  54.001  39.630  0.00  0.00
ATOM   1535  C   PHE    95      39.435  50.654  43.043  0.00  0.00
ATOM   1536  O   PHE    95      39.914  49.569  43.509  0.00  0.00
ATOM   1537  N   GLU    96      38.554  51.384  43.716  0.00  0.00
ATOM   1538  H   GLU    96      38.309  52.293  43.352  0.00  0.00
ATOM   1539  CA  GLU    96      38.204  51.050  45.087  0.00  0.00
ATOM   1540  HA  GLU    96      39.163  50.943  45.594  0.00  0.00
ATOM   1541  CB  GLU    96      37.434  52.250  45.749  0.00  0.00
ATOM   1542  HB2 GLU    96      37.966  53.169  45.503  0.00  0.00
ATOM   1543  HB3 GLU    96      36.450  52.336  45.287  0.00  0.00
ATOM   1544  CG  GLU    96      37.377  52.261  47.265  0.00  0.00
ATOM   1545  HG2 GLU    96      36.663  51.562  47.699  0.00  0.00
ATOM   1546  HG3 GLU    96      38.356  51.947  47.630  0.00  0.00
ATOM   1547  CD  GLU    96      37.183  53.730  47.724  0.00  0.00
ATOM   1548  OE1 GLU    96      36.131  54.020  48.324  0.00  0.00
ATOM   1549  OE2 GLU    96      38.040  54.593  47.564  0.00  0.00
ATOM   1550  C   GLU    96      37.517  49.631  45.243  0.00  0.00
ATOM   1551  O   GLU    96      37.586  48.963  46.245  0.00  0.00
ATOM   1552  N   ARG    97      36.875  49.134  44.144  0.00  0.00
ATOM   1553  H   ARG    97      36.871  49.722  43.323  0.00  0.00
ATOM   1554  CA  ARG    97      36.236  47.835  44.113  0.00  0.00
ATOM   1555  HA  ARG    97      35.701  47.645  45.042  0.00  0.00
ATOM   1556  CB  ARG    97      35.082  47.800  43.060  0.00  0.00
ATOM   1557  HB2 ARG    97      34.326  48.469  43.470  0.00  0.00
ATOM   1558  HB3 ARG    97      35.430  48.078  42.065  0.00  0.00
ATOM   1559  CG  ARG    97      34.469  46.392  43.003  0.00  0.00
ATOM   1560  HG2 ARG    97      35.154  45.718  42.488  0.00  0.00
ATOM   1561  HG3 ARG    97      34.100  46.060  43.973  0.00  0.00
ATOM   1562  CD  ARG    97      33.233  46.596  42.109  0.00  0.00
ATOM   1563  HD2 ARG    97      32.527  47.253  42.617  0.00  0.00
ATOM   1564  HD3 ARG    97      33.591  47.196  41.273  0.00  0.00
ATOM   1565  NE  ARG    97      32.520  45.411  41.669  0.00  0.00
ATOM   1566  HE  ARG    97      32.311  45.250  40.694  0.00  0.00
ATOM   1567  CZ  ARG    97      31.935  44.450  42.435  0.00  0.00
ATOM   1568  NH1 ARG    97      31.979  44.524  43.711  0.00  0.00
ATOM   1569 1HH1 ARG    97      32.183  45.397  44.176  0.00  0.00
ATOM   1570 2HH1 ARG    97      31.800  43.734  44.314  0.00  0.00
ATOM   1571  NH2 ARG    97      31.318  43.423  41.899  0.00  0.00
ATOM   1572 1HH2 ARG    97      30.896  43.655  41.011  0.00  0.00
ATOM   1573 2HH2 ARG    97      30.913  42.755  42.539  0.00  0.00
ATOM   1574  C   ARG    97      37.182  46.722  43.801  0.00  0.00
ATOM   1575  O   ARG    97      37.064  45.754  44.512  0.00  0.00
ATOM   1576  N   ILE    98      38.108  46.894  42.825  0.00  0.00
ATOM   1577  H   ILE    98      37.922  47.664  42.198  0.00  0.00
ATOM   1578  CA  ILE    98      39.343  46.080  42.689  0.00  0.00
ATOM   1579  HA  ILE    98      38.992  45.090  42.396  0.00  0.00
ATOM   1580  CB  ILE    98      40.347  46.595  41.590  0.00  0.00
ATOM   1581  HB  ILE    98      40.687  47.602  41.831  0.00  0.00
ATOM   1582  CG2 ILE    98      41.468  45.572  41.486  0.00  0.00
ATOM   1583 1HG2 ILE    98      41.181  44.741  40.842  0.00  0.00
ATOM   1584 2HG2 ILE    98      42.305  46.051  40.976  0.00  0.00
ATOM   1585 3HG2 ILE    98      41.842  45.276  42.466  0.00  0.00
ATOM   1586  CG1 ILE    98      39.573  46.556  40.232  0.00  0.00
ATOM   1587 2HG1 ILE    98      39.079  45.590  40.137  0.00  0.00
ATOM   1588 3HG1 ILE    98      38.681  47.174  40.331  0.00  0.00
ATOM   1589  CD1 ILE    98      40.337  47.010  38.960  0.00  0.00
ATOM   1590 1HD1 ILE    98      41.113  46.278  38.736  0.00  0.00
ATOM   1591 2HD1 ILE    98      39.706  47.021  38.071  0.00  0.00
ATOM   1592 3HD1 ILE    98      40.683  48.024  39.162  0.00  0.00
ATOM   1593  C   ILE    98      39.991  45.935  44.079  0.00  0.00
ATOM   1594  O   ILE    98      40.187  44.858  44.578  0.00  0.00
ATOM   1595  N   TYR    99      40.324  47.032  44.636  0.00  0.00
ATOM   1596  H   TYR    99      40.125  47.865  44.102  0.00  0.00
ATOM   1597  CA  TYR    99      41.111  47.194  45.905  0.00  0.00
ATOM   1598  HA  TYR    99      42.053  46.647  45.870  0.00  0.00
ATOM   1599  CB  TYR    99      41.422  48.654  46.051  0.00  0.00
ATOM   1600  HB2 TYR    99      41.850  49.140  45.174  0.00  0.00
ATOM   1601  HB3 TYR    99      40.429  49.095  46.138  0.00  0.00
ATOM   1602  CG  TYR    99      42.325  49.035  47.191  0.00  0.00
ATOM   1603  CD1 TYR    99      43.683  48.661  47.111  0.00  0.00
ATOM   1604  HD1 TYR    99      43.982  48.281  46.145  0.00  0.00
ATOM   1605  CE1 TYR    99      44.589  49.012  48.126  0.00  0.00
ATOM   1606  HE1 TYR    99      45.649  48.804  48.104  0.00  0.00
ATOM   1607  CZ  TYR    99      44.039  49.552  49.267  0.00  0.00
ATOM   1608  OH  TYR    99      44.798  49.863  50.338  0.00  0.00
ATOM   1609  HH  TYR    99      44.446  50.545  50.915  0.00  0.00
ATOM   1610  CE2 TYR    99      42.689  49.907  49.374  0.00  0.00
ATOM   1611  HE2 TYR    99      42.267  50.361  50.259  0.00  0.00
ATOM   1612  CD2 TYR    99      41.819  49.748  48.315  0.00  0.00
ATOM   1613  HD2 TYR    99      40.791  50.068  48.408  0.00  0.00
ATOM   1614  C   TYR    99      40.344  46.778  47.128  0.00  0.00
ATOM   1615  O   TYR    99      40.966  46.709  48.191  0.00  0.00
ATOM   1616  N   SER   100      39.053  46.434  47.042  0.00  0.00
ATOM   1617  H   SER   100      38.578  46.388  46.151  0.00  0.00
ATOM   1618  CA  SER   100      38.318  45.798  48.106  0.00  0.00
ATOM   1619  HA  SER   100      38.404  46.496  48.938  0.00  0.00
ATOM   1620  CB  SER   100      36.829  45.825  47.792  0.00  0.00
ATOM   1621  HB2 SER   100      36.220  45.686  48.686  0.00  0.00
ATOM   1622  HB3 SER   100      36.515  46.790  47.394  0.00  0.00
ATOM   1623  OG  SER   100      36.419  44.847  46.830  0.00  0.00
ATOM   1624  HG  SER   100      36.761  45.085  45.965  0.00  0.00
ATOM   1625  C   SER   100      38.829  44.376  48.405  0.00  0.00
ATOM   1626  O   SER   100      38.295  43.694  49.307  0.00  0.00
ATOM   1627  N   THR   101      39.835  43.923  47.606  0.00  0.00
ATOM   1628  H   THR   101      40.166  44.545  46.883  0.00  0.00
ATOM   1629  CA  THR   101      40.374  42.560  47.807  0.00  0.00
ATOM   1630  HA  THR   101      39.971  42.076  48.697  0.00  0.00
ATOM   1631  CB  THR   101      40.068  41.629  46.545  0.00  0.00
ATOM   1632  HB  THR   101      40.480  40.668  46.850  0.00  0.00
ATOM   1633  CG2 THR   101      38.562  41.512  46.230  0.00  0.00
ATOM   1634 1HG2 THR   101      37.974  42.430  46.228  0.00  0.00
ATOM   1635 2HG2 THR   101      38.442  41.162  45.205  0.00  0.00
ATOM   1636 3HG2 THR   101      38.113  40.791  46.913  0.00  0.00
ATOM   1637  OG1 THR   101      40.697  42.244  45.438  0.00  0.00
ATOM   1638  HG1 THR   101      40.284  43.091  45.254  0.00  0.00
ATOM   1639  C   THR   101      41.997  42.661  47.962  0.00  0.00
ATOM   1640  O   THR   101      42.605  43.577  47.483  0.00  0.00
ATOM   1641  N   ASP   102      42.565  41.570  48.562  0.00  0.00
ATOM   1642  H   ASP   102      41.896  40.922  48.951  0.00  0.00
ATOM   1643  CA  ASP   102      44.059  41.395  48.804  0.00  0.00
ATOM   1644  HA  ASP   102      44.437  42.309  49.263  0.00  0.00
ATOM   1645  CB  ASP   102      44.241  40.179  49.736  0.00  0.00
ATOM   1646  HB2 ASP   102      43.756  40.374  50.693  0.00  0.00
ATOM   1647  HB3 ASP   102      43.863  39.264  49.280  0.00  0.00
ATOM   1648  CG  ASP   102      45.703  40.022  50.034  0.00  0.00
ATOM   1649  OD1 ASP   102      46.468  39.218  49.496  0.00  0.00
ATOM   1650  OD2 ASP   102      46.078  40.732  50.995  0.00  0.00
ATOM   1651  C   ASP   102      44.764  41.205  47.514  0.00  0.00
ATOM   1652  O   ASP   102      45.803  41.792  47.379  0.00  0.00
ATOM   1653  N   LEU   103      44.234  40.497  46.579  0.00  0.00
ATOM   1654  H   LEU   103      43.397  40.010  46.863  0.00  0.00
ATOM   1655  CA  LEU   103      44.618  40.426  45.213  0.00  0.00
ATOM   1656  HA  LEU   103      45.620  40.028  45.056  0.00  0.00
ATOM   1657  CB  LEU   103      43.598  39.576  44.510  0.00  0.00
ATOM   1658  HB2 LEU   103      43.341  38.746  45.168  0.00  0.00
ATOM   1659  HB3 LEU   103      42.744  40.245  44.394  0.00  0.00
ATOM   1660  CG  LEU   103      44.123  39.079  43.084  0.00  0.00
ATOM   1661  HG  LEU   103      44.586  39.918  42.564  0.00  0.00
ATOM   1662  CD1 LEU   103      45.091  37.935  43.368  0.00  0.00
ATOM   1663 1HD1 LEU   103      46.127  38.239  43.521  0.00  0.00
ATOM   1664 2HD1 LEU   103      44.770  37.329  44.216  0.00  0.00
ATOM   1665 3HD1 LEU   103      45.038  37.178  42.586  0.00  0.00
ATOM   1666  CD2 LEU   103      43.004  38.558  42.241  0.00  0.00
ATOM   1667 1HD2 LEU   103      42.701  37.550  42.522  0.00  0.00
ATOM   1668 2HD2 LEU   103      42.154  39.233  42.145  0.00  0.00
ATOM   1669 3HD2 LEU   103      43.471  38.432  41.264  0.00  0.00
ATOM   1670  C   LEU   103      44.668  41.850  44.588  0.00  0.00
ATOM   1671  O   LEU   103      45.460  42.076  43.673  0.00  0.00
ATOM   1672  N   GLY   104      43.813  42.808  44.976  0.00  0.00
ATOM   1673  H   GLY   104      43.196  42.552  45.734  0.00  0.00
ATOM   1674  CA  GLY   104      43.791  44.199  44.467  0.00  0.00
ATOM   1675  HA2 GLY   104      43.907  44.290  43.388  0.00  0.00
ATOM   1676  HA3 GLY   104      42.881  44.720  44.763  0.00  0.00
ATOM   1677  C   GLY   104      44.910  45.006  45.018  0.00  0.00
ATOM   1678  O   GLY   104      45.540  45.793  44.333  0.00  0.00
ATOM   1679  N   ARG   105      45.120  44.915  46.360  0.00  0.00
ATOM   1680  H   ARG   105      44.524  44.313  46.911  0.00  0.00
ATOM   1681  CA  ARG   105      46.200  45.574  47.126  0.00  0.00
ATOM   1682  HA  ARG   105      46.239  46.619  46.818  0.00  0.00
ATOM   1683  CB  ARG   105      45.839  45.509  48.590  0.00  0.00
ATOM   1684  HB2 ARG   105      44.882  45.952  48.863  0.00  0.00
ATOM   1685  HB3 ARG   105      45.720  44.483  48.937  0.00  0.00
ATOM   1686  CG  ARG   105      46.834  46.067  49.557  0.00  0.00
ATOM   1687  HG2 ARG   105      47.809  45.620  49.367  0.00  0.00
ATOM   1688  HG3 ARG   105      46.989  47.119  49.315  0.00  0.00
ATOM   1689  CD  ARG   105      46.398  45.908  51.013  0.00  0.00
ATOM   1690  HD2 ARG   105      47.035  46.614  51.546  0.00  0.00
ATOM   1691  HD3 ARG   105      45.343  46.179  51.040  0.00  0.00
ATOM   1692  NE  ARG   105      46.423  44.439  51.542  0.00  0.00
ATOM   1693  HE  ARG   105      45.696  43.830  51.197  0.00  0.00
ATOM   1694  CZ  ARG   105      47.430  43.890  52.192  0.00  0.00
ATOM   1695  NH1 ARG   105      48.415  44.546  52.621  0.00  0.00
ATOM   1696 1HH1 ARG   105      48.425  45.537  52.431  0.00  0.00
ATOM   1697 2HH1 ARG   105      49.304  44.110  52.821  0.00  0.00
ATOM   1698  NH2 ARG   105      47.481  42.642  52.405  0.00  0.00
ATOM   1699 1HH2 ARG   105      46.936  42.108  51.743  0.00  0.00
ATOM   1700 2HH2 ARG   105      48.385  42.380  52.772  0.00  0.00
ATOM   1701  C   ARG   105      47.573  44.958  46.745  0.00  0.00
ATOM   1702  O   ARG   105      48.584  45.632  46.749  0.00  0.00
ATOM   1703  N   MET   106      47.642  43.693  46.354  0.00  0.00
ATOM   1704  H   MET   106      46.757  43.222  46.475  0.00  0.00
ATOM   1705  CA  MET   106      48.792  43.058  45.737  0.00  0.00
ATOM   1706  HA  MET   106      49.625  43.318  46.391  0.00  0.00
ATOM   1707  CB  MET   106      48.650  41.475  45.671  0.00  0.00
ATOM   1708  HB2 MET   106      48.302  41.163  46.656  0.00  0.00
ATOM   1709  HB3 MET   106      48.010  41.192  44.836  0.00  0.00
ATOM   1710  CG  MET   106      49.946  40.691  45.368  0.00  0.00
ATOM   1711  HG2 MET   106      49.700  39.630  45.393  0.00  0.00
ATOM   1712  HG3 MET   106      50.229  40.887  44.334  0.00  0.00
ATOM   1713  SD  MET   106      51.298  41.058  46.497  0.00  0.00
ATOM   1714  CE  MET   106      51.632  39.433  47.250  0.00  0.00
ATOM   1715  HE1 MET   106      50.910  39.162  48.020  0.00  0.00
ATOM   1716  HE2 MET   106      51.837  38.596  46.583  0.00  0.00
ATOM   1717  HE3 MET   106      52.610  39.521  47.721  0.00  0.00
ATOM   1718  C   MET   106      48.998  43.607  44.363  0.00  0.00
ATOM   1719  O   MET   106      50.102  44.092  44.070  0.00  0.00
ATOM   1720  N   LEU   107      47.963  43.666  43.521  0.00  0.00
ATOM   1721  H   LEU   107      47.187  43.083  43.800  0.00  0.00
ATOM   1722  CA  LEU   107      47.985  44.136  42.157  0.00  0.00
ATOM   1723  HA  LEU   107      48.758  43.555  41.656  0.00  0.00
ATOM   1724  CB  LEU   107      46.638  43.827  41.461  0.00  0.00
ATOM   1725  HB2 LEU   107      46.473  42.750  41.501  0.00  0.00
ATOM   1726  HB3 LEU   107      45.849  44.314  42.035  0.00  0.00
ATOM   1727  CG  LEU   107      46.656  44.354  40.026  0.00  0.00
ATOM   1728  HG  LEU   107      46.716  45.435  40.146  0.00  0.00
ATOM   1729  CD1 LEU   107      47.718  43.764  39.007  0.00  0.00
ATOM   1730 1HD1 LEU   107      47.513  44.201  38.029  0.00  0.00
ATOM   1731 2HD1 LEU   107      48.769  44.018  39.154  0.00  0.00
ATOM   1732 3HD1 LEU   107      47.647  42.679  38.945  0.00  0.00
ATOM   1733  CD2 LEU   107      45.383  44.048  39.252  0.00  0.00
ATOM   1734 1HD2 LEU   107      45.471  44.453  38.245  0.00  0.00
ATOM   1735 2HD2 LEU   107      45.375  42.966  39.117  0.00  0.00
ATOM   1736 3HD2 LEU   107      44.451  44.266  39.773  0.00  0.00
ATOM   1737  C   LEU   107      48.477  45.554  42.112  0.00  0.00
ATOM   1738  O   LEU   107      49.424  45.851  41.428  0.00  0.00
ATOM   1739  N   LEU   108      47.835  46.359  43.053  0.00  0.00
ATOM   1740  H   LEU   108      47.143  45.999  43.694  0.00  0.00
ATOM   1741  CA  LEU   108      48.174  47.784  43.020  0.00  0.00
ATOM   1742  HA  LEU   108      47.750  48.219  42.114  0.00  0.00
ATOM   1743  CB  LEU   108      47.351  48.447  44.148  0.00  0.00
ATOM   1744  HB2 LEU   108      46.291  48.273  43.966  0.00  0.00
ATOM   1745  HB3 LEU   108      47.569  47.976  45.107  0.00  0.00
ATOM   1746  CG  LEU   108      47.606  50.023  44.214  0.00  0.00
ATOM   1747  HG  LEU   108      48.631  50.245  44.512  0.00  0.00
ATOM   1748  CD1 LEU   108      47.295  50.668  42.855  0.00  0.00
ATOM   1749 1HD1 LEU   108      46.307  50.368  42.505  0.00  0.00
ATOM   1750 2HD1 LEU   108      47.363  51.755  42.833  0.00  0.00
ATOM   1751 3HD1 LEU   108      47.976  50.309  42.082  0.00  0.00
ATOM   1752  CD2 LEU   108      46.628  50.534  45.308  0.00  0.00
ATOM   1753 1HD2 LEU   108      46.678  51.617  45.419  0.00  0.00
ATOM   1754 2HD2 LEU   108      45.595  50.369  44.999  0.00  0.00
ATOM   1755 3HD2 LEU   108      46.970  50.068  46.233  0.00  0.00
ATOM   1756  C   LEU   108      49.664  48.102  43.186  0.00  0.00
ATOM   1757  O   LEU   108      50.244  49.015  42.634  0.00  0.00
ATOM   1758  N   THR   109      50.136  47.391  44.172  0.00  0.00
ATOM   1759  H   THR   109      49.515  46.776  44.679  0.00  0.00
ATOM   1760  CA  THR   109      51.577  47.405  44.615  0.00  0.00
ATOM   1761  HA  THR   109      51.903  48.397  44.929  0.00  0.00
ATOM   1762  CB  THR   109      51.702  46.568  45.927  0.00  0.00
ATOM   1763  HB  THR   109      51.081  45.680  45.804  0.00  0.00
ATOM   1764  CG2 THR   109      53.101  46.173  46.378  0.00  0.00
ATOM   1765 1HG2 THR   109      53.479  45.334  45.793  0.00  0.00
ATOM   1766 2HG2 THR   109      53.664  47.100  46.271  0.00  0.00
ATOM   1767 3HG2 THR   109      53.036  45.946  47.442  0.00  0.00
ATOM   1768  OG1 THR   109      51.158  47.332  47.012  0.00  0.00
ATOM   1769  HG1 THR   109      50.519  46.793  47.483  0.00  0.00
ATOM   1770  C   THR   109      52.515  46.970  43.479  0.00  0.00
ATOM   1771  O   THR   109      53.430  47.731  43.227  0.00  0.00
ATOM   1772  N   SER   110      52.190  45.965  42.659  0.00  0.00
ATOM   1773  H   SER   110      51.278  45.539  42.743  0.00  0.00
ATOM   1774  CA  SER   110      52.932  45.642  41.452  0.00  0.00
ATOM   1775  HA  SER   110      53.930  45.464  41.854  0.00  0.00
ATOM   1776  CB  SER   110      52.530  44.372  40.755  0.00  0.00
ATOM   1777  HB2 SER   110      51.443  44.359  40.675  0.00  0.00
ATOM   1778  HB3 SER   110      53.077  44.285  39.817  0.00  0.00
ATOM   1779  OG  SER   110      52.927  43.196  41.538  0.00  0.00
ATOM   1780  HG  SER   110      53.840  43.281  41.822  0.00  0.00
ATOM   1781  C   SER   110      52.925  46.786  40.500  0.00  0.00
ATOM   1782  O   SER   110      53.934  47.095  39.965  0.00  0.00
ATOM   1783  N   ILE   111      51.774  47.441  40.333  0.00  0.00
ATOM   1784  H   ILE   111      50.919  47.106  40.753  0.00  0.00
ATOM   1785  CA  ILE   111      51.625  48.613  39.394  0.00  0.00
ATOM   1786  HA  ILE   111      52.164  48.293  38.503  0.00  0.00
ATOM   1787  CB  ILE   111      50.126  49.061  39.108  0.00  0.00
ATOM   1788  HB  ILE   111      49.678  49.280  40.077  0.00  0.00
ATOM   1789  CG2 ILE   111      50.026  50.292  38.169  0.00  0.00
ATOM   1790 1HG2 ILE   111      50.316  49.918  37.188  0.00  0.00
ATOM   1791 2HG2 ILE   111      49.010  50.689  38.162  0.00  0.00
ATOM   1792 3HG2 ILE   111      50.645  51.148  38.437  0.00  0.00
ATOM   1793  CG1 ILE   111      49.238  47.942  38.549  0.00  0.00
ATOM   1794 2HG1 ILE   111      49.311  47.114  39.254  0.00  0.00
ATOM   1795 3HG1 ILE   111      48.196  48.258  38.595  0.00  0.00
ATOM   1796  CD1 ILE   111      49.675  47.334  37.153  0.00  0.00
ATOM   1797 1HD1 ILE   111      50.668  46.886  37.163  0.00  0.00
ATOM   1798 2HD1 ILE   111      48.975  46.568  36.817  0.00  0.00
ATOM   1799 3HD1 ILE   111      49.810  48.103  36.393  0.00  0.00
ATOM   1800  C   ILE   111      52.446  49.832  39.908  0.00  0.00
ATOM   1801  O   ILE   111      53.103  50.418  39.075  0.00  0.00
ATOM   1802  N   VAL   112      52.585  50.101  41.219  0.00  0.00
ATOM   1803  H   VAL   112      52.015  49.588  41.875  0.00  0.00
ATOM   1804  CA  VAL   112      53.498  51.106  41.788  0.00  0.00
ATOM   1805  HA  VAL   112      53.506  52.056  41.256  0.00  0.00
ATOM   1806  CB  VAL   112      53.155  51.352  43.278  0.00  0.00
ATOM   1807  HB  VAL   112      53.219  50.336  43.667  0.00  0.00
ATOM   1808  CG1 VAL   112      54.068  52.325  44.049  0.00  0.00
ATOM   1809 1HG1 VAL   112      55.081  51.949  44.190  0.00  0.00
ATOM   1810 2HG1 VAL   112      54.185  53.238  43.465  0.00  0.00
ATOM   1811 3HG1 VAL   112      53.713  52.553  45.055  0.00  0.00
ATOM   1812  CG2 VAL   112      51.761  52.023  43.371  0.00  0.00
ATOM   1813 1HG2 VAL   112      51.383  52.155  44.385  0.00  0.00
ATOM   1814 2HG2 VAL   112      51.808  52.987  42.864  0.00  0.00
ATOM   1815 3HG2 VAL   112      50.938  51.407  43.007  0.00  0.00
ATOM   1816  C   VAL   112      54.996  50.746  41.750  0.00  0.00
ATOM   1817  O   VAL   112      55.791  51.561  41.254  0.00  0.00
ATOM   1818  N   ARG   113      55.320  49.527  42.069  0.00  0.00
ATOM   1819  H   ARG   113      54.589  48.904  42.381  0.00  0.00
ATOM   1820  CA  ARG   113      56.666  48.857  41.926  0.00  0.00
ATOM   1821  HA  ARG   113      57.405  49.455  42.459  0.00  0.00
ATOM   1822  CB  ARG   113      56.585  47.522  42.698  0.00  0.00
ATOM   1823  HB2 ARG   113      55.690  46.942  42.470  0.00  0.00
ATOM   1824  HB3 ARG   113      57.395  46.845  42.429  0.00  0.00
ATOM   1825  CG  ARG   113      56.750  47.740  44.210  0.00  0.00
ATOM   1826  HG2 ARG   113      57.704  48.197  44.473  0.00  0.00
ATOM   1827  HG3 ARG   113      55.958  48.353  44.641  0.00  0.00
ATOM   1828  CD  ARG   113      56.668  46.375  45.006  0.00  0.00
ATOM   1829  HD2 ARG   113      55.767  45.891  44.629  0.00  0.00
ATOM   1830  HD3 ARG   113      57.539  45.747  44.816  0.00  0.00
ATOM   1831  NE  ARG   113      56.590  46.671  46.477  0.00  0.00
ATOM   1832  HE  ARG   113      56.885  47.615  46.683  0.00  0.00
ATOM   1833  CZ  ARG   113      56.124  45.851  47.367  0.00  0.00
ATOM   1834  NH1 ARG   113      55.832  46.280  48.533  0.00  0.00
ATOM   1835 1HH1 ARG   113      55.876  47.268  48.738  0.00  0.00
ATOM   1836 2HH1 ARG   113      55.399  45.700  49.237  0.00  0.00
ATOM   1837  NH2 ARG   113      55.961  44.556  47.088  0.00  0.00
ATOM   1838 1HH2 ARG   113      55.965  44.320  46.107  0.00  0.00
ATOM   1839 2HH2 ARG   113      55.493  43.952  47.749  0.00  0.00
ATOM   1840  C   ARG   113      57.109  48.624  40.467  0.00  0.00
ATOM   1841  O   ARG   113      58.295  48.437  40.219  0.00  0.00
ATOM   1842  N   GLY   114      56.234  48.715  39.492  0.00  0.00
ATOM   1843  H   GLY   114      55.291  48.889  39.810  0.00  0.00
ATOM   1844  CA  GLY   114      56.501  48.520  38.067  0.00  0.00
ATOM   1845  HA2 GLY   114      57.182  47.694  37.859  0.00  0.00
ATOM   1846  HA3 GLY   114      55.614  48.325  37.462  0.00  0.00
ATOM   1847  C   GLY   114      57.056  49.793  37.409  0.00  0.00
ATOM   1848  O   GLY   114      56.828  50.013  36.212  0.00  0.00
ATOM   1849  N   ILE   115      57.946  50.539  38.147  0.00  0.00
ATOM   1850  H   ILE   115      57.954  50.327  39.134  0.00  0.00
ATOM   1851  CA  ILE   115      58.594  51.761  37.584  0.00  0.00
ATOM   1852  HA  ILE   115      57.835  52.447  37.209  0.00  0.00
ATOM   1853  CB  ILE   115      59.560  52.430  38.653  0.00  0.00
ATOM   1854  HB  ILE   115      60.040  53.257  38.130  0.00  0.00
ATOM   1855  CG2 ILE   115      58.703  53.135  39.689  0.00  0.00
ATOM   1856 1HG2 ILE   115      58.244  52.413  40.366  0.00  0.00
ATOM   1857 2HG2 ILE   115      59.314  53.822  40.274  0.00  0.00
ATOM   1858 3HG2 ILE   115      57.995  53.806  39.203  0.00  0.00
ATOM   1859  CG1 ILE   115      60.609  51.565  39.302  0.00  0.00
ATOM   1860 2HG1 ILE   115      60.084  50.943  40.026  0.00  0.00
ATOM   1861 3HG1 ILE   115      61.107  50.917  38.579  0.00  0.00
ATOM   1862  CD1 ILE   115      61.658  52.357  40.159  0.00  0.00
ATOM   1863 1HD1 ILE   115      61.078  52.890  40.914  0.00  0.00
ATOM   1864 2HD1 ILE   115      62.278  51.718  40.787  0.00  0.00
ATOM   1865 3HD1 ILE   115      62.298  53.014  39.572  0.00  0.00
ATOM   1866  C   ILE   115      59.439  51.498  36.253  0.00  0.00
ATOM   1867  O   ILE   115      60.174  50.509  36.252  0.00  0.00
ATOM   1868  N   PRO   116      59.300  52.270  35.140  0.00  0.00
ATOM   1869  CD  PRO   116      58.080  53.009  34.713  0.00  0.00
ATOM   1870  HD2 PRO   116      58.179  54.049  35.023  0.00  0.00
ATOM   1871  HD3 PRO   116      57.164  52.546  35.078  0.00  0.00
ATOM   1872  CG  PRO   116      58.075  52.931  33.147  0.00  0.00
ATOM   1873  HG2 PRO   116      57.450  53.767  32.836  0.00  0.00
ATOM   1874  HG3 PRO   116      57.708  51.969  32.786  0.00  0.00
ATOM   1875  CB  PRO   116      59.538  53.153  32.847  0.00  0.00
ATOM   1876  HB2 PRO   116      59.746  52.794  31.838  0.00  0.00
ATOM   1877  HB3 PRO   116      59.807  54.193  33.027  0.00  0.00
ATOM   1878  CA  PRO   116      60.130  52.137  33.870  0.00  0.00
ATOM   1879  HA  PRO   116      60.140  51.109  33.506  0.00  0.00
ATOM   1880  C   PRO   116      61.614  52.544  34.216  0.00  0.00
ATOM   1881  O   PRO   116      61.870  53.475  34.998  0.00  0.00
ATOM   1882  N   PHE   117      62.569  51.897  33.610  0.00  0.00
ATOM   1883  H   PHE   117      62.241  51.138  33.031  0.00  0.00
ATOM   1884  CA  PHE   117      63.994  51.911  34.030  0.00  0.00
ATOM   1885  HA  PHE   117      64.206  51.596  35.051  0.00  0.00
ATOM   1886  CB  PHE   117      64.795  50.852  33.198  0.00  0.00
ATOM   1887  HB2 PHE   117      64.218  49.937  33.072  0.00  0.00
ATOM   1888  HB3 PHE   117      65.016  51.270  32.216  0.00  0.00
ATOM   1889  CG  PHE   117      66.181  50.509  33.748  0.00  0.00
ATOM   1890  CD1 PHE   117      66.301  49.926  35.059  0.00  0.00
ATOM   1891  HD1 PHE   117      65.444  49.707  35.679  0.00  0.00
ATOM   1892  CE1 PHE   117      67.574  49.553  35.469  0.00  0.00
ATOM   1893  HE1 PHE   117      67.730  49.189  36.474  0.00  0.00
ATOM   1894  CZ  PHE   117      68.708  49.781  34.689  0.00  0.00
ATOM   1895  HZ  PHE   117      69.686  49.493  35.046  0.00  0.00
ATOM   1896  CE2 PHE   117      68.623  50.293  33.416  0.00  0.00
ATOM   1897  HE2 PHE   117      69.477  50.246  32.757  0.00  0.00
ATOM   1898  CD2 PHE   117      67.351  50.551  32.993  0.00  0.00
ATOM   1899  HD2 PHE   117      67.144  50.797  31.962  0.00  0.00
ATOM   1900  C   PHE   117      64.669  53.269  33.812  0.00  0.00
ATOM   1901  O   PHE   117      64.296  54.033  32.902  0.00  0.00
ATOM   1902  N   TRP   118      65.641  53.684  34.663  0.00  0.00
ATOM   1903  H   TRP   118      65.867  53.154  35.492  0.00  0.00
ATOM   1904  CA  TRP   118      66.484  54.827  34.407  0.00  0.00
ATOM   1905  HA  TRP   118      65.900  55.614  33.930  0.00  0.00
ATOM   1906  CB  TRP   118      67.101  55.385  35.720  0.00  0.00
ATOM   1907  HB2 TRP   118      67.146  54.587  36.461  0.00  0.00
ATOM   1908  HB3 TRP   118      68.066  55.861  35.541  0.00  0.00
ATOM   1909  CG  TRP   118      66.235  56.484  36.263  0.00  0.00
ATOM   1910  CD1 TRP   118      64.895  56.592  36.364  0.00  0.00
ATOM   1911  HD1 TRP   118      64.160  55.854  36.079  0.00  0.00
ATOM   1912  NE1 TRP   118      64.525  57.761  36.976  0.00  0.00
ATOM   1913  HE1 TRP   118      63.593  58.148  36.938  0.00  0.00
ATOM   1914  CE2 TRP   118      65.644  58.549  37.213  0.00  0.00
ATOM   1915  CZ2 TRP   118      65.789  59.929  37.533  0.00  0.00
ATOM   1916  HZ2 TRP   118      64.957  60.604  37.670  0.00  0.00
ATOM   1917  CH2 TRP   118      67.053  60.422  37.774  0.00  0.00
ATOM   1918  HH2 TRP   118      67.220  61.462  38.014  0.00  0.00
ATOM   1919  CZ3 TRP   118      68.171  59.636  37.645  0.00  0.00
ATOM   1920  HZ3 TRP   118      69.138  60.031  37.922  0.00  0.00
ATOM   1921  CE3 TRP   118      68.054  58.307  37.136  0.00  0.00
ATOM   1922  HE3 TRP   118      68.966  57.736  37.032  0.00  0.00
ATOM   1923  CD2 TRP   118      66.739  57.754  36.881  0.00  0.00
ATOM   1924  C   TRP   118      67.530  54.557  33.304  0.00  0.00
ATOM   1925  O   TRP   118      68.729  54.714  33.586  0.00  0.00
ATOM   1926  N   GLY   119      67.127  54.206  32.083  0.00  0.00
ATOM   1927  H   GLY   119      66.148  54.041  31.899  0.00  0.00
ATOM   1928  CA  GLY   119      68.030  53.666  31.037  0.00  0.00
ATOM   1929  HA2 GLY   119      68.936  53.275  31.497  0.00  0.00
ATOM   1930  HA3 GLY   119      67.558  52.816  30.543  0.00  0.00
ATOM   1931  C   GLY   119      68.434  54.684  29.941  0.00  0.00
ATOM   1932  O   GLY   119      69.117  54.262  29.053  0.00  0.00
ATOM   1933  N   GLY   120      68.084  55.953  30.027  0.00  0.00
ATOM   1934  H   GLY   120      67.588  56.224  30.865  0.00  0.00
ATOM   1935  CA  GLY   120      68.142  56.920  28.919  0.00  0.00
ATOM   1936  HA2 GLY   120      67.730  56.532  27.986  0.00  0.00
ATOM   1937  HA3 GLY   120      67.570  57.817  29.157  0.00  0.00
ATOM   1938  C   GLY   120      69.529  57.375  28.532  0.00  0.00
ATOM   1939  O   GLY   120      69.815  58.384  27.903  0.00  0.00
ATOM   1940  N   SER   121      70.492  56.790  29.240  0.00  0.00
ATOM   1941  H   SER   121      70.221  56.144  29.968  0.00  0.00
ATOM   1942  CA  SER   121      71.960  57.009  29.154  0.00  0.00
ATOM   1943  HA  SER   121      72.176  58.069  29.024  0.00  0.00
ATOM   1944  CB  SER   121      72.544  56.595  30.508  0.00  0.00
ATOM   1945  HB2 SER   121      73.620  56.766  30.463  0.00  0.00
ATOM   1946  HB3 SER   121      72.302  57.330  31.275  0.00  0.00
ATOM   1947  OG  SER   121      72.399  55.203  30.879  0.00  0.00
ATOM   1948  HG  SER   121      73.027  55.058  31.590  0.00  0.00
ATOM   1949  C   SER   121      72.575  56.254  27.989  0.00  0.00
ATOM   1950  O   SER   121      72.081  55.258  27.490  0.00  0.00
ATOM   1951  N   THR   122      73.839  56.702  27.638  0.00  0.00
ATOM   1952  H   THR   122      74.280  57.408  28.211  0.00  0.00
ATOM   1953  CA  THR   122      74.660  55.997  26.570  0.00  0.00
ATOM   1954  HA  THR   122      73.999  55.484  25.871  0.00  0.00
ATOM   1955  CB  THR   122      75.375  56.960  25.560  0.00  0.00
ATOM   1956  HB  THR   122      76.232  56.418  25.156  0.00  0.00
ATOM   1957  CG2 THR   122      74.364  57.431  24.521  0.00  0.00
ATOM   1958 1HG2 THR   122      74.914  58.190  23.964  0.00  0.00
ATOM   1959 2HG2 THR   122      74.219  56.531  23.923  0.00  0.00
ATOM   1960 3HG2 THR   122      73.393  57.701  24.939  0.00  0.00
ATOM   1961  OG1 THR   122      75.779  58.094  26.310  0.00  0.00
ATOM   1962  HG1 THR   122      75.090  58.763  26.285  0.00  0.00
ATOM   1963  C   THR   122      75.768  55.021  27.132  0.00  0.00
ATOM   1964  O   THR   122      76.431  54.247  26.450  0.00  0.00
ATOM   1965  N   ILE   123      76.143  55.192  28.379  0.00  0.00
ATOM   1966  H   ILE   123      75.677  55.995  28.775  0.00  0.00
ATOM   1967  CA  ILE   123      77.300  54.661  29.128  0.00  0.00
ATOM   1968  HA  ILE   123      77.871  54.074  28.408  0.00  0.00
ATOM   1969  CB  ILE   123      78.117  55.750  29.772  0.00  0.00
ATOM   1970  HB  ILE   123      77.638  56.117  30.680  0.00  0.00
ATOM   1971  CG2 ILE   123      79.517  55.176  30.204  0.00  0.00
ATOM   1972 1HG2 ILE   123      79.399  54.721  31.188  0.00  0.00
ATOM   1973 2HG2 ILE   123      79.916  54.458  29.488  0.00  0.00
ATOM   1974 3HG2 ILE   123      80.243  55.951  30.446  0.00  0.00
ATOM   1975  CG1 ILE   123      78.424  56.917  28.760  0.00  0.00
ATOM   1976 2HG1 ILE   123      77.509  57.389  28.402  0.00  0.00
ATOM   1977 3HG1 ILE   123      78.831  57.787  29.274  0.00  0.00
ATOM   1978  CD1 ILE   123      79.390  56.622  27.546  0.00  0.00
ATOM   1979 1HD1 ILE   123      80.182  57.373  27.524  0.00  0.00
ATOM   1980 2HD1 ILE   123      79.828  55.624  27.528  0.00  0.00
ATOM   1981 3HD1 ILE   123      78.797  56.695  26.635  0.00  0.00
ATOM   1982  C   ILE   123      76.810  53.695  30.236  0.00  0.00
ATOM   1983  O   ILE   123      75.938  53.994  31.009  0.00  0.00
ATOM   1984  N   ASP   124      77.366  52.520  30.407  0.00  0.00
ATOM   1985  H   ASP   124      78.219  52.452  29.871  0.00  0.00
ATOM   1986  CA  ASP   124      76.931  51.351  31.189  0.00  0.00
ATOM   1987  HA  ASP   124      75.843  51.406  31.151  0.00  0.00
ATOM   1988  CB  ASP   124      77.357  49.992  30.477  0.00  0.00
ATOM   1989  HB2 ASP   124      76.620  49.217  30.685  0.00  0.00
ATOM   1990  HB3 ASP   124      77.463  50.083  29.396  0.00  0.00
ATOM   1991  CG  ASP   124      78.733  49.464  30.894  0.00  0.00
ATOM   1992  OD1 ASP   124      79.445  50.022  31.777  0.00  0.00
ATOM   1993  OD2 ASP   124      79.089  48.390  30.316  0.00  0.00
ATOM   1994  C   ASP   124      77.272  51.398  32.723  0.00  0.00
ATOM   1995  O   ASP   124      76.887  50.522  33.524  0.00  0.00
ATOM   1996  N   THR   125      77.775  52.552  33.115  0.00  0.00
ATOM   1997  H   THR   125      78.050  53.215  32.404  0.00  0.00
ATOM   1998  CA  THR   125      78.031  52.885  34.518  0.00  0.00
ATOM   1999  HA  THR   125      77.825  51.987  35.100  0.00  0.00
ATOM   2000  CB  THR   125      79.454  53.439  34.854  0.00  0.00
ATOM   2001  HB  THR   125      79.498  54.097  35.723  0.00  0.00
ATOM   2002  CG2 THR   125      80.477  52.347  35.033  0.00  0.00
ATOM   2003 1HG2 THR   125      81.486  52.746  35.140  0.00  0.00
ATOM   2004 2HG2 THR   125      80.133  51.751  35.878  0.00  0.00
ATOM   2005 3HG2 THR   125      80.398  51.711  34.152  0.00  0.00
ATOM   2006  OG1 THR   125      80.045  54.230  33.780  0.00  0.00
ATOM   2007  HG1 THR   125      79.710  55.130  33.769  0.00  0.00
ATOM   2008  C   THR   125      77.057  53.902  35.105  0.00  0.00
ATOM   2009  O   THR   125      76.932  54.018  36.306  0.00  0.00
ATOM   2010  N   GLU   126      76.391  54.570  34.181  0.00  0.00
ATOM   2011  H   GLU   126      76.408  54.199  33.241  0.00  0.00
ATOM   2012  CA  GLU   126      75.538  55.701  34.382  0.00  0.00
ATOM   2013  HA  GLU   126      75.623  56.021  35.421  0.00  0.00
ATOM   2014  CB  GLU   126      75.947  56.865  33.468  0.00  0.00
ATOM   2015  HB2 GLU   126      76.982  57.144  33.665  0.00  0.00
ATOM   2016  HB3 GLU   126      75.817  56.585  32.424  0.00  0.00
ATOM   2017  CG  GLU   126      75.021  58.056  33.743  0.00  0.00
ATOM   2018  HG2 GLU   126      73.969  57.968  33.474  0.00  0.00
ATOM   2019  HG3 GLU   126      75.145  58.331  34.791  0.00  0.00
ATOM   2020  CD  GLU   126      75.432  59.181  32.847  0.00  0.00
ATOM   2021  OE1 GLU   126      75.035  59.161  31.643  0.00  0.00
ATOM   2022  OE2 GLU   126      76.018  60.134  33.353  0.00  0.00
ATOM   2023  C   GLU   126      74.064  55.304  34.159  0.00  0.00
ATOM   2024  O   GLU   126      73.656  54.708  33.141  0.00  0.00
ATOM   2025  N   LEU   127      73.180  55.871  35.072  0.00  0.00
ATOM   2026  H   LEU   127      73.675  56.427  35.755  0.00  0.00
ATOM   2027  CA  LEU   127      71.717  55.887  34.952  0.00  0.00
ATOM   2028  HA  LEU   127      71.422  55.190  34.167  0.00  0.00
ATOM   2029  CB  LEU   127      71.088  55.484  36.321  0.00  0.00
ATOM   2030  HB2 LEU   127      71.640  56.048  37.073  0.00  0.00
ATOM   2031  HB3 LEU   127      70.025  55.727  36.316  0.00  0.00
ATOM   2032  CG  LEU   127      71.227  53.973  36.776  0.00  0.00
ATOM   2033  HG  LEU   127      72.270  53.800  37.039  0.00  0.00
ATOM   2034  CD1 LEU   127      70.369  53.671  37.921  0.00  0.00
ATOM   2035 1HD1 LEU   127      70.861  52.811  38.376  0.00  0.00
ATOM   2036 2HD1 LEU   127      70.475  54.581  38.514  0.00  0.00
ATOM   2037 3HD1 LEU   127      69.368  53.425  37.565  0.00  0.00
ATOM   2038  CD2 LEU   127      70.955  52.945  35.611  0.00  0.00
ATOM   2039 1HD2 LEU   127      71.852  52.830  35.002  0.00  0.00
ATOM   2040 2HD2 LEU   127      70.723  51.979  36.062  0.00  0.00
ATOM   2041 3HD2 LEU   127      70.055  53.302  35.111  0.00  0.00
ATOM   2042  C   LEU   127      71.275  57.338  34.687  0.00  0.00
ATOM   2043  O   LEU   127      71.648  58.260  35.387  0.00  0.00
ATOM   2044  N   LYS   128      70.302  57.450  33.734  0.00  0.00
ATOM   2045  H   LYS   128      70.004  56.577  33.324  0.00  0.00
ATOM   2046  CA  LYS   128      69.435  58.711  33.422  0.00  0.00
ATOM   2047  HA  LYS   128      69.438  59.419  34.251  0.00  0.00
ATOM   2048  CB  LYS   128      70.105  59.467  32.219  0.00  0.00
ATOM   2049  HB2 LYS   128      71.123  59.815  32.399  0.00  0.00
ATOM   2050  HB3 LYS   128      70.298  58.625  31.556  0.00  0.00
ATOM   2051  CG  LYS   128      69.255  60.476  31.496  0.00  0.00
ATOM   2052  HG2 LYS   128      68.409  59.950  31.053  0.00  0.00
ATOM   2053  HG3 LYS   128      68.789  61.237  32.121  0.00  0.00
ATOM   2054  CD  LYS   128      70.068  61.176  30.421  0.00  0.00
ATOM   2055  HD2 LYS   128      70.740  61.919  30.852  0.00  0.00
ATOM   2056  HD3 LYS   128      70.610  60.434  29.834  0.00  0.00
ATOM   2057  CE  LYS   128      69.155  62.012  29.474  0.00  0.00
ATOM   2058  HE2 LYS   128      68.387  61.380  29.028  0.00  0.00
ATOM   2059  HE3 LYS   128      68.643  62.780  30.054  0.00  0.00
ATOM   2060  NZ  LYS   128      70.027  62.600  28.396  0.00  0.00
ATOM   2061  HZ1 LYS   128      70.631  63.315  28.775  0.00  0.00
ATOM   2062  HZ2 LYS   128      70.609  61.918  27.933  0.00  0.00
ATOM   2063  HZ3 LYS   128      69.463  63.038  27.681  0.00  0.00
ATOM   2064  C   LYS   128      67.946  58.301  33.092  0.00  0.00
ATOM   2065  O   LYS   128      67.853  57.226  32.488  0.00  0.00
ATOM   2066  N   VAL   129      66.982  59.139  33.238  0.00  0.00
ATOM   2067  H   VAL   129      67.265  60.101  33.359  0.00  0.00
ATOM   2068  CA  VAL   129      65.583  58.885  32.906  0.00  0.00
ATOM   2069  HA  VAL   129      65.427  57.883  33.303  0.00  0.00
ATOM   2070  CB  VAL   129      64.715  59.902  33.646  0.00  0.00
ATOM   2071  HB  VAL   129      65.245  60.058  34.586  0.00  0.00
ATOM   2072  CG1 VAL   129      64.677  61.235  32.962  0.00  0.00
ATOM   2073 1HG1 VAL   129      64.176  61.009  32.021  0.00  0.00
ATOM   2074 2HG1 VAL   129      64.135  61.911  33.622  0.00  0.00
ATOM   2075 3HG1 VAL   129      65.649  61.658  32.710  0.00  0.00
ATOM   2076  CG2 VAL   129      63.320  59.253  33.848  0.00  0.00
ATOM   2077 1HG2 VAL   129      62.784  59.847  34.589  0.00  0.00
ATOM   2078 2HG2 VAL   129      62.786  59.293  32.899  0.00  0.00
ATOM   2079 3HG2 VAL   129      63.342  58.217  34.182  0.00  0.00
ATOM   2080  C   VAL   129      65.251  58.755  31.460  0.00  0.00
ATOM   2081  O   VAL   129      66.011  59.277  30.638  0.00  0.00
ATOM   2082  N   ILE   130      64.246  58.016  30.997  0.00  0.00
ATOM   2083  H   ILE   130      63.602  57.833  31.753  0.00  0.00
ATOM   2084  CA  ILE   130      63.752  58.073  29.612  0.00  0.00
ATOM   2085  HA  ILE   130      64.520  58.442  28.933  0.00  0.00
ATOM   2086  CB  ILE   130      63.392  56.703  29.057  0.00  0.00
ATOM   2087  HB  ILE   130      62.647  56.184  29.661  0.00  0.00
ATOM   2088  CG2 ILE   130      62.753  56.792  27.632  0.00  0.00
ATOM   2089 1HG2 ILE   130      63.591  57.226  27.087  0.00  0.00
ATOM   2090 2HG2 ILE   130      62.634  55.797  27.205  0.00  0.00
ATOM   2091 3HG2 ILE   130      61.821  57.357  27.626  0.00  0.00
ATOM   2092  CG1 ILE   130      64.718  55.855  29.036  0.00  0.00
ATOM   2093 2HG1 ILE   130      65.436  56.226  28.304  0.00  0.00
ATOM   2094 3HG1 ILE   130      65.176  55.799  30.024  0.00  0.00
ATOM   2095  CD1 ILE   130      64.583  54.362  28.623  0.00  0.00
ATOM   2096 1HD1 ILE   130      63.935  53.902  29.369  0.00  0.00
ATOM   2097 2HD1 ILE   130      64.095  54.166  27.669  0.00  0.00
ATOM   2098 3HD1 ILE   130      65.558  53.878  28.700  0.00  0.00
ATOM   2099  C   ILE   130      62.659  59.091  29.467  0.00  0.00
ATOM   2100  O   ILE   130      61.757  59.162  30.285  0.00  0.00
ATOM   2101  N   ASP   131      62.743  60.015  28.457  0.00  0.00
ATOM   2102  H   ASP   131      63.582  59.911  27.904  0.00  0.00
ATOM   2103  CA  ASP   131      62.003  61.264  28.348  0.00  0.00
ATOM   2104  HA  ASP   131      62.083  61.791  29.299  0.00  0.00
ATOM   2105  CB  ASP   131      62.493  62.203  27.189  0.00  0.00
ATOM   2106  HB2 ASP   131      61.966  63.156  27.227  0.00  0.00
ATOM   2107  HB3 ASP   131      63.495  62.532  27.463  0.00  0.00
ATOM   2108  CG  ASP   131      62.469  61.671  25.773  0.00  0.00
ATOM   2109  OD1 ASP   131      61.429  61.908  25.084  0.00  0.00
ATOM   2110  OD2 ASP   131      63.501  61.186  25.339  0.00  0.00
ATOM   2111  C   ASP   131      60.543  60.986  28.342  0.00  0.00
ATOM   2112  O   ASP   131      59.804  61.651  29.111  0.00  0.00
ATOM   2113  N   THR   132      60.130  60.051  27.513  0.00  0.00
ATOM   2114  H   THR   132      60.821  59.521  27.003  0.00  0.00
ATOM   2115  CA  THR   132      58.702  59.742  27.390  0.00  0.00
ATOM   2116  HA  THR   132      58.222  60.720  27.340  0.00  0.00
ATOM   2117  CB  THR   132      58.462  58.944  26.096  0.00  0.00
ATOM   2118  HB  THR   132      57.559  58.334  26.115  0.00  0.00
ATOM   2119  CG2 THR   132      58.294  59.883  24.872  0.00  0.00
ATOM   2120 1HG2 THR   132      58.275  59.220  24.007  0.00  0.00
ATOM   2121 2HG2 THR   132      57.385  60.478  24.960  0.00  0.00
ATOM   2122 3HG2 THR   132      59.207  60.476  24.835  0.00  0.00
ATOM   2123  OG1 THR   132      59.608  58.134  25.765  0.00  0.00
ATOM   2124  HG1 THR   132      59.456  57.341  26.284  0.00  0.00
ATOM   2125  C   THR   132      58.005  58.965  28.514  0.00  0.00
ATOM   2126  O   THR   132      56.747  58.897  28.521  0.00  0.00
ATOM   2127  N   ASN   133      58.726  58.637  29.649  0.00  0.00
ATOM   2128  H   ASN   133      59.684  58.951  29.716  0.00  0.00
ATOM   2129  CA  ASN   133      58.227  58.019  30.869  0.00  0.00
ATOM   2130  HA  ASN   133      57.343  57.426  30.634  0.00  0.00
ATOM   2131  CB  ASN   133      59.339  57.102  31.387  0.00  0.00
ATOM   2132  HB2 ASN   133      60.197  57.729  31.634  0.00  0.00
ATOM   2133  HB3 ASN   133      59.000  56.650  32.318  0.00  0.00
ATOM   2134  CG  ASN   133      59.544  55.931  30.458  0.00  0.00
ATOM   2135  OD1 ASN   133      58.558  55.363  29.969  0.00  0.00
ATOM   2136  ND2 ASN   133      60.690  55.360  30.398  0.00  0.00
ATOM   2137 1HD2 ASN   133      60.771  54.532  29.825  0.00  0.00
ATOM   2138 2HD2 ASN   133      61.554  55.725  30.773  0.00  0.00
ATOM   2139  C   ASN   133      57.856  59.138  31.897  0.00  0.00
ATOM   2140  O   ASN   133      57.540  58.854  33.040  0.00  0.00
ATOM   2141  N   CYS   134      57.909  60.426  31.547  0.00  0.00
ATOM   2142  H   CYS   134      58.268  60.651  30.630  0.00  0.00
ATOM   2143  CA  CYS   134      57.598  61.595  32.376  0.00  0.00
ATOM   2144  HA  CYS   134      57.410  61.129  33.344  0.00  0.00
ATOM   2145  CB  CYS   134      58.885  62.375  32.578  0.00  0.00
ATOM   2146  HB2 CYS   134      59.246  62.921  31.706  0.00  0.00
ATOM   2147  HB3 CYS   134      58.722  63.189  33.285  0.00  0.00
ATOM   2148  SG  CYS   134      60.248  61.380  33.149  0.00  0.00
ATOM   2149  HG  CYS   134      60.579  60.830  31.977  0.00  0.00
ATOM   2150  C   CYS   134      56.362  62.396  31.923  0.00  0.00
ATOM   2151  O   CYS   134      55.977  62.179  30.816  0.00  0.00
ATOM   2152  N   ILE   135      55.837  63.258  32.754  0.00  0.00
ATOM   2153  H   ILE   135      56.165  63.370  33.702  0.00  0.00
ATOM   2154  CA  ILE   135      54.974  64.397  32.416  0.00  0.00
ATOM   2155  HA  ILE   135      55.008  64.504  31.332  0.00  0.00
ATOM   2156  CB  ILE   135      53.492  64.218  32.835  0.00  0.00
ATOM   2157  HB  ILE   135      52.949  65.154  32.700  0.00  0.00
ATOM   2158  CG2 ILE   135      52.800  63.105  31.975  0.00  0.00
ATOM   2159 1HG2 ILE   135      51.737  63.238  32.172  0.00  0.00
ATOM   2160 2HG2 ILE   135      52.915  63.310  30.911  0.00  0.00
ATOM   2161 3HG2 ILE   135      53.183  62.149  32.334  0.00  0.00
ATOM   2162  CG1 ILE   135      53.316  63.956  34.362  0.00  0.00
ATOM   2163 2HG1 ILE   135      53.884  63.089  34.703  0.00  0.00
ATOM   2164 3HG1 ILE   135      53.773  64.808  34.866  0.00  0.00
ATOM   2165  CD1 ILE   135      51.822  63.827  34.795  0.00  0.00
ATOM   2166 1HD1 ILE   135      51.342  64.736  34.431  0.00  0.00
ATOM   2167 2HD1 ILE   135      51.255  63.004  34.359  0.00  0.00
ATOM   2168 3HD1 ILE   135      51.744  63.779  35.881  0.00  0.00
ATOM   2169  C   ILE   135      55.530  65.675  33.010  0.00  0.00
ATOM   2170  O   ILE   135      56.222  65.685  34.021  0.00  0.00
ATOM   2171  N   ASN   136      55.239  66.763  32.323  0.00  0.00
ATOM   2172  H   ASN   136      54.698  66.722  31.472  0.00  0.00
ATOM   2173  CA  ASN   136      55.584  68.116  32.748  0.00  0.00
ATOM   2174  HA  ASN   136      56.486  68.022  33.353  0.00  0.00
ATOM   2175  CB  ASN   136      55.735  68.995  31.498  0.00  0.00
ATOM   2176  HB2 ASN   136      56.612  68.672  30.937  0.00  0.00
ATOM   2177  HB3 ASN   136      54.937  68.844  30.771  0.00  0.00
ATOM   2178  CG  ASN   136      55.749  70.446  31.822  0.00  0.00
ATOM   2179  OD1 ASN   136      54.892  71.262  31.370  0.00  0.00
ATOM   2180  ND2 ASN   136      56.767  70.881  32.550  0.00  0.00
ATOM   2181 1HD2 ASN   136      56.705  71.865  32.767  0.00  0.00
ATOM   2182 2HD2 ASN   136      57.544  70.312  32.853  0.00  0.00
ATOM   2183  C   ASN   136      54.452  68.551  33.657  0.00  0.00
ATOM   2184  O   ASN   136      53.293  68.444  33.301  0.00  0.00
ATOM   2185  N   VAL   137      54.781  69.166  34.770  0.00  0.00
ATOM   2186  H   VAL   137      55.735  69.451  34.943  0.00  0.00
ATOM   2187  CA  VAL   137      53.947  69.576  35.856  0.00  0.00
ATOM   2188  HA  VAL   137      52.888  69.534  35.605  0.00  0.00
ATOM   2189  CB  VAL   137      54.112  68.619  37.115  0.00  0.00
ATOM   2190  HB  VAL   137      55.192  68.590  37.258  0.00  0.00
ATOM   2191  CG1 VAL   137      53.386  69.179  38.300  0.00  0.00
ATOM   2192 1HG1 VAL   137      53.066  68.323  38.893  0.00  0.00
ATOM   2193 2HG1 VAL   137      54.018  69.742  38.988  0.00  0.00
ATOM   2194 3HG1 VAL   137      52.500  69.761  38.048  0.00  0.00
ATOM   2195  CG2 VAL   137      53.717  67.179  36.788  0.00  0.00
ATOM   2196 1HG2 VAL   137      54.222  66.433  37.401  0.00  0.00
ATOM   2197 2HG2 VAL   137      52.636  67.105  36.910  0.00  0.00
ATOM   2198 3HG2 VAL   137      53.972  66.978  35.748  0.00  0.00
ATOM   2199  C   VAL   137      54.271  71.112  36.159  0.00  0.00
ATOM   2200  O   VAL   137      55.404  71.526  36.183  0.00  0.00
ATOM   2201  N   ILE   138      53.235  71.969  36.288  0.00  0.00
ATOM   2202  H   ILE   138      52.297  71.596  36.329  0.00  0.00
ATOM   2203  CA  ILE   138      53.331  73.448  36.480  0.00  0.00
ATOM   2204  HA  ILE   138      54.360  73.791  36.366  0.00  0.00
ATOM   2205  CB  ILE   138      52.398  74.281  35.631  0.00  0.00
ATOM   2206  HB  ILE   138      51.383  74.210  36.021  0.00  0.00
ATOM   2207  CG2 ILE   138      52.631  75.766  35.650  0.00  0.00
ATOM   2208 1HG2 ILE   138      52.324  76.199  36.602  0.00  0.00
ATOM   2209 2HG2 ILE   138      53.644  76.105  35.433  0.00  0.00
ATOM   2210 3HG2 ILE   138      51.920  76.270  34.995  0.00  0.00
ATOM   2211  CG1 ILE   138      52.305  73.751  34.224  0.00  0.00
ATOM   2212 2HG1 ILE   138      51.808  72.785  34.309  0.00  0.00
ATOM   2213 3HG1 ILE   138      51.694  74.412  33.608  0.00  0.00
ATOM   2214  CD1 ILE   138      53.570  73.536  33.404  0.00  0.00
ATOM   2215 1HD1 ILE   138      54.137  72.643  33.671  0.00  0.00
ATOM   2216 2HD1 ILE   138      53.266  73.367  32.372  0.00  0.00
ATOM   2217 3HD1 ILE   138      54.220  74.405  33.505  0.00  0.00
ATOM   2218  C   ILE   138      52.883  73.650  37.943  0.00  0.00
ATOM   2219  O   ILE   138      52.189  72.846  38.538  0.00  0.00
ATOM   2220  N   GLN   139      53.331  74.759  38.534  0.00  0.00
ATOM   2221  H   GLN   139      53.943  75.348  37.986  0.00  0.00
ATOM   2222  CA  GLN   139      53.471  74.891  39.999  0.00  0.00
ATOM   2223  HA  GLN   139      52.871  74.133  40.505  0.00  0.00
ATOM   2224  CB  GLN   139      54.906  74.511  40.397  0.00  0.00
ATOM   2225  HB2 GLN   139      55.493  75.382  40.104  0.00  0.00
ATOM   2226  HB3 GLN   139      55.013  74.499  41.482  0.00  0.00
ATOM   2227  CG  GLN   139      55.577  73.306  39.745  0.00  0.00
ATOM   2228  HG2 GLN   139      55.093  72.348  39.937  0.00  0.00
ATOM   2229  HG3 GLN   139      55.602  73.457  38.666  0.00  0.00
ATOM   2230  CD  GLN   139      56.985  73.234  40.344  0.00  0.00
ATOM   2231  OE1 GLN   139      57.944  73.709  39.739  0.00  0.00
ATOM   2232  NE2 GLN   139      57.199  72.477  41.383  0.00  0.00
ATOM   2233 1HE2 GLN   139      58.120  72.574  41.785  0.00  0.00
ATOM   2234 2HE2 GLN   139      56.478  71.907  41.805  0.00  0.00
ATOM   2235  C   GLN   139      52.993  76.308  40.384  0.00  0.00
ATOM   2236  O   GLN   139      53.473  77.307  39.791  0.00  0.00
ATOM   2237  N   PRO   140      52.085  76.421  41.400  0.00  0.00
ATOM   2238  CD  PRO   140      51.604  75.313  42.215  0.00  0.00
ATOM   2239  HD2 PRO   140      52.336  75.011  42.963  0.00  0.00
ATOM   2240  HD3 PRO   140      51.416  74.437  41.595  0.00  0.00
ATOM   2241  CG  PRO   140      50.306  75.850  42.800  0.00  0.00
ATOM   2242  HG2 PRO   140      49.997  75.361  43.725  0.00  0.00
ATOM   2243  HG3 PRO   140      49.485  75.821  42.083  0.00  0.00
ATOM   2244  CB  PRO   140      50.520  77.346  42.965  0.00  0.00
ATOM   2245  HB2 PRO   140      49.569  77.821  42.728  0.00  0.00
ATOM   2246  HB3 PRO   140      50.902  77.693  43.925  0.00  0.00
ATOM   2247  CA  PRO   140      51.460  77.682  41.786  0.00  0.00
ATOM   2248  HA  PRO   140      50.777  77.991  40.995  0.00  0.00
ATOM   2249  C   PRO   140      52.368  78.886  42.215  0.00  0.00
ATOM   2250  O   PRO   140      51.971  80.046  42.092  0.00  0.00
ATOM   2251  N   ASP   141      53.660  78.580  42.583  0.00  0.00
ATOM   2252  H   ASP   141      53.811  77.659  42.969  0.00  0.00
ATOM   2253  CA  ASP   141      54.703  79.443  42.963  0.00  0.00
ATOM   2254  HA  ASP   141      54.259  80.289  43.487  0.00  0.00
ATOM   2255  CB  ASP   141      55.588  78.695  43.992  0.00  0.00
ATOM   2256  HB2 ASP   141      54.870  78.386  44.752  0.00  0.00
ATOM   2257  HB3 ASP   141      56.102  77.890  43.465  0.00  0.00
ATOM   2258  CG  ASP   141      56.648  79.516  44.650  0.00  0.00
ATOM   2259  OD1 ASP   141      56.204  80.397  45.435  0.00  0.00
ATOM   2260  OD2 ASP   141      57.873  79.285  44.533  0.00  0.00
ATOM   2261  C   ASP   141      55.410  80.062  41.659  0.00  0.00
ATOM   2262  O   ASP   141      56.527  80.501  41.712  0.00  0.00
ATOM   2263  N   GLY   142      54.766  79.973  40.495  0.00  0.00
ATOM   2264  H   GLY   142      53.855  79.538  40.464  0.00  0.00
ATOM   2265  CA  GLY   142      55.273  80.519  39.258  0.00  0.00
ATOM   2266  HA2 GLY   142      54.432  80.672  38.581  0.00  0.00
ATOM   2267  HA3 GLY   142      55.595  81.546  39.434  0.00  0.00
ATOM   2268  C   GLY   142      56.249  79.581  38.400  0.00  0.00
ATOM   2269  O   GLY   142      56.963  80.097  37.586  0.00  0.00
ATOM   2270  N   SER   143      56.309  78.290  38.785  0.00  0.00
ATOM   2271  H   SER   143      55.555  77.983  39.383  0.00  0.00
ATOM   2272  CA  SER   143      57.365  77.352  38.372  0.00  0.00
ATOM   2273  HA  SER   143      58.113  77.956  37.860  0.00  0.00
ATOM   2274  CB  SER   143      58.063  76.917  39.691  0.00  0.00
ATOM   2275  HB2 SER   143      58.076  77.800  40.329  0.00  0.00
ATOM   2276  HB3 SER   143      57.501  76.097  40.136  0.00  0.00
ATOM   2277  OG  SER   143      59.332  76.401  39.603  0.00  0.00
ATOM   2278  HG  SER   143      59.430  75.678  40.226  0.00  0.00
ATOM   2279  C   SER   143      56.989  76.208  37.449  0.00  0.00
ATOM   2280  O   SER   143      55.809  75.917  37.345  0.00  0.00
ATOM   2281  N   TYR   144      57.950  75.538  36.842  0.00  0.00
ATOM   2282  H   TYR   144      58.909  75.792  37.031  0.00  0.00
ATOM   2283  CA  TYR   144      57.787  74.318  36.043  0.00  0.00
ATOM   2284  HA  TYR   144      56.823  73.847  36.238  0.00  0.00
ATOM   2285  CB  TYR   144      57.672  74.672  34.583  0.00  0.00
ATOM   2286  HB2 TYR   144      57.406  73.738  34.088  0.00  0.00
ATOM   2287  HB3 TYR   144      56.787  75.290  34.434  0.00  0.00
ATOM   2288  CG  TYR   144      58.877  75.371  33.879  0.00  0.00
ATOM   2289  CD1 TYR   144      59.027  76.749  34.007  0.00  0.00
ATOM   2290  HD1 TYR   144      58.313  77.319  34.582  0.00  0.00
ATOM   2291  CE1 TYR   144      59.982  77.430  33.285  0.00  0.00
ATOM   2292  HE1 TYR   144      59.910  78.508  33.269  0.00  0.00
ATOM   2293  CZ  TYR   144      60.759  76.712  32.391  0.00  0.00
ATOM   2294  OH  TYR   144      61.650  77.389  31.659  0.00  0.00
ATOM   2295  HH  TYR   144      61.703  78.326  31.858  0.00  0.00
ATOM   2296  CE2 TYR   144      60.726  75.322  32.325  0.00  0.00
ATOM   2297  HE2 TYR   144      61.426  74.774  31.712  0.00  0.00
ATOM   2298  CD2 TYR   144      59.745  74.665  33.065  0.00  0.00
ATOM   2299  HD2 TYR   144      59.566  73.609  32.926  0.00  0.00
ATOM   2300  C   TYR   144      58.802  73.135  36.235  0.00  0.00
ATOM   2301  O   TYR   144      59.974  73.364  36.431  0.00  0.00
ATOM   2302  N   ARG   145      58.357  71.897  36.221  0.00  0.00
ATOM   2303  H   ARG   145      57.349  71.875  36.161  0.00  0.00
ATOM   2304  CA  ARG   145      59.158  70.670  36.447  0.00  0.00
ATOM   2305  HA  ARG   145      60.092  70.873  35.921  0.00  0.00
ATOM   2306  CB  ARG   145      59.259  70.479  37.990  0.00  0.00
ATOM   2307  HB2 ARG   145      59.891  69.601  38.118  0.00  0.00
ATOM   2308  HB3 ARG   145      59.704  71.315  38.529  0.00  0.00
ATOM   2309  CG  ARG   145      57.915  70.123  38.624  0.00  0.00
ATOM   2310  HG2 ARG   145      57.202  70.948  38.608  0.00  0.00
ATOM   2311  HG3 ARG   145      57.448  69.350  38.016  0.00  0.00
ATOM   2312  CD  ARG   145      58.077  69.582  40.050  0.00  0.00
ATOM   2313  HD2 ARG   145      58.736  68.715  40.093  0.00  0.00
ATOM   2314  HD3 ARG   145      58.596  70.327  40.651  0.00  0.00
ATOM   2315  NE  ARG   145      56.746  69.223  40.653  0.00  0.00
ATOM   2316  HE  ARG   145      56.269  69.909  41.220  0.00  0.00
ATOM   2317  CZ  ARG   145      56.136  68.053  40.598  0.00  0.00
ATOM   2318  NH1 ARG   145      56.688  67.018  40.075  0.00  0.00
ATOM   2319 1HH1 ARG   145      57.652  67.033  39.773  0.00  0.00
ATOM   2320 2HH1 ARG   145      56.245  66.120  40.209  0.00  0.00
ATOM   2321  NH2 ARG   145      54.905  67.865  41.079  0.00  0.00
ATOM   2322 1HH2 ARG   145      54.185  68.571  41.126  0.00  0.00
ATOM   2323 2HH2 ARG   145      54.488  66.948  41.153  0.00  0.00
ATOM   2324  C   ARG   145      58.615  69.519  35.646  0.00  0.00
ATOM   2325  O   ARG   145      57.545  69.657  34.968  0.00  0.00
ATOM   2326  N   SER   146      59.198  68.335  35.800  0.00  0.00
ATOM   2327  H   SER   146      60.035  68.350  36.365  0.00  0.00
ATOM   2328  CA  SER   146      58.724  67.008  35.380  0.00  0.00
ATOM   2329  HA  SER   146      57.751  67.123  34.902  0.00  0.00
ATOM   2330  CB  SER   146      59.557  66.456  34.253  0.00  0.00
ATOM   2331  HB2 SER   146      60.559  66.281  34.644  0.00  0.00
ATOM   2332  HB3 SER   146      59.127  65.529  33.872  0.00  0.00
ATOM   2333  OG  SER   146      59.389  67.289  33.185  0.00  0.00
ATOM   2334  HG  SER   146      59.946  68.062  33.307  0.00  0.00
ATOM   2335  C   SER   146      58.570  65.958  36.507  0.00  0.00
ATOM   2336  O   SER   146      59.344  66.134  37.479  0.00  0.00
ATOM   2337  N   GLU   147      57.580  65.077  36.388  0.00  0.00
ATOM   2338  H   GLU   147      56.907  65.172  35.641  0.00  0.00
ATOM   2339  CA  GLU   147      57.415  63.978  37.362  0.00  0.00
ATOM   2340  HA  GLU   147      58.280  63.994  38.025  0.00  0.00
ATOM   2341  CB  GLU   147      56.123  64.131  38.254  0.00  0.00
ATOM   2342  HB2 GLU   147      56.083  65.201  38.454  0.00  0.00
ATOM   2343  HB3 GLU   147      55.265  63.977  37.599  0.00  0.00
ATOM   2344  CG  GLU   147      56.165  63.273  39.500  0.00  0.00
ATOM   2345  HG2 GLU   147      56.134  62.238  39.156  0.00  0.00
ATOM   2346  HG3 GLU   147      57.146  63.423  39.952  0.00  0.00
ATOM   2347  CD  GLU   147      55.042  63.598  40.469  0.00  0.00
ATOM   2348  OE1 GLU   147      55.068  64.745  40.958  0.00  0.00
ATOM   2349  OE2 GLU   147      54.242  62.719  40.849  0.00  0.00
ATOM   2350  C   GLU   147      57.375  62.602  36.612  0.00  0.00
ATOM   2351  O   GLU   147      56.796  62.465  35.588  0.00  0.00
ATOM   2352  N   GLU   148      57.898  61.538  37.263  0.00  0.00
ATOM   2353  H   GLU   148      58.410  61.704  38.119  0.00  0.00
ATOM   2354  CA  GLU   148      57.728  60.215  36.712  0.00  0.00
ATOM   2355  HA  GLU   148      57.743  60.238  35.622  0.00  0.00
ATOM   2356  CB  GLU   148      58.976  59.480  37.165  0.00  0.00
ATOM   2357  HB2 GLU   148      59.193  59.679  38.215  0.00  0.00
ATOM   2358  HB3 GLU   148      58.730  58.418  37.189  0.00  0.00
ATOM   2359  CG  GLU   148      60.269  59.629  36.333  0.00  0.00
ATOM   2360  HG2 GLU   148      60.193  59.140  35.362  0.00  0.00
ATOM   2361  HG3 GLU   148      60.551  60.665  36.151  0.00  0.00
ATOM   2362  CD  GLU   148      61.393  58.891  37.079  0.00  0.00
ATOM   2363  OE1 GLU   148      62.088  59.592  37.907  0.00  0.00
ATOM   2364  OE2 GLU   148      61.529  57.680  36.770  0.00  0.00
ATOM   2365  C   GLU   148      56.417  59.543  37.226  0.00  0.00
ATOM   2366  O   GLU   148      56.066  59.645  38.401  0.00  0.00
ATOM   2367  N   LEU   149      55.760  58.796  36.330  0.00  0.00
ATOM   2368  H   LEU   149      56.155  58.683  35.407  0.00  0.00
ATOM   2369  CA  LEU   149      54.503  58.027  36.509  0.00  0.00
ATOM   2370  HA  LEU   149      54.512  57.909  37.592  0.00  0.00
ATOM   2371  CB  LEU   149      53.345  58.889  36.068  0.00  0.00
ATOM   2372  HB2 LEU   149      52.435  58.488  36.515  0.00  0.00
ATOM   2373  HB3 LEU   149      53.544  59.819  36.600  0.00  0.00
ATOM   2374  CG  LEU   149      53.180  59.137  34.576  0.00  0.00
ATOM   2375  HG  LEU   149      53.063  58.214  34.008  0.00  0.00
ATOM   2376  CD1 LEU   149      51.885  60.027  34.406  0.00  0.00
ATOM   2377 1HD1 LEU   149      51.028  59.506  34.832  0.00  0.00
ATOM   2378 2HD1 LEU   149      51.899  60.965  34.961  0.00  0.00
ATOM   2379 3HD1 LEU   149      51.756  60.225  33.342  0.00  0.00
ATOM   2380  CD2 LEU   149      54.354  59.765  33.845  0.00  0.00
ATOM   2381 1HD2 LEU   149      54.768  60.622  34.375  0.00  0.00
ATOM   2382 2HD2 LEU   149      55.140  59.030  33.668  0.00  0.00
ATOM   2383 3HD2 LEU   149      54.073  60.129  32.856  0.00  0.00
ATOM   2384  C   LEU   149      54.477  56.622  35.851  0.00  0.00
ATOM   2385  O   LEU   149      55.004  56.449  34.718  0.00  0.00
ATOM   2386  N   ASN   150      53.831  55.676  36.490  0.00  0.00
ATOM   2387  H   ASN   150      53.223  55.893  37.268  0.00  0.00
ATOM   2388  CA  ASN   150      53.682  54.347  35.836  0.00  0.00
ATOM   2389  HA  ASN   150      54.524  54.170  35.167  0.00  0.00
ATOM   2390  CB  ASN   150      53.692  53.294  36.944  0.00  0.00
ATOM   2391  HB2 ASN   150      52.913  53.413  37.695  0.00  0.00
ATOM   2392  HB3 ASN   150      53.573  52.344  36.423  0.00  0.00
ATOM   2393  CG  ASN   150      55.024  53.124  37.619  0.00  0.00
ATOM   2394  OD1 ASN   150      55.954  53.938  37.487  0.00  0.00
ATOM   2395  ND2 ASN   150      55.133  52.135  38.438  0.00  0.00
ATOM   2396 1HD2 ASN   150      55.918  52.110  39.073  0.00  0.00
ATOM   2397 2HD2 ASN   150      54.316  51.593  38.680  0.00  0.00
ATOM   2398  C   ASN   150      52.362  54.230  35.035  0.00  0.00
ATOM   2399  O   ASN   150      52.499  53.571  34.000  0.00  0.00
ATOM   2400  N   LEU   151      51.250  54.826  35.411  0.00  0.00
ATOM   2401  H   LEU   151      51.188  55.465  36.192  0.00  0.00
ATOM   2402  CA  LEU   151      49.972  54.615  34.781  0.00  0.00
ATOM   2403  HA  LEU   151      50.052  54.293  33.742  0.00  0.00
ATOM   2404  CB  LEU   151      49.192  53.567  35.603  0.00  0.00
ATOM   2405  HB2 LEU   151      49.806  52.668  35.645  0.00  0.00
ATOM   2406  HB3 LEU   151      49.181  54.084  36.562  0.00  0.00
ATOM   2407  CG  LEU   151      47.795  53.168  35.111  0.00  0.00
ATOM   2408  HG  LEU   151      47.126  54.020  34.997  0.00  0.00
ATOM   2409  CD1 LEU   151      47.763  52.506  33.762  0.00  0.00
ATOM   2410 1HD1 LEU   151      47.697  53.302  33.020  0.00  0.00
ATOM   2411 2HD1 LEU   151      48.625  51.850  33.637  0.00  0.00
ATOM   2412 3HD1 LEU   151      46.866  51.893  33.676  0.00  0.00
ATOM   2413  CD2 LEU   151      47.178  52.145  36.014  0.00  0.00
ATOM   2414 1HD2 LEU   151      47.219  52.679  36.963  0.00  0.00
ATOM   2415 2HD2 LEU   151      46.119  52.038  35.781  0.00  0.00
ATOM   2416 3HD2 LEU   151      47.685  51.182  35.958  0.00  0.00
ATOM   2417  C   LEU   151      49.096  55.902  34.745  0.00  0.00
ATOM   2418  O   LEU   151      48.928  56.622  35.762  0.00  0.00
ATOM   2419  N   VAL   152      48.467  56.195  33.615  0.00  0.00
ATOM   2420  H   VAL   152      48.753  55.600  32.851  0.00  0.00
ATOM   2421  CA  VAL   152      47.472  57.225  33.330  0.00  0.00
ATOM   2422  HA  VAL   152      47.232  57.785  34.235  0.00  0.00
ATOM   2423  CB  VAL   152      47.858  58.182  32.214  0.00  0.00
ATOM   2424  HB  VAL   152      48.113  57.518  31.390  0.00  0.00
ATOM   2425  CG1 VAL   152      46.671  59.076  31.789  0.00  0.00
ATOM   2426 1HG1 VAL   152      45.958  58.422  31.287  0.00  0.00
ATOM   2427 2HG1 VAL   152      46.211  59.479  32.692  0.00  0.00
ATOM   2428 3HG1 VAL   152      47.041  59.856  31.125  0.00  0.00
ATOM   2429  CG2 VAL   152      49.144  59.007  32.514  0.00  0.00
ATOM   2430 1HG2 VAL   152      49.019  59.450  33.502  0.00  0.00
ATOM   2431 2HG2 VAL   152      50.053  58.405  32.506  0.00  0.00
ATOM   2432 3HG2 VAL   152      49.190  59.856  31.833  0.00  0.00
ATOM   2433  C   VAL   152      46.161  56.500  32.873  0.00  0.00
ATOM   2434  O   VAL   152      46.296  55.620  32.053  0.00  0.00
ATOM   2435  N   ILE   153      44.995  56.791  33.457  0.00  0.00
ATOM   2436  H   ILE   153      45.010  57.527  34.150  0.00  0.00
ATOM   2437  CA  ILE   153      43.695  56.567  32.785  0.00  0.00
ATOM   2438  HA  ILE   153      43.770  55.755  32.061  0.00  0.00
ATOM   2439  CB  ILE   153      42.536  56.249  33.822  0.00  0.00
ATOM   2440  HB  ILE   153      42.287  57.187  34.317  0.00  0.00
ATOM   2441  CG2 ILE   153      41.367  55.776  32.904  0.00  0.00
ATOM   2442 1HG2 ILE   153      41.030  56.506  32.169  0.00  0.00
ATOM   2443 2HG2 ILE   153      41.613  54.915  32.281  0.00  0.00
ATOM   2444 3HG2 ILE   153      40.490  55.548  33.510  0.00  0.00
ATOM   2445  CG1 ILE   153      42.888  55.237  34.914  0.00  0.00
ATOM   2446 2HG1 ILE   153      43.688  55.651  35.528  0.00  0.00
ATOM   2447 3HG1 ILE   153      42.063  55.040  35.598  0.00  0.00
ATOM   2448  CD1 ILE   153      43.445  53.940  34.340  0.00  0.00
ATOM   2449 1HD1 ILE   153      42.686  53.462  33.722  0.00  0.00
ATOM   2450 2HD1 ILE   153      44.285  54.202  33.696  0.00  0.00
ATOM   2451 3HD1 ILE   153      43.851  53.327  35.144  0.00  0.00
ATOM   2452  C   ILE   153      43.368  57.809  31.950  0.00  0.00
ATOM   2453  O   ILE   153      43.405  58.877  32.537  0.00  0.00
ATOM   2454  N   ILE   154      42.979  57.683  30.696  0.00  0.00
ATOM   2455  H   ILE   154      42.807  56.797  30.242  0.00  0.00
ATOM   2456  CA  ILE   154      42.534  58.785  29.849  0.00  0.00
ATOM   2457  HA  ILE   154      42.480  59.727  30.397  0.00  0.00
ATOM   2458  CB  ILE   154      43.718  58.995  28.822  0.00  0.00
ATOM   2459  HB  ILE   154      44.536  59.229  29.503  0.00  0.00
ATOM   2460  CG2 ILE   154      44.058  57.843  27.859  0.00  0.00
ATOM   2461 1HG2 ILE   154      44.750  57.196  28.398  0.00  0.00
ATOM   2462 2HG2 ILE   154      43.207  57.253  27.518  0.00  0.00
ATOM   2463 3HG2 ILE   154      44.574  58.091  26.932  0.00  0.00
ATOM   2464  CG1 ILE   154      43.525  60.194  27.955  0.00  0.00
ATOM   2465 2HG1 ILE   154      42.808  59.923  27.180  0.00  0.00
ATOM   2466 3HG1 ILE   154      42.997  60.987  28.484  0.00  0.00
ATOM   2467  CD1 ILE   154      44.833  60.770  27.265  0.00  0.00
ATOM   2468 1HD1 ILE   154      45.514  61.029  28.076  0.00  0.00
ATOM   2469 2HD1 ILE   154      45.286  60.041  26.595  0.00  0.00
ATOM   2470 3HD1 ILE   154      44.663  61.690  26.705  0.00  0.00
ATOM   2471  C   ILE   154      41.191  58.405  29.174  0.00  0.00
ATOM   2472  O   ILE   154      40.878  57.227  29.098  0.00  0.00
ATOM   2473  N   GLY   155      40.471  59.397  28.627  0.00  0.00
ATOM   2474  H   GLY   155      40.875  60.321  28.557  0.00  0.00
ATOM   2475  CA  GLY   155      39.291  59.149  27.786  0.00  0.00
ATOM   2476  HA2 GLY   155      38.712  58.360  28.266  0.00  0.00
ATOM   2477  HA3 GLY   155      38.721  60.070  27.674  0.00  0.00
ATOM   2478  C   GLY   155      39.596  58.519  26.398  0.00  0.00
ATOM   2479  O   GLY   155      40.779  58.382  26.027  0.00  0.00
ATOM   2480  N   PRO   156      38.562  58.149  25.651  0.00  0.00
ATOM   2481  CD  PRO   156      37.160  58.261  25.922  0.00  0.00
ATOM   2482  HD2 PRO   156      36.771  59.216  26.276  0.00  0.00
ATOM   2483  HD3 PRO   156      36.908  57.456  26.614  0.00  0.00
ATOM   2484  CG  PRO   156      36.397  57.870  24.604  0.00  0.00
ATOM   2485  HG2 PRO   156      36.198  58.822  24.111  0.00  0.00
ATOM   2486  HG3 PRO   156      35.481  57.293  24.733  0.00  0.00
ATOM   2487  CB  PRO   156      37.461  57.002  23.895  0.00  0.00
ATOM   2488  HB2 PRO   156      37.394  56.011  24.344  0.00  0.00
ATOM   2489  HB3 PRO   156      37.270  57.001  22.822  0.00  0.00
ATOM   2490  CA  PRO   156      38.762  57.637  24.304  0.00  0.00
ATOM   2491  HA  PRO   156      39.536  56.873  24.372  0.00  0.00
ATOM   2492  C   PRO   156      39.105  58.802  23.251  0.00  0.00
ATOM   2493  O   PRO   156      38.857  59.975  23.542  0.00  0.00
ATOM   2494  N   SER   157      39.632  58.425  22.083  0.00  0.00
ATOM   2495  H   SER   157      39.804  57.463  21.828  0.00  0.00
ATOM   2496  CA  SER   157      39.680  59.285  20.853  0.00  0.00
ATOM   2497  HA  SER   157      39.964  60.290  21.161  0.00  0.00
ATOM   2498  CB  SER   157      40.780  58.795  19.971  0.00  0.00
ATOM   2499  HB2 SER   157      40.870  59.619  19.264  0.00  0.00
ATOM   2500  HB3 SER   157      41.736  58.704  20.490  0.00  0.00
ATOM   2501  OG  SER   157      40.484  57.624  19.275  0.00  0.00
ATOM   2502  HG  SER   157      41.305  57.309  18.892  0.00  0.00
ATOM   2503  C   SER   157      38.255  59.468  20.270  0.00  0.00
ATOM   2504  O   SER   157      37.273  59.768  20.939  0.00  0.00
ATOM   2505  N   ALA   158      38.175  59.234  18.953  0.00  0.00
ATOM   2506  H   ALA   158      38.945  58.885  18.401  0.00  0.00
ATOM   2507  CA  ALA   158      36.882  59.462  18.300  0.00  0.00
ATOM   2508  HA  ALA   158      36.560  60.457  18.608  0.00  0.00
ATOM   2509  CB  ALA   158      37.000  59.607  16.804  0.00  0.00
ATOM   2510  HB1 ALA   158      37.737  60.393  16.635  0.00  0.00
ATOM   2511  HB2 ALA   158      37.527  58.727  16.436  0.00  0.00
ATOM   2512  HB3 ALA   158      36.077  59.938  16.328  0.00  0.00
ATOM   2513  C   ALA   158      35.907  58.385  18.649  0.00  0.00
ATOM   2514  O   ALA   158      34.789  58.627  19.129  0.00  0.00
ATOM   2515  N   ASP   159      36.277  57.114  18.428  0.00  0.00
ATOM   2516  H   ASP   159      37.196  56.915  18.058  0.00  0.00
ATOM   2517  CA  ASP   159      35.567  55.944  18.948  0.00  0.00
ATOM   2518  HA  ASP   159      34.523  56.026  18.646  0.00  0.00
ATOM   2519  CB  ASP   159      36.257  54.730  18.341  0.00  0.00
ATOM   2520  HB2 ASP   159      36.336  54.859  17.262  0.00  0.00
ATOM   2521  HB3 ASP   159      37.215  54.676  18.861  0.00  0.00
ATOM   2522  CG  ASP   159      35.580  53.343  18.601  0.00  0.00
ATOM   2523  OD1 ASP   159      36.011  52.358  17.964  0.00  0.00
ATOM   2524  OD2 ASP   159      34.602  53.255  19.394  0.00  0.00
ATOM   2525  C   ASP   159      35.503  55.778  20.456  0.00  0.00
ATOM   2526  O   ASP   159      36.498  55.625  21.106  0.00  0.00
ATOM   2527  N   ILE   160      34.251  55.863  21.009  0.00  0.00
ATOM   2528  H   ILE   160      33.555  55.821  20.277  0.00  0.00
ATOM   2529  CA  ILE   160      33.876  55.899  22.440  0.00  0.00
ATOM   2530  HA  ILE   160      34.720  56.413  22.899  0.00  0.00
ATOM   2531  CB  ILE   160      32.694  56.859  22.715  0.00  0.00
ATOM   2532  HB  ILE   160      32.709  57.171  23.759  0.00  0.00
ATOM   2533  CG2 ILE   160      32.900  58.154  21.947  0.00  0.00
ATOM   2534 1HG2 ILE   160      33.932  58.490  22.049  0.00  0.00
ATOM   2535 2HG2 ILE   160      32.682  57.964  20.896  0.00  0.00
ATOM   2536 3HG2 ILE   160      32.369  58.990  22.401  0.00  0.00
ATOM   2537  CG1 ILE   160      31.256  56.272  22.331  0.00  0.00
ATOM   2538 2HG1 ILE   160      31.191  55.808  21.347  0.00  0.00
ATOM   2539 3HG1 ILE   160      30.963  55.529  23.073  0.00  0.00
ATOM   2540  CD1 ILE   160      30.158  57.308  22.511  0.00  0.00
ATOM   2541 1HD1 ILE   160      30.220  57.732  23.513  0.00  0.00
ATOM   2542 2HD1 ILE   160      30.241  58.087  21.754  0.00  0.00
ATOM   2543 3HD1 ILE   160      29.163  56.906  22.322  0.00  0.00
ATOM   2544  C   ILE   160      33.842  54.545  23.195  0.00  0.00
ATOM   2545  O   ILE   160      33.604  54.638  24.413  0.00  0.00
ATOM   2546  N   ILE   161      34.008  53.388  22.514  0.00  0.00
ATOM   2547  H   ILE   161      33.969  53.447  21.506  0.00  0.00
ATOM   2548  CA  ILE   161      33.739  52.071  23.201  0.00  0.00
ATOM   2549  HA  ILE   161      33.808  52.200  24.282  0.00  0.00
ATOM   2550  CB  ILE   161      32.279  51.520  22.889  0.00  0.00
ATOM   2551  HB  ILE   161      32.143  50.686  23.577  0.00  0.00
ATOM   2552  CG2 ILE   161      31.208  52.579  23.225  0.00  0.00
ATOM   2553 1HG2 ILE   161      31.352  52.942  24.243  0.00  0.00
ATOM   2554 2HG2 ILE   161      31.126  53.323  22.433  0.00  0.00
ATOM   2555 3HG2 ILE   161      30.249  52.064  23.283  0.00  0.00
ATOM   2556  CG1 ILE   161      32.099  50.880  21.437  0.00  0.00
ATOM   2557 2HG1 ILE   161      31.959  51.595  20.627  0.00  0.00
ATOM   2558 3HG1 ILE   161      32.982  50.330  21.106  0.00  0.00
ATOM   2559  CD1 ILE   161      30.932  49.915  21.292  0.00  0.00
ATOM   2560 1HD1 ILE   161      29.970  50.359  21.551  0.00  0.00
ATOM   2561 2HD1 ILE   161      30.907  49.595  20.250  0.00  0.00
ATOM   2562 3HD1 ILE   161      30.938  48.994  21.874  0.00  0.00
ATOM   2563  C   ILE   161      34.799  50.995  23.076  0.00  0.00
ATOM   2564  O   ILE   161      34.712  49.912  23.584  0.00  0.00
ATOM   2565  N   GLN   162      35.953  51.332  22.425  0.00  0.00
ATOM   2566  H   GLN   162      35.899  52.233  21.971  0.00  0.00
ATOM   2567  CA  GLN   162      37.169  50.468  22.430  0.00  0.00
ATOM   2568  HA  GLN   162      36.907  49.439  22.676  0.00  0.00
ATOM   2569  CB  GLN   162      37.760  50.384  21.096  0.00  0.00
ATOM   2570  HB2 GLN   162      37.879  51.332  20.572  0.00  0.00
ATOM   2571  HB3 GLN   162      38.754  49.938  21.110  0.00  0.00
ATOM   2572  CG  GLN   162      36.870  49.443  20.202  0.00  0.00
ATOM   2573  HG2 GLN   162      36.860  48.413  20.561  0.00  0.00
ATOM   2574  HG3 GLN   162      35.840  49.792  20.273  0.00  0.00
ATOM   2575  CD  GLN   162      37.282  49.523  18.745  0.00  0.00
ATOM   2576  OE1 GLN   162      38.358  50.024  18.386  0.00  0.00
ATOM   2577  NE2 GLN   162      36.394  49.202  17.876  0.00  0.00
ATOM   2578 1HE2 GLN   162      36.726  49.441  16.953  0.00  0.00
ATOM   2579 2HE2 GLN   162      35.449  48.929  18.106  0.00  0.00
ATOM   2580  C   GLN   162      38.295  50.977  23.382  0.00  0.00
ATOM   2581  O   GLN   162      38.808  52.078  23.224  0.00  0.00
ATOM   2582  N   PHE   163      38.654  50.084  24.265  0.00  0.00
ATOM   2583  H   PHE   163      38.117  49.228  24.262  0.00  0.00
ATOM   2584  CA  PHE   163      39.656  50.357  25.245  0.00  0.00
ATOM   2585  HA  PHE   163      39.701  51.441  25.358  0.00  0.00
ATOM   2586  CB  PHE   163      39.318  49.761  26.581  0.00  0.00
ATOM   2587  HB2 PHE   163      39.386  48.677  26.477  0.00  0.00
ATOM   2588  HB3 PHE   163      40.115  50.041  27.269  0.00  0.00
ATOM   2589  CG  PHE   163      37.999  50.223  27.173  0.00  0.00
ATOM   2590  CD1 PHE   163      37.309  49.310  28.061  0.00  0.00
ATOM   2591  HD1 PHE   163      37.854  48.427  28.362  0.00  0.00
ATOM   2592  CE1 PHE   163      35.993  49.608  28.503  0.00  0.00
ATOM   2593  HE1 PHE   163      35.429  48.950  29.148  0.00  0.00
ATOM   2594  CZ  PHE   163      35.349  50.789  28.053  0.00  0.00
ATOM   2595  HZ  PHE   163      34.315  51.016  28.267  0.00  0.00
ATOM   2596  CE2 PHE   163      36.039  51.710  27.212  0.00  0.00
ATOM   2597  HE2 PHE   163      35.556  52.641  26.958  0.00  0.00
ATOM   2598  CD2 PHE   163      37.381  51.453  26.845  0.00  0.00
ATOM   2599  HD2 PHE   163      37.912  52.208  26.284  0.00  0.00
ATOM   2600  C   PHE   163      41.003  49.831  24.625  0.00  0.00
ATOM   2601  O   PHE   163      41.173  48.580  24.649  0.00  0.00
ATOM   2602  N   GLU   164      41.846  50.656  24.079  0.00  0.00
ATOM   2603  H   GLU   164      41.720  51.659  24.076  0.00  0.00
ATOM   2604  CA  GLU   164      43.232  50.294  23.763  0.00  0.00
ATOM   2605  HA  GLU   164      43.325  49.286  24.169  0.00  0.00
ATOM   2606  CB  GLU   164      43.501  50.218  22.241  0.00  0.00
ATOM   2607  HB2 GLU   164      42.714  49.664  21.730  0.00  0.00
ATOM   2608  HB3 GLU   164      43.348  51.265  21.983  0.00  0.00
ATOM   2609  CG  GLU   164      44.903  49.788  21.815  0.00  0.00
ATOM   2610  HG2 GLU   164      45.688  50.383  22.280  0.00  0.00
ATOM   2611  HG3 GLU   164      45.034  48.791  22.233  0.00  0.00
ATOM   2612  CD  GLU   164      45.065  49.863  20.351  0.00  0.00
ATOM   2613  OE1 GLU   164      45.202  51.014  19.858  0.00  0.00
ATOM   2614  OE2 GLU   164      45.100  48.862  19.619  0.00  0.00
ATOM   2615  C   GLU   164      44.166  51.309  24.454  0.00  0.00
ATOM   2616  O   GLU   164      43.916  52.515  24.403  0.00  0.00
ATOM   2617  N   CYS   165      45.206  50.872  25.156  0.00  0.00
ATOM   2618  H   CYS   165      45.134  49.888  25.369  0.00  0.00
ATOM   2619  CA  CYS   165      46.252  51.510  25.929  0.00  0.00
ATOM   2620  HA  CYS   165      45.831  52.371  26.448  0.00  0.00
ATOM   2621  CB  CYS   165      46.693  50.604  27.128  0.00  0.00
ATOM   2622  HB2 CYS   165      45.794  50.483  27.734  0.00  0.00
ATOM   2623  HB3 CYS   165      46.925  49.644  26.667  0.00  0.00
ATOM   2624  SG  CYS   165      47.906  51.497  28.113  0.00  0.00
ATOM   2625  HG  CYS   165      49.009  50.861  27.710  0.00  0.00
ATOM   2626  C   CYS   165      47.423  51.931  25.045  0.00  0.00
ATOM   2627  O   CYS   165      47.758  51.152  24.125  0.00  0.00
ATOM   2628  N   LYS   166      47.939  53.133  25.242  0.00  0.00
ATOM   2629  H   LYS   166      47.479  53.832  25.807  0.00  0.00
ATOM   2630  CA  LYS   166      49.273  53.477  24.707  0.00  0.00
ATOM   2631  HA  LYS   166      49.466  52.917  23.792  0.00  0.00
ATOM   2632  CB  LYS   166      49.240  54.934  24.331  0.00  0.00
ATOM   2633  HB2 LYS   166      48.503  54.946  23.528  0.00  0.00
ATOM   2634  HB3 LYS   166      48.872  55.567  25.138  0.00  0.00
ATOM   2635  CG  LYS   166      50.603  55.390  23.771  0.00  0.00
ATOM   2636  HG2 LYS   166      51.127  55.681  24.682  0.00  0.00
ATOM   2637  HG3 LYS   166      51.029  54.691  23.051  0.00  0.00
ATOM   2638  CD  LYS   166      50.501  56.710  23.000  0.00  0.00
ATOM   2639  HD2 LYS   166      49.979  57.451  23.605  0.00  0.00
ATOM   2640  HD3 LYS   166      51.520  57.066  22.845  0.00  0.00
ATOM   2641  CE  LYS   166      49.800  56.436  21.604  0.00  0.00
ATOM   2642  HE2 LYS   166      50.194  55.540  21.127  0.00  0.00
ATOM   2643  HE3 LYS   166      48.757  56.401  21.922  0.00  0.00
ATOM   2644  NZ  LYS   166      49.897  57.593  20.675  0.00  0.00
ATOM   2645  HZ1 LYS   166      49.737  57.284  19.727  0.00  0.00
ATOM   2646  HZ2 LYS   166      49.323  58.391  20.907  0.00  0.00
ATOM   2647  HZ3 LYS   166      50.886  57.798  20.659  0.00  0.00
ATOM   2648  C   LYS   166      50.331  53.116  25.714  0.00  0.00
ATOM   2649  O   LYS   166      50.298  53.637  26.809  0.00  0.00
ATOM   2650  N   SER   167      51.419  52.396  25.400  0.00  0.00
ATOM   2651  H   SER   167      51.418  52.171  24.416  0.00  0.00
ATOM   2652  CA  SER   167      52.661  52.411  26.221  0.00  0.00
ATOM   2653  HA  SER   167      52.434  52.534  27.280  0.00  0.00
ATOM   2654  CB  SER   167      53.160  50.959  26.117  0.00  0.00
ATOM   2655  HB2 SER   167      53.516  50.592  25.154  0.00  0.00
ATOM   2656  HB3 SER   167      54.030  50.958  26.773  0.00  0.00
ATOM   2657  OG  SER   167      52.296  49.929  26.658  0.00  0.00
ATOM   2658  HG  SER   167      51.727  49.630  25.945  0.00  0.00
ATOM   2659  C   SER   167      53.684  53.375  25.607  0.00  0.00
ATOM   2660  O   SER   167      54.203  53.213  24.487  0.00  0.00
ATOM   2661  N   PHE   168      53.971  54.472  26.305  0.00  0.00
ATOM   2662  H   PHE   168      53.813  54.367  27.297  0.00  0.00
ATOM   2663  CA  PHE   168      54.755  55.604  25.771  0.00  0.00
ATOM   2664  HA  PHE   168      54.330  56.052  24.874  0.00  0.00
ATOM   2665  CB  PHE   168      54.657  56.755  26.766  0.00  0.00
ATOM   2666  HB2 PHE   168      54.602  56.297  27.754  0.00  0.00
ATOM   2667  HB3 PHE   168      55.581  57.332  26.780  0.00  0.00
ATOM   2668  CG  PHE   168      53.473  57.663  26.531  0.00  0.00
ATOM   2669  CD1 PHE   168      53.712  59.036  26.389  0.00  0.00
ATOM   2670  HD1 PHE   168      54.736  59.381  26.400  0.00  0.00
ATOM   2671  CE1 PHE   168      52.679  59.924  25.990  0.00  0.00
ATOM   2672  HE1 PHE   168      52.902  60.981  25.983  0.00  0.00
ATOM   2673  CZ  PHE   168      51.380  59.448  25.888  0.00  0.00
ATOM   2674  HZ  PHE   168      50.608  60.078  25.473  0.00  0.00
ATOM   2675  CE2 PHE   168      51.095  58.069  26.067  0.00  0.00
ATOM   2676  HE2 PHE   168      50.053  57.844  25.895  0.00  0.00
ATOM   2677  CD2 PHE   168      52.136  57.153  26.457  0.00  0.00
ATOM   2678  HD2 PHE   168      51.946  56.092  26.400  0.00  0.00
ATOM   2679  C   PHE   168      56.190  55.120  25.437  0.00  0.00
ATOM   2680  O   PHE   168      56.830  54.307  26.129  0.00  0.00
ATOM   2681  N   GLY   169      56.723  55.564  24.306  0.00  0.00
ATOM   2682  H   GLY   169      56.156  56.248  23.825  0.00  0.00
ATOM   2683  CA  GLY   169      58.116  55.171  23.961  0.00  0.00
ATOM   2684  HA2 GLY   169      58.791  55.289  24.808  0.00  0.00
ATOM   2685  HA3 GLY   169      58.138  54.086  23.857  0.00  0.00
ATOM   2686  C   GLY   169      58.651  55.991  22.771  0.00  0.00
ATOM   2687  O   GLY   169      57.872  56.584  22.067  0.00  0.00
ATOM   2688  N   HIS   170      59.929  55.779  22.431  0.00  0.00
ATOM   2689  H   HIS   170      60.524  55.324  23.109  0.00  0.00
ATOM   2690  CA  HIS   170      60.477  56.236  21.135  0.00  0.00
ATOM   2691  HA  HIS   170      59.889  57.052  20.715  0.00  0.00
ATOM   2692  CB  HIS   170      61.858  56.769  21.376  0.00  0.00
ATOM   2693  HB2 HIS   170      62.551  56.050  21.814  0.00  0.00
ATOM   2694  HB3 HIS   170      62.277  57.024  20.402  0.00  0.00
ATOM   2695  CG  HIS   170      61.954  58.072  22.110  0.00  0.00
ATOM   2696  ND1 HIS   170      62.041  59.290  21.507  0.00  0.00
ATOM   2697  HD1 HIS   170      62.266  59.391  20.528  0.00  0.00
ATOM   2698  CE1 HIS   170      61.659  60.240  22.369  0.00  0.00
ATOM   2699  HE1 HIS   170      61.579  61.286  22.111  0.00  0.00
ATOM   2700  NE2 HIS   170      61.409  59.582  23.599  0.00  0.00
ATOM   2701  HE2 HIS   170      61.070  59.984  24.462  0.00  0.00
ATOM   2702  CD2 HIS   170      61.705  58.293  23.435  0.00  0.00
ATOM   2703  HD2 HIS   170      61.431  57.544  24.164  0.00  0.00
ATOM   2704  C   HIS   170      60.433  55.072  20.094  0.00  0.00
ATOM   2705  O   HIS   170      60.202  55.375  18.933  0.00  0.00
ATOM   2706  N   GLU   171      60.495  53.851  20.580  0.00  0.00
ATOM   2707  H   GLU   171      60.872  53.781  21.515  0.00  0.00
ATOM   2708  CA  GLU   171      60.238  52.601  19.818  0.00  0.00
ATOM   2709  HA  GLU   171      60.479  51.765  20.475  0.00  0.00
ATOM   2710  CB  GLU   171      58.779  52.390  19.574  0.00  0.00
ATOM   2711  HB2 GLU   171      58.433  52.987  18.731  0.00  0.00
ATOM   2712  HB3 GLU   171      58.564  51.347  19.340  0.00  0.00
ATOM   2713  CG  GLU   171      57.902  52.786  20.819  0.00  0.00
ATOM   2714  HG2 GLU   171      58.216  53.657  21.394  0.00  0.00
ATOM   2715  HG3 GLU   171      56.881  52.997  20.500  0.00  0.00
ATOM   2716  CD  GLU   171      57.727  51.509  21.713  0.00  0.00
ATOM   2717  OE1 GLU   171      56.678  51.365  22.374  0.00  0.00
ATOM   2718  OE2 GLU   171      58.630  50.668  21.828  0.00  0.00
ATOM   2719  C   GLU   171      61.244  52.389  18.680  0.00  0.00
ATOM   2720  O   GLU   171      60.887  51.885  17.625  0.00  0.00
ATOM   2721  N   VAL   172      62.481  52.897  18.894  0.00  0.00
ATOM   2722  H   VAL   172      62.655  53.308  19.800  0.00  0.00
ATOM   2723  CA  VAL   172      63.661  52.545  18.115  0.00  0.00
ATOM   2724  HA  VAL   172      63.321  52.113  17.174  0.00  0.00
ATOM   2725  CB  VAL   172      64.534  53.763  17.707  0.00  0.00
ATOM   2726  HB  VAL   172      64.972  53.451  16.759  0.00  0.00
ATOM   2727  CG1 VAL   172      63.733  54.981  17.321  0.00  0.00
ATOM   2728 1HG1 VAL   172      63.247  55.402  18.201  0.00  0.00
ATOM   2729 2HG1 VAL   172      64.394  55.706  16.845  0.00  0.00
ATOM   2730 3HG1 VAL   172      62.990  54.633  16.603  0.00  0.00
ATOM   2731  CG2 VAL   172      65.549  54.210  18.788  0.00  0.00
ATOM   2732 1HG2 VAL   172      65.957  55.163  18.452  0.00  0.00
ATOM   2733 2HG2 VAL   172      65.220  54.387  19.812  0.00  0.00
ATOM   2734 3HG2 VAL   172      66.393  53.522  18.835  0.00  0.00
ATOM   2735  C   VAL   172      64.488  51.437  18.884  0.00  0.00
ATOM   2736  O   VAL   172      65.398  50.791  18.230  0.00  0.00
ATOM   2737  N   LEU   173      64.157  51.231  20.184  0.00  0.00
ATOM   2738  H   LEU   173      63.389  51.824  20.464  0.00  0.00
ATOM   2739  CA  LEU   173      64.586  50.246  21.172  0.00  0.00
ATOM   2740  HA  LEU   173      64.881  49.407  20.544  0.00  0.00
ATOM   2741  CB  LEU   173      65.869  50.756  21.866  0.00  0.00
ATOM   2742  HB2 LEU   173      66.688  50.884  21.159  0.00  0.00
ATOM   2743  HB3 LEU   173      65.732  51.749  22.295  0.00  0.00
ATOM   2744  CG  LEU   173      66.395  49.929  22.988  0.00  0.00
ATOM   2745  HG  LEU   173      65.667  49.702  23.767  0.00  0.00
ATOM   2746  CD1 LEU   173      66.737  48.483  22.565  0.00  0.00
ATOM   2747 1HD1 LEU   173      67.006  47.887  23.436  0.00  0.00
ATOM   2748 2HD1 LEU   173      65.907  48.068  21.992  0.00  0.00
ATOM   2749 3HD1 LEU   173      67.626  48.505  21.935  0.00  0.00
ATOM   2750  CD2 LEU   173      67.560  50.544  23.627  0.00  0.00
ATOM   2751 1HD2 LEU   173      67.263  51.408  24.221  0.00  0.00
ATOM   2752 2HD2 LEU   173      67.854  49.860  24.424  0.00  0.00
ATOM   2753 3HD2 LEU   173      68.376  50.688  22.920  0.00  0.00
ATOM   2754  C   LEU   173      63.463  49.899  22.120  0.00  0.00
ATOM   2755  O   LEU   173      62.985  50.763  22.849  0.00  0.00
ATOM   2756  N   ASN   174      63.176  48.579  22.202  0.00  0.00
ATOM   2757  H   ASN   174      63.598  47.859  21.634  0.00  0.00
ATOM   2758  CA  ASN   174      61.964  48.099  22.888  0.00  0.00
ATOM   2759  HA  ASN   174      61.145  48.722  22.527  0.00  0.00
ATOM   2760  CB  ASN   174      61.578  46.651  22.405  0.00  0.00
ATOM   2761  HB2 ASN   174      61.508  46.638  21.318  0.00  0.00
ATOM   2762  HB3 ASN   174      62.343  45.976  22.793  0.00  0.00
ATOM   2763  CG  ASN   174      60.300  46.201  23.015  0.00  0.00
ATOM   2764  OD1 ASN   174      60.277  45.421  23.979  0.00  0.00
ATOM   2765  ND2 ASN   174      59.163  46.720  22.714  0.00  0.00
ATOM   2766 1HD2 ASN   174      58.389  46.552  23.343  0.00  0.00
ATOM   2767 2HD2 ASN   174      58.997  47.284  21.893  0.00  0.00
ATOM   2768  C   ASN   174      62.129  48.129  24.370  0.00  0.00
ATOM   2769  O   ASN   174      63.175  47.689  24.903  0.00  0.00
ATOM   2770  N   LEU   175      61.119  48.445  25.118  0.00  0.00
ATOM   2771  H   LEU   175      60.300  48.821  24.662  0.00  0.00
ATOM   2772  CA  LEU   175      61.067  48.444  26.595  0.00  0.00
ATOM   2773  HA  LEU   175      62.015  48.076  26.988  0.00  0.00
ATOM   2774  CB  LEU   175      60.790  49.843  27.232  0.00  0.00
ATOM   2775  HB2 LEU   175      59.730  50.092  27.198  0.00  0.00
ATOM   2776  HB3 LEU   175      60.875  49.656  28.302  0.00  0.00
ATOM   2777  CG  LEU   175      61.756  51.039  26.857  0.00  0.00
ATOM   2778  HG  LEU   175      61.730  51.001  25.769  0.00  0.00
ATOM   2779  CD1 LEU   175      61.165  52.367  27.267  0.00  0.00
ATOM   2780 1HD1 LEU   175      61.880  53.144  27.002  0.00  0.00
ATOM   2781 2HD1 LEU   175      60.130  52.487  26.945  0.00  0.00
ATOM   2782 3HD1 LEU   175      61.212  52.317  28.355  0.00  0.00
ATOM   2783  CD2 LEU   175      63.188  50.772  27.267  0.00  0.00
ATOM   2784 1HD2 LEU   175      63.371  50.887  28.335  0.00  0.00
ATOM   2785 2HD2 LEU   175      63.601  49.814  26.952  0.00  0.00
ATOM   2786 3HD2 LEU   175      63.786  51.515  26.739  0.00  0.00
ATOM   2787  C   LEU   175      59.963  47.434  27.078  0.00  0.00
ATOM   2788  O   LEU   175      60.192  46.772  28.066  0.00  0.00
ATOM   2789  N   THR   176      58.833  47.396  26.356  0.00  0.00
ATOM   2790  H   THR   176      58.674  47.926  25.511  0.00  0.00
ATOM   2791  CA  THR   176      57.576  46.753  26.832  0.00  0.00
ATOM   2792  HA  THR   176      57.556  47.093  27.867  0.00  0.00
ATOM   2793  CB  THR   176      56.307  47.028  26.028  0.00  0.00
ATOM   2794  HB  THR   176      55.524  46.409  26.467  0.00  0.00
ATOM   2795  CG2 THR   176      55.826  48.450  26.101  0.00  0.00
ATOM   2796 1HG2 THR   176      54.896  48.487  25.534  0.00  0.00
ATOM   2797 2HG2 THR   176      55.495  48.588  27.130  0.00  0.00
ATOM   2798 3HG2 THR   176      56.545  49.221  25.825  0.00  0.00
ATOM   2799  OG1 THR   176      56.612  46.743  24.691  0.00  0.00
ATOM   2800  HG1 THR   176      55.858  46.920  24.123  0.00  0.00
ATOM   2801  C   THR   176      57.588  45.191  26.850  0.00  0.00
ATOM   2802  O   THR   176      56.736  44.578  27.539  0.00  0.00
ATOM   2803  N   ARG   177      58.542  44.569  26.088  0.00  0.00
ATOM   2804  H   ARG   177      59.084  45.137  25.454  0.00  0.00
ATOM   2805  CA  ARG   177      58.807  43.062  25.934  0.00  0.00
ATOM   2806  HA  ARG   177      58.371  42.509  26.766  0.00  0.00
ATOM   2807  CB  ARG   177      58.127  42.574  24.673  0.00  0.00
ATOM   2808  HB2 ARG   177      58.660  42.974  23.810  0.00  0.00
ATOM   2809  HB3 ARG   177      58.191  41.486  24.693  0.00  0.00
ATOM   2810  CG  ARG   177      56.721  43.145  24.478  0.00  0.00
ATOM   2811  HG2 ARG   177      56.121  43.104  25.387  0.00  0.00
ATOM   2812  HG3 ARG   177      56.744  44.192  24.175  0.00  0.00
ATOM   2813  CD  ARG   177      56.064  42.312  23.291  0.00  0.00
ATOM   2814  HD2 ARG   177      56.502  41.315  23.242  0.00  0.00
ATOM   2815  HD3 ARG   177      54.987  42.180  23.404  0.00  0.00
ATOM   2816  NE  ARG   177      56.343  42.954  21.961  0.00  0.00
ATOM   2817  HE  ARG   177      57.305  42.891  21.662  0.00  0.00
ATOM   2818  CZ  ARG   177      55.581  43.787  21.278  0.00  0.00
ATOM   2819  NH1 ARG   177      54.366  43.985  21.596  0.00  0.00
ATOM   2820 1HH1 ARG   177      53.875  43.467  22.311  0.00  0.00
ATOM   2821 2HH1 ARG   177      53.742  44.422  20.931  0.00  0.00
ATOM   2822  NH2 ARG   177      56.072  44.478  20.330  0.00  0.00
ATOM   2823 1HH2 ARG   177      57.077  44.499  20.236  0.00  0.00
ATOM   2824 2HH2 ARG   177      55.545  45.250  19.949  0.00  0.00
ATOM   2825  C   ARG   177      60.301  42.777  26.060  0.00  0.00
ATOM   2826  O   ARG   177      60.840  42.000  25.263  0.00  0.00
ATOM   2827  N   ASN   178      61.039  43.481  26.906  0.00  0.00
ATOM   2828  H   ASN   178      60.492  44.117  27.468  0.00  0.00
ATOM   2829  CA  ASN   178      62.449  43.477  27.022  0.00  0.00
ATOM   2830  HA  ASN   178      62.977  42.541  26.837  0.00  0.00
ATOM   2831  CB  ASN   178      63.007  44.490  26.022  0.00  0.00
ATOM   2832  HB2 ASN   178      62.608  44.258  25.035  0.00  0.00
ATOM   2833  HB3 ASN   178      62.749  45.513  26.293  0.00  0.00
ATOM   2834  CG  ASN   178      64.498  44.413  25.899  0.00  0.00
ATOM   2835  OD1 ASN   178      65.179  43.384  26.052  0.00  0.00
ATOM   2836  ND2 ASN   178      65.085  45.492  25.386  0.00  0.00
ATOM   2837 1HD2 ASN   178      66.015  45.347  25.016  0.00  0.00
ATOM   2838 2HD2 ASN   178      64.481  46.287  25.237  0.00  0.00
ATOM   2839  C   ASN   178      62.816  43.870  28.462  0.00  0.00
ATOM   2840  O   ASN   178      63.846  44.467  28.762  0.00  0.00
ATOM   2841  N   GLY   179      62.016  43.448  29.391  0.00  0.00
ATOM   2842  H   GLY   179      61.134  43.031  29.130  0.00  0.00
ATOM   2843  CA  GLY   179      62.185  43.619  30.876  0.00  0.00
ATOM   2844  HA2 GLY   179      61.527  42.965  31.450  0.00  0.00
ATOM   2845  HA3 GLY   179      63.196  43.313  31.143  0.00  0.00
ATOM   2846  C   GLY   179      62.184  45.010  31.406  0.00  0.00
ATOM   2847  O   GLY   179      61.679  45.229  32.484  0.00  0.00
ATOM   2848  N   TYR   180      62.760  46.018  30.819  0.00  0.00
ATOM   2849  H   TYR   180      63.153  45.794  29.916  0.00  0.00
ATOM   2850  CA  TYR   180      62.687  47.490  31.230  0.00  0.00
ATOM   2851  HA  TYR   180      63.347  47.643  32.084  0.00  0.00
ATOM   2852  CB  TYR   180      63.341  48.298  30.130  0.00  0.00
ATOM   2853  HB2 TYR   180      62.662  48.171  29.287  0.00  0.00
ATOM   2854  HB3 TYR   180      63.461  49.312  30.515  0.00  0.00
ATOM   2855  CG  TYR   180      64.781  48.050  29.698  0.00  0.00
ATOM   2856  CD1 TYR   180      65.842  48.118  30.605  0.00  0.00
ATOM   2857  HD1 TYR   180      65.628  48.222  31.658  0.00  0.00
ATOM   2858  CE1 TYR   180      67.121  47.766  30.243  0.00  0.00
ATOM   2859  HE1 TYR   180      67.876  48.070  30.954  0.00  0.00
ATOM   2860  CZ  TYR   180      67.434  47.279  28.882  0.00  0.00
ATOM   2861  OH  TYR   180      68.729  47.078  28.431  0.00  0.00
ATOM   2862  HH  TYR   180      69.328  47.712  28.834  0.00  0.00
ATOM   2863  CE2 TYR   180      66.336  47.141  28.014  0.00  0.00
ATOM   2864  HE2 TYR   180      66.538  46.849  26.994  0.00  0.00
ATOM   2865  CD2 TYR   180      65.108  47.630  28.385  0.00  0.00
ATOM   2866  HD2 TYR   180      64.368  47.589  27.600  0.00  0.00
ATOM   2867  C   TYR   180      61.327  48.052  31.627  0.00  0.00
ATOM   2868  O   TYR   180      61.207  48.655  32.648  0.00  0.00
ATOM   2869  N   GLY   181      60.371  47.880  30.721  0.00  0.00
ATOM   2870  H   GLY   181      60.593  47.260  29.955  0.00  0.00
ATOM   2871  CA  GLY   181      59.020  48.436  30.871  0.00  0.00
ATOM   2872  HA2 GLY   181      58.496  47.944  30.052  0.00  0.00
ATOM   2873  HA3 GLY   181      58.523  48.208  31.813  0.00  0.00
ATOM   2874  C   GLY   181      58.928  49.942  30.670  0.00  0.00
ATOM   2875  O   GLY   181      59.914  50.661  30.752  0.00  0.00
ATOM   2876  N   SER   182      57.704  50.474  30.442  0.00  0.00
ATOM   2877  H   SER   182      56.936  49.831  30.324  0.00  0.00
ATOM   2878  CA  SER   182      57.437  51.793  29.976  0.00  0.00
ATOM   2879  HA  SER   182      58.143  52.474  30.451  0.00  0.00
ATOM   2880  CB  SER   182      57.553  51.993  28.464  0.00  0.00
ATOM   2881  HB2 SER   182      57.352  53.039  28.232  0.00  0.00
ATOM   2882  HB3 SER   182      58.551  51.750  28.100  0.00  0.00
ATOM   2883  OG  SER   182      56.674  51.143  27.841  0.00  0.00
ATOM   2884  HG  SER   182      56.590  51.506  26.956  0.00  0.00
ATOM   2885  C   SER   182      56.041  52.273  30.454  0.00  0.00
ATOM   2886  O   SER   182      55.155  51.501  30.804  0.00  0.00
ATOM   2887  N   THR   183      55.892  53.584  30.526  0.00  0.00
ATOM   2888  H   THR   183      56.727  54.124  30.350  0.00  0.00
ATOM   2889  CA  THR   183      54.704  54.189  31.013  0.00  0.00
ATOM   2890  HA  THR   183      54.545  53.924  32.058  0.00  0.00
ATOM   2891  CB  THR   183      54.955  55.752  31.197  0.00  0.00
ATOM   2892  HB  THR   183      55.277  56.180  30.247  0.00  0.00
ATOM   2893  CG2 THR   183      53.631  56.434  31.549  0.00  0.00
ATOM   2894 1HG2 THR   183      53.754  57.518  31.564  0.00  0.00
ATOM   2895 2HG2 THR   183      52.982  56.138  30.726  0.00  0.00
ATOM   2896 3HG2 THR   183      53.238  56.205  32.540  0.00  0.00
ATOM   2897  OG1 THR   183      55.862  56.011  32.268  0.00  0.00
ATOM   2898  HG1 THR   183      55.348  56.046  33.078  0.00  0.00
ATOM   2899  C   THR   183      53.421  53.861  30.231  0.00  0.00
ATOM   2900  O   THR   183      53.428  53.788  29.005  0.00  0.00
ATOM   2901  N   GLN   184      52.295  53.702  30.944  0.00  0.00
ATOM   2902  H   GLN   184      52.410  53.809  31.941  0.00  0.00
ATOM   2903  CA  GLN   184      51.000  53.351  30.353  0.00  0.00
ATOM   2904  HA  GLN   184      50.985  52.889  29.365  0.00  0.00
ATOM   2905  CB  GLN   184      50.508  52.214  31.250  0.00  0.00
ATOM   2906  HB2 GLN   184      50.391  52.699  32.219  0.00  0.00
ATOM   2907  HB3 GLN   184      49.517  51.896  30.927  0.00  0.00
ATOM   2908  CG  GLN   184      51.432  50.949  31.421  0.00  0.00
ATOM   2909  HG2 GLN   184      52.324  51.377  31.876  0.00  0.00
ATOM   2910  HG3 GLN   184      51.098  50.196  32.135  0.00  0.00
ATOM   2911  CD  GLN   184      51.640  50.253  30.079  0.00  0.00
ATOM   2912  OE1 GLN   184      50.726  49.737  29.478  0.00  0.00
ATOM   2913  NE2 GLN   184      52.848  50.105  29.595  0.00  0.00
ATOM   2914 1HE2 GLN   184      52.873  49.712  28.665  0.00  0.00
ATOM   2915 2HE2 GLN   184      53.594  50.657  29.995  0.00  0.00
ATOM   2916  C   GLN   184      49.945  54.450  30.413  0.00  0.00
ATOM   2917  O   GLN   184      49.798  55.269  31.372  0.00  0.00
ATOM   2918  N   TYR   185      49.023  54.464  29.405  0.00  0.00
ATOM   2919  H   TYR   185      49.191  53.961  28.544  0.00  0.00
ATOM   2920  CA  TYR   185      47.845  55.335  29.206  0.00  0.00
ATOM   2921  HA  TYR   185      47.569  55.825  30.140  0.00  0.00
ATOM   2922  CB  TYR   185      48.158  56.459  28.153  0.00  0.00
ATOM   2923  HB2 TYR   185      48.709  56.028  27.317  0.00  0.00
ATOM   2924  HB3 TYR   185      47.199  56.755  27.727  0.00  0.00
ATOM   2925  CG  TYR   185      48.982  57.695  28.702  0.00  0.00
ATOM   2926  CD1 TYR   185      50.268  57.540  29.152  0.00  0.00
ATOM   2927  HD1 TYR   185      50.664  56.535  29.122  0.00  0.00
ATOM   2928  CE1 TYR   185      51.106  58.615  29.357  0.00  0.00
ATOM   2929  HE1 TYR   185      52.159  58.544  29.590  0.00  0.00
ATOM   2930  CZ  TYR   185      50.580  59.874  29.189  0.00  0.00
ATOM   2931  OH  TYR   185      51.374  60.941  29.464  0.00  0.00
ATOM   2932  HH  TYR   185      52.245  60.560  29.597  0.00  0.00
ATOM   2933  CE2 TYR   185      49.283  60.082  28.797  0.00  0.00
ATOM   2934  HE2 TYR   185      48.878  61.081  28.852  0.00  0.00
ATOM   2935  CD2 TYR   185      48.433  58.963  28.619  0.00  0.00
ATOM   2936  HD2 TYR   185      47.367  59.061  28.480  0.00  0.00
ATOM   2937  C   TYR   185      46.585  54.536  28.787  0.00  0.00
ATOM   2938  O   TYR   185      46.300  54.447  27.608  0.00  0.00
ATOM   2939  N   ILE   186      45.860  53.930  29.707  0.00  0.00
ATOM   2940  H   ILE   186      46.082  54.214  30.650  0.00  0.00
ATOM   2941  CA  ILE   186      44.632  53.192  29.426  0.00  0.00
ATOM   2942  HA  ILE   186      44.708  52.417  28.664  0.00  0.00
ATOM   2943  CB  ILE   186      44.199  52.419  30.767  0.00  0.00
ATOM   2944  HB  ILE   186      44.318  53.145  31.573  0.00  0.00
ATOM   2945  CG2 ILE   186      42.790  51.801  30.858  0.00  0.00
ATOM   2946 1HG2 ILE   186      42.640  50.887  30.283  0.00  0.00
ATOM   2947 2HG2 ILE   186      42.571  51.673  31.919  0.00  0.00
ATOM   2948 3HG2 ILE   186      42.079  52.505  30.425  0.00  0.00
ATOM   2949  CG1 ILE   186      45.180  51.316  31.119  0.00  0.00
ATOM   2950 2HG1 ILE   186      45.420  50.641  30.298  0.00  0.00
ATOM   2951 3HG1 ILE   186      46.098  51.826  31.413  0.00  0.00
ATOM   2952  CD1 ILE   186      44.919  50.438  32.263  0.00  0.00
ATOM   2953 1HD1 ILE   186      44.377  50.898  33.091  0.00  0.00
ATOM   2954 2HD1 ILE   186      44.229  49.645  31.972  0.00  0.00
ATOM   2955 3HD1 ILE   186      45.809  49.926  32.628  0.00  0.00
ATOM   2956  C   ILE   186      43.595  54.156  28.857  0.00  0.00
ATOM   2957  O   ILE   186      43.331  55.181  29.530  0.00  0.00
ATOM   2958  N   ARG   187      42.955  53.853  27.715  0.00  0.00
ATOM   2959  H   ARG   187      43.202  52.971  27.291  0.00  0.00
ATOM   2960  CA  ARG   187      41.697  54.556  27.230  0.00  0.00
ATOM   2961  HA  ARG   187      41.768  55.610  27.499  0.00  0.00
ATOM   2962  CB  ARG   187      41.450  54.517  25.720  0.00  0.00
ATOM   2963  HB2 ARG   187      41.339  53.477  25.417  0.00  0.00
ATOM   2964  HB3 ARG   187      40.489  54.974  25.487  0.00  0.00
ATOM   2965  CG  ARG   187      42.538  55.252  24.914  0.00  0.00
ATOM   2966  HG2 ARG   187      42.607  56.293  25.235  0.00  0.00
ATOM   2967  HG3 ARG   187      43.471  54.738  25.143  0.00  0.00
ATOM   2968  CD  ARG   187      42.176  55.202  23.408  0.00  0.00
ATOM   2969  HD2 ARG   187      42.474  54.245  22.979  0.00  0.00
ATOM   2970  HD3 ARG   187      41.112  55.364  23.237  0.00  0.00
ATOM   2971  NE  ARG   187      42.926  56.193  22.677  0.00  0.00
ATOM   2972  HE  ARG   187      43.477  56.874  23.180  0.00  0.00
ATOM   2973  CZ  ARG   187      43.037  56.268  21.353  0.00  0.00
ATOM   2974  NH1 ARG   187      42.285  55.585  20.530  0.00  0.00
ATOM   2975 1HH1 ARG   187      41.550  54.961  20.830  0.00  0.00
ATOM   2976 2HH1 ARG   187      42.449  55.788  19.555  0.00  0.00
ATOM   2977  NH2 ARG   187      43.696  57.240  20.766  0.00  0.00
ATOM   2978 1HH2 ARG   187      44.100  57.917  21.398  0.00  0.00
ATOM   2979 2HH2 ARG   187      43.951  57.233  19.789  0.00  0.00
ATOM   2980  C   ARG   187      40.553  53.939  27.994  0.00  0.00
ATOM   2981  O   ARG   187      40.414  52.683  27.970  0.00  0.00
ATOM   2982  N   PHE   188      39.729  54.674  28.777  0.00  0.00
ATOM   2983  H   PHE   188      40.033  55.575  29.117  0.00  0.00
ATOM   2984  CA  PHE   188      38.510  54.157  29.586  0.00  0.00
ATOM   2985  HA  PHE   188      38.230  53.182  29.186  0.00  0.00
ATOM   2986  CB  PHE   188      39.014  53.866  31.056  0.00  0.00
ATOM   2987  HB2 PHE   188      40.092  53.744  31.145  0.00  0.00
ATOM   2988  HB3 PHE   188      38.734  54.763  31.609  0.00  0.00
ATOM   2989  CG  PHE   188      38.301  52.739  31.735  0.00  0.00
ATOM   2990  CD1 PHE   188      38.585  51.424  31.526  0.00  0.00
ATOM   2991  HD1 PHE   188      39.406  51.226  30.853  0.00  0.00
ATOM   2992  CE1 PHE   188      37.893  50.425  32.113  0.00  0.00
ATOM   2993  HE1 PHE   188      38.063  49.415  31.767  0.00  0.00
ATOM   2994  CZ  PHE   188      36.851  50.713  32.964  0.00  0.00
ATOM   2995  HZ  PHE   188      36.304  49.916  33.444  0.00  0.00
ATOM   2996  CE2 PHE   188      36.462  52.041  33.119  0.00  0.00
ATOM   2997  HE2 PHE   188      35.574  52.367  33.639  0.00  0.00
ATOM   2998  CD2 PHE   188      37.198  53.097  32.585  0.00  0.00
ATOM   2999  HD2 PHE   188      36.836  54.115  32.628  0.00  0.00
ATOM   3000  C   PHE   188      37.278  55.056  29.423  0.00  0.00
ATOM   3001  O   PHE   188      37.419  56.257  29.365  0.00  0.00
ATOM   3002  N   SER   189      36.119  54.375  29.348  0.00  0.00
ATOM   3003  H   SER   189      36.089  53.371  29.456  0.00  0.00
ATOM   3004  CA  SER   189      34.849  55.065  29.360  0.00  0.00
ATOM   3005  HA  SER   189      34.903  56.131  29.583  0.00  0.00
ATOM   3006  CB  SER   189      34.085  54.944  28.046  0.00  0.00
ATOM   3007  HB2 SER   189      33.792  53.902  27.919  0.00  0.00
ATOM   3008  HB3 SER   189      33.154  55.509  28.066  0.00  0.00
ATOM   3009  OG  SER   189      34.798  55.373  26.852  0.00  0.00
ATOM   3010  HG  SER   189      34.329  55.169  26.039  0.00  0.00
ATOM   3011  C   SER   189      33.850  54.499  30.473  0.00  0.00
ATOM   3012  O   SER   189      33.242  53.402  30.168  0.00  0.00
ATOM   3013  N   PRO   190      33.690  55.101  31.669  0.00  0.00
ATOM   3014  CD  PRO   190      34.311  56.324  32.162  0.00  0.00
ATOM   3015  HD2 PRO   190      33.986  57.101  31.472  0.00  0.00
ATOM   3016  HD3 PRO   190      35.399  56.353  32.223  0.00  0.00
ATOM   3017  CG  PRO   190      33.748  56.639  33.505  0.00  0.00
ATOM   3018  HG2 PRO   190      32.934  57.326  33.276  0.00  0.00
ATOM   3019  HG3 PRO   190      34.570  56.870  34.183  0.00  0.00
ATOM   3020  CB  PRO   190      33.259  55.303  34.057  0.00  0.00
ATOM   3021  HB2 PRO   190      34.024  54.658  34.488  0.00  0.00
ATOM   3022  HB3 PRO   190      32.431  55.401  34.759  0.00  0.00
ATOM   3023  CA  PRO   190      32.924  54.488  32.791  0.00  0.00
ATOM   3024  HA  PRO   190      33.262  53.469  32.976  0.00  0.00
ATOM   3025  C   PRO   190      31.375  54.475  32.645  0.00  0.00
ATOM   3026  O   PRO   190      30.796  53.975  33.625  0.00  0.00
ATOM   3027  N   ASP   191      30.747  55.055  31.621  0.00  0.00
ATOM   3028  H   ASP   191      31.324  55.330  30.839  0.00  0.00
ATOM   3029  CA  ASP   191      29.294  55.226  31.331  0.00  0.00
ATOM   3030  HA  ASP   191      28.690  55.533  32.185  0.00  0.00
ATOM   3031  CB  ASP   191      29.347  56.501  30.420  0.00  0.00
ATOM   3032  HB2 ASP   191      30.013  56.405  29.564  0.00  0.00
ATOM   3033  HB3 ASP   191      28.385  56.777  29.989  0.00  0.00
ATOM   3034  CG  ASP   191      29.879  57.713  31.253  0.00  0.00
ATOM   3035  OD1 ASP   191      31.103  57.903  31.270  0.00  0.00
ATOM   3036  OD2 ASP   191      29.028  58.424  31.857  0.00  0.00
ATOM   3037  C   ASP   191      28.651  54.011  30.623  0.00  0.00
ATOM   3038  O   ASP   191      27.465  54.051  30.370  0.00  0.00
ATOM   3039  N   PHE   192      29.421  53.036  30.113  0.00  0.00
ATOM   3040  H   PHE   192      30.342  52.825  30.469  0.00  0.00
ATOM   3041  CA  PHE   192      28.916  52.035  29.237  0.00  0.00
ATOM   3042  HA  PHE   192      27.829  51.958  29.290  0.00  0.00
ATOM   3043  CB  PHE   192      29.402  52.330  27.798  0.00  0.00
ATOM   3044  HB2 PHE   192      30.436  51.993  27.736  0.00  0.00
ATOM   3045  HB3 PHE   192      28.856  51.770  27.038  0.00  0.00
ATOM   3046  CG  PHE   192      29.453  53.801  27.374  0.00  0.00
ATOM   3047  CD1 PHE   192      30.696  54.404  27.105  0.00  0.00
ATOM   3048  HD1 PHE   192      31.589  53.799  27.156  0.00  0.00
ATOM   3049  CE1 PHE   192      30.730  55.699  26.500  0.00  0.00
ATOM   3050  HE1 PHE   192      31.666  56.178  26.251  0.00  0.00
ATOM   3051  CZ  PHE   192      29.524  56.484  26.331  0.00  0.00
ATOM   3052  HZ  PHE   192      29.496  57.520  26.026  0.00  0.00
ATOM   3053  CE2 PHE   192      28.367  55.805  26.780  0.00  0.00
ATOM   3054  HE2 PHE   192      27.447  56.346  26.947  0.00  0.00
ATOM   3055  CD2 PHE   192      28.318  54.507  27.242  0.00  0.00
ATOM   3056  HD2 PHE   192      27.377  54.079  27.554  0.00  0.00
ATOM   3057  C   PHE   192      29.387  50.596  29.613  0.00  0.00
ATOM   3058  O   PHE   192      30.483  50.526  30.209  0.00  0.00
ATOM   3059  N   THR   193      28.592  49.561  29.354  0.00  0.00
ATOM   3060  H   THR   193      27.773  49.788  28.809  0.00  0.00
ATOM   3061  CA  THR   193      29.002  48.135  29.501  0.00  0.00
ATOM   3062  HA  THR   193      30.076  48.018  29.641  0.00  0.00
ATOM   3063  CB  THR   193      28.448  47.450  30.738  0.00  0.00
ATOM   3064  HB  THR   193      28.622  48.120  31.581  0.00  0.00
ATOM   3065  CG2 THR   193      26.946  47.095  30.688  0.00  0.00
ATOM   3066 1HG2 THR   193      26.466  47.985  30.278  0.00  0.00
ATOM   3067 2HG2 THR   193      26.804  46.182  30.112  0.00  0.00
ATOM   3068 3HG2 THR   193      26.665  46.913  31.727  0.00  0.00
ATOM   3069  OG1 THR   193      29.174  46.236  30.896  0.00  0.00
ATOM   3070  HG1 THR   193      29.041  46.032  31.825  0.00  0.00
ATOM   3071  C   THR   193      28.642  47.338  28.319  0.00  0.00
ATOM   3072  O   THR   193      27.710  47.723  27.630  0.00  0.00
ATOM   3073  N   PHE   194      29.223  46.161  28.184  0.00  0.00
ATOM   3074  H   PHE   194      29.681  45.837  29.024  0.00  0.00
ATOM   3075  CA  PHE   194      29.262  45.192  27.123  0.00  0.00
ATOM   3076  HA  PHE   194      28.617  45.612  26.350  0.00  0.00
ATOM   3077  CB  PHE   194      30.680  44.917  26.587  0.00  0.00
ATOM   3078  HB2 PHE   194      31.250  44.405  27.361  0.00  0.00
ATOM   3079  HB3 PHE   194      30.568  44.317  25.683  0.00  0.00
ATOM   3080  CG  PHE   194      31.362  46.213  26.184  0.00  0.00
ATOM   3081  CD1 PHE   194      30.852  47.031  25.139  0.00  0.00
ATOM   3082  HD1 PHE   194      30.139  46.607  24.448  0.00  0.00
ATOM   3083  CE1 PHE   194      31.340  48.284  24.909  0.00  0.00
ATOM   3084  HE1 PHE   194      30.938  48.851  24.081  0.00  0.00
ATOM   3085  CZ  PHE   194      32.444  48.787  25.740  0.00  0.00
ATOM   3086  HZ  PHE   194      32.891  49.757  25.579  0.00  0.00
ATOM   3087  CE2 PHE   194      32.959  48.002  26.767  0.00  0.00
ATOM   3088  HE2 PHE   194      33.711  48.473  27.382  0.00  0.00
ATOM   3089  CD2 PHE   194      32.427  46.707  26.988  0.00  0.00
ATOM   3090  HD2 PHE   194      32.637  46.267  27.951  0.00  0.00
ATOM   3091  C   PHE   194      28.569  43.871  27.566  0.00  0.00
ATOM   3092  O   PHE   194      28.654  43.452  28.730  0.00  0.00
ATOM   3093  N   GLY   195      27.687  43.272  26.746  0.00  0.00
ATOM   3094  H   GLY   195      27.691  43.641  25.805  0.00  0.00
ATOM   3095  CA  GLY   195      26.863  42.142  27.180  0.00  0.00
ATOM   3096  HA2 GLY   195      27.092  42.002  28.237  0.00  0.00
ATOM   3097  HA3 GLY   195      25.810  42.415  27.237  0.00  0.00
ATOM   3098  C   GLY   195      27.063  40.858  26.438  0.00  0.00
ATOM   3099  O   GLY   195      27.333  40.846  25.218  0.00  0.00
ATOM   3100  N   PHE   196      26.898  39.769  27.177  0.00  0.00
ATOM   3101  H   PHE   196      26.737  39.925  28.162  0.00  0.00
ATOM   3102  CA  PHE   196      27.059  38.375  26.784  0.00  0.00
ATOM   3103  HA  PHE   196      27.328  38.298  25.730  0.00  0.00
ATOM   3104  CB  PHE   196      28.339  37.787  27.495  0.00  0.00
ATOM   3105  HB2 PHE   196      28.309  36.714  27.309  0.00  0.00
ATOM   3106  HB3 PHE   196      29.253  38.144  27.021  0.00  0.00
ATOM   3107  CG  PHE   196      28.359  37.934  28.965  0.00  0.00
ATOM   3108  CD1 PHE   196      28.993  39.071  29.460  0.00  0.00
ATOM   3109  HD1 PHE   196      29.465  39.757  28.772  0.00  0.00
ATOM   3110  CE1 PHE   196      29.072  39.269  30.891  0.00  0.00
ATOM   3111  HE1 PHE   196      29.708  40.027  31.321  0.00  0.00
ATOM   3112  CZ  PHE   196      28.467  38.370  31.767  0.00  0.00
ATOM   3113  HZ  PHE   196      28.598  38.573  32.819  0.00  0.00
ATOM   3114  CE2 PHE   196      27.707  37.300  31.192  0.00  0.00
ATOM   3115  HE2 PHE   196      27.066  36.748  31.865  0.00  0.00
ATOM   3116  CD2 PHE   196      27.735  37.038  29.825  0.00  0.00
ATOM   3117  HD2 PHE   196      27.167  36.232  29.385  0.00  0.00
ATOM   3118  C   PHE   196      25.788  37.546  26.960  0.00  0.00
ATOM   3119  O   PHE   196      24.867  37.996  27.651  0.00  0.00
ATOM   3120  N   GLU   197      25.806  36.309  26.566  0.00  0.00
ATOM   3121  H   GLU   197      26.593  35.984  26.024  0.00  0.00
ATOM   3122  CA  GLU   197      24.819  35.288  26.805  0.00  0.00
ATOM   3123  HA  GLU   197      23.914  35.819  27.098  0.00  0.00
ATOM   3124  CB  GLU   197      24.464  34.550  25.522  0.00  0.00
ATOM   3125  HB2 GLU   197      25.341  33.988  25.196  0.00  0.00
ATOM   3126  HB3 GLU   197      23.673  33.846  25.782  0.00  0.00
ATOM   3127  CG  GLU   197      23.882  35.370  24.355  0.00  0.00
ATOM   3128  HG2 GLU   197      24.491  36.238  24.103  0.00  0.00
ATOM   3129  HG3 GLU   197      23.844  34.783  23.437  0.00  0.00
ATOM   3130  CD  GLU   197      22.532  35.894  24.787  0.00  0.00
ATOM   3131  OE1 GLU   197      22.321  36.993  25.291  0.00  0.00
ATOM   3132  OE2 GLU   197      21.543  35.154  24.622  0.00  0.00
ATOM   3133  C   GLU   197      25.303  34.335  27.941  0.00  0.00
ATOM   3134  O   GLU   197      26.507  33.951  28.118  0.00  0.00
ATOM   3135  N   GLU   198      24.388  33.745  28.714  0.00  0.00
ATOM   3136  H   GLU   198      23.424  33.996  28.542  0.00  0.00
ATOM   3137  CA  GLU   198      24.649  32.755  29.796  0.00  0.00
ATOM   3138  HA  GLU   198      25.295  33.261  30.513  0.00  0.00
ATOM   3139  CB  GLU   198      23.357  32.546  30.659  0.00  0.00
ATOM   3140  HB2 GLU   198      23.672  32.332  31.681  0.00  0.00
ATOM   3141  HB3 GLU   198      22.862  33.515  30.714  0.00  0.00
ATOM   3142  CG  GLU   198      22.300  31.482  30.196  0.00  0.00
ATOM   3143  HG2 GLU   198      21.984  31.733  29.184  0.00  0.00
ATOM   3144  HG3 GLU   198      22.732  30.482  30.230  0.00  0.00
ATOM   3145  CD  GLU   198      21.081  31.522  31.133  0.00  0.00
ATOM   3146  OE1 GLU   198      19.934  31.567  30.633  0.00  0.00
ATOM   3147  OE2 GLU   198      21.269  31.438  32.379  0.00  0.00
ATOM   3148  C   GLU   198      25.301  31.358  29.466  0.00  0.00
ATOM   3149  O   GLU   198      25.614  30.555  30.357  0.00  0.00
ATOM   3150  N   SER   199      25.570  31.092  28.220  0.00  0.00
ATOM   3151  H   SER   199      25.642  31.889  27.604  0.00  0.00
ATOM   3152  CA  SER   199      25.840  29.759  27.639  0.00  0.00
ATOM   3153  HA  SER   199      26.186  29.104  28.438  0.00  0.00
ATOM   3154  CB  SER   199      24.500  29.169  27.034  0.00  0.00
ATOM   3155  HB2 SER   199      24.144  29.852  26.261  0.00  0.00
ATOM   3156  HB3 SER   199      24.629  28.209  26.535  0.00  0.00
ATOM   3157  OG  SER   199      23.547  29.069  28.026  0.00  0.00
ATOM   3158  HG  SER   199      22.738  29.433  27.658  0.00  0.00
ATOM   3159  C   SER   199      26.891  29.845  26.522  0.00  0.00
ATOM   3160  O   SER   199      26.766  30.670  25.593  0.00  0.00
ATOM   3161  N   LEU   200      27.851  28.894  26.575  0.00  0.00
ATOM   3162  H   LEU   200      27.921  28.257  27.356  0.00  0.00
ATOM   3163  CA  LEU   200      28.946  28.843  25.637  0.00  0.00
ATOM   3164  HA  LEU   200      29.565  29.735  25.729  0.00  0.00
ATOM   3165  CB  LEU   200      29.714  27.533  26.021  0.00  0.00
ATOM   3166  HB2 LEU   200      30.117  27.536  27.034  0.00  0.00
ATOM   3167  HB3 LEU   200      28.980  26.734  25.918  0.00  0.00
ATOM   3168  CG  LEU   200      30.902  27.154  25.104  0.00  0.00
ATOM   3169  HG  LEU   200      30.561  27.180  24.069  0.00  0.00
ATOM   3170  CD1 LEU   200      32.038  28.151  25.213  0.00  0.00
ATOM   3171 1HD1 LEU   200      32.547  27.929  26.152  0.00  0.00
ATOM   3172 2HD1 LEU   200      32.818  28.016  24.463  0.00  0.00
ATOM   3173 3HD1 LEU   200      31.685  29.180  25.145  0.00  0.00
ATOM   3174  CD2 LEU   200      31.419  25.680  25.417  0.00  0.00
ATOM   3175 1HD2 LEU   200      30.694  24.871  25.325  0.00  0.00
ATOM   3176 2HD2 LEU   200      32.206  25.484  24.688  0.00  0.00
ATOM   3177 3HD2 LEU   200      31.982  25.718  26.350  0.00  0.00
ATOM   3178  C   LEU   200      28.428  28.913  24.177  0.00  0.00
ATOM   3179  O   LEU   200      28.911  29.689  23.342  0.00  0.00
ATOM   3180  N   GLU   201      27.389  28.100  23.942  0.00  0.00
ATOM   3181  H   GLU   201      27.150  27.439  24.668  0.00  0.00
ATOM   3182  CA  GLU   201      26.820  27.638  22.703  0.00  0.00
ATOM   3183  HA  GLU   201      27.637  27.195  22.133  0.00  0.00
ATOM   3184  CB  GLU   201      25.718  26.541  22.941  0.00  0.00
ATOM   3185  HB2 GLU   201      25.461  26.072  21.991  0.00  0.00
ATOM   3186  HB3 GLU   201      26.145  25.724  23.522  0.00  0.00
ATOM   3187  CG  GLU   201      24.410  27.129  23.464  0.00  0.00
ATOM   3188  HG2 GLU   201      24.482  27.766  24.347  0.00  0.00
ATOM   3189  HG3 GLU   201      24.050  27.845  22.726  0.00  0.00
ATOM   3190  CD  GLU   201      23.330  26.000  23.553  0.00  0.00
ATOM   3191  OE1 GLU   201      22.646  25.884  24.597  0.00  0.00
ATOM   3192  OE2 GLU   201      23.263  25.230  22.546  0.00  0.00
ATOM   3193  C   GLU   201      26.127  28.690  21.852  0.00  0.00
ATOM   3194  O   GLU   201      25.934  28.477  20.666  0.00  0.00
ATOM   3195  N   VAL   202      25.751  29.849  22.448  0.00  0.00
ATOM   3196  H   VAL   202      26.059  30.046  23.389  0.00  0.00
ATOM   3197  CA  VAL   202      25.128  31.052  21.824  0.00  0.00
ATOM   3198  HA  VAL   202      25.137  30.924  20.741  0.00  0.00
ATOM   3199  CB  VAL   202      23.677  31.315  22.407  0.00  0.00
ATOM   3200  HB  VAL   202      23.488  32.357  22.146  0.00  0.00
ATOM   3201  CG1 VAL   202      22.691  30.454  21.658  0.00  0.00
ATOM   3202 1HG1 VAL   202      22.657  30.707  20.598  0.00  0.00
ATOM   3203 2HG1 VAL   202      22.926  29.390  21.643  0.00  0.00
ATOM   3204 3HG1 VAL   202      21.645  30.533  21.953  0.00  0.00
ATOM   3205  CG2 VAL   202      23.573  31.169  23.967  0.00  0.00
ATOM   3206 1HG2 VAL   202      22.572  31.356  24.356  0.00  0.00
ATOM   3207 2HG2 VAL   202      23.545  30.090  24.119  0.00  0.00
ATOM   3208 3HG2 VAL   202      24.348  31.755  24.461  0.00  0.00
ATOM   3209  C   VAL   202      26.027  32.234  22.024  0.00  0.00
ATOM   3210  O   VAL   202      25.844  33.217  21.338  0.00  0.00
ATOM   3211  N   ASP   203      27.074  32.260  22.910  0.00  0.00
ATOM   3212  H   ASP   203      27.036  31.669  23.729  0.00  0.00
ATOM   3213  CA  ASP   203      27.968  33.368  22.966  0.00  0.00
ATOM   3214  HA  ASP   203      27.448  34.320  22.855  0.00  0.00
ATOM   3215  CB  ASP   203      28.508  33.384  24.418  0.00  0.00
ATOM   3216  HB2 ASP   203      27.654  33.220  25.076  0.00  0.00
ATOM   3217  HB3 ASP   203      29.305  32.650  24.534  0.00  0.00
ATOM   3218  CG  ASP   203      28.980  34.773  24.889  0.00  0.00
ATOM   3219  OD1 ASP   203      30.134  34.800  25.334  0.00  0.00
ATOM   3220  OD2 ASP   203      28.202  35.759  24.858  0.00  0.00
ATOM   3221  C   ASP   203      29.027  33.284  21.900  0.00  0.00
ATOM   3222  O   ASP   203      29.439  34.305  21.340  0.00  0.00
ATOM   3223  N   THR   204      29.419  32.065  21.626  0.00  0.00
ATOM   3224  H   THR   204      29.031  31.305  22.167  0.00  0.00
ATOM   3225  CA  THR   204      30.401  31.699  20.588  0.00  0.00
ATOM   3226  HA  THR   204      31.152  32.490  20.539  0.00  0.00
ATOM   3227  CB  THR   204      31.168  30.398  20.850  0.00  0.00
ATOM   3228  HB  THR   204      31.885  30.123  20.077  0.00  0.00
ATOM   3229  CG2 THR   204      32.053  30.434  22.134  0.00  0.00
ATOM   3230 1HG2 THR   204      31.525  30.635  23.067  0.00  0.00
ATOM   3231 2HG2 THR   204      32.510  29.450  22.235  0.00  0.00
ATOM   3232 3HG2 THR   204      32.802  31.224  22.078  0.00  0.00
ATOM   3233  OG1 THR   204      30.349  29.213  21.022  0.00  0.00
ATOM   3234  HG1 THR   204      29.830  29.363  21.816  0.00  0.00
ATOM   3235  C   THR   204      29.719  31.515  19.214  0.00  0.00
ATOM   3236  O   THR   204      30.424  31.339  18.259  0.00  0.00
ATOM   3237  N   ASN   205      28.385  31.433  19.139  0.00  0.00
ATOM   3238  H   ASN   205      27.893  31.669  19.989  0.00  0.00
ATOM   3239  CA  ASN   205      27.707  31.607  17.843  0.00  0.00
ATOM   3240  HA  ASN   205      28.268  30.959  17.169  0.00  0.00
ATOM   3241  CB  ASN   205      26.265  31.058  17.917  0.00  0.00
ATOM   3242  HB2 ASN   205      26.242  30.009  18.213  0.00  0.00
ATOM   3243  HB3 ASN   205      25.771  31.667  18.674  0.00  0.00
ATOM   3244  CG  ASN   205      25.602  31.311  16.614  0.00  0.00
ATOM   3245  OD1 ASN   205      25.323  32.449  16.252  0.00  0.00
ATOM   3246  ND2 ASN   205      25.387  30.235  15.887  0.00  0.00
ATOM   3247 1HD2 ASN   205      24.899  30.368  15.013  0.00  0.00
ATOM   3248 2HD2 ASN   205      25.348  29.350  16.371  0.00  0.00
ATOM   3249  C   ASN   205      27.820  33.075  17.441  0.00  0.00
ATOM   3250  O   ASN   205      27.745  33.956  18.268  0.00  0.00
ATOM   3251  N   PRO   206      28.010  33.418  16.161  0.00  0.00
ATOM   3252  CD  PRO   206      28.507  32.545  15.111  0.00  0.00
ATOM   3253  HD2 PRO   206      27.711  31.837  14.877  0.00  0.00
ATOM   3254  HD3 PRO   206      29.412  32.076  15.497  0.00  0.00
ATOM   3255  CG  PRO   206      28.783  33.454  13.906  0.00  0.00
ATOM   3256  HG2 PRO   206      27.908  33.457  13.257  0.00  0.00
ATOM   3257  HG3 PRO   206      29.679  33.120  13.383  0.00  0.00
ATOM   3258  CB  PRO   206      29.078  34.866  14.511  0.00  0.00
ATOM   3259  HB2 PRO   206      30.084  34.864  14.929  0.00  0.00
ATOM   3260  HB3 PRO   206      28.881  35.719  13.860  0.00  0.00
ATOM   3261  CA  PRO   206      28.169  34.884  15.757  0.00  0.00
ATOM   3262  HA  PRO   206      28.606  35.398  16.613  0.00  0.00
ATOM   3263  C   PRO   206      26.906  35.690  15.405  0.00  0.00
ATOM   3264  O   PRO   206      26.940  36.950  15.524  0.00  0.00
ATOM   3265  N   LEU   207      25.783  35.042  15.189  0.00  0.00
ATOM   3266  H   LEU   207      25.892  34.039  15.128  0.00  0.00
ATOM   3267  CA  LEU   207      24.583  35.701  14.810  0.00  0.00
ATOM   3268  HA  LEU   207      24.775  36.769  14.708  0.00  0.00
ATOM   3269  CB  LEU   207      24.205  35.158  13.398  0.00  0.00
ATOM   3270  HB2 LEU   207      23.568  35.923  12.954  0.00  0.00
ATOM   3271  HB3 LEU   207      25.087  35.258  12.766  0.00  0.00
ATOM   3272  CG  LEU   207      23.612  33.766  13.330  0.00  0.00
ATOM   3273  HG  LEU   207      23.615  33.414  14.363  0.00  0.00
ATOM   3274  CD1 LEU   207      22.179  33.780  12.712  0.00  0.00
ATOM   3275 1HD1 LEU   207      21.782  32.796  12.959  0.00  0.00
ATOM   3276 2HD1 LEU   207      21.573  34.546  13.198  0.00  0.00
ATOM   3277 3HD1 LEU   207      22.133  34.017  11.649  0.00  0.00
ATOM   3278  CD2 LEU   207      24.518  32.980  12.374  0.00  0.00
ATOM   3279 1HD2 LEU   207      24.348  33.388  11.377  0.00  0.00
ATOM   3280 2HD2 LEU   207      25.571  33.054  12.641  0.00  0.00
ATOM   3281 3HD2 LEU   207      24.099  31.974  12.395  0.00  0.00
ATOM   3282  C   LEU   207      23.410  35.619  15.760  0.00  0.00
ATOM   3283  O   LEU   207      22.465  36.419  15.634  0.00  0.00
ATOM   3284  N   LEU   208      23.411  34.724  16.700  0.00  0.00
ATOM   3285  H   LEU   208      24.223  34.124  16.666  0.00  0.00
ATOM   3286  CA  LEU   208      22.485  34.541  17.811  0.00  0.00
ATOM   3287  HA  LEU   208      21.484  34.840  17.498  0.00  0.00
ATOM   3288  CB  LEU   208      22.317  33.039  18.168  0.00  0.00
ATOM   3289  HB2 LEU   208      23.140  32.613  18.741  0.00  0.00
ATOM   3290  HB3 LEU   208      21.404  33.004  18.763  0.00  0.00
ATOM   3291  CG  LEU   208      22.004  32.131  17.028  0.00  0.00
ATOM   3292  HG  LEU   208      22.750  32.161  16.234  0.00  0.00
ATOM   3293  CD1 LEU   208      21.934  30.676  17.470  0.00  0.00
ATOM   3294 1HD1 LEU   208      21.428  29.958  16.824  0.00  0.00
ATOM   3295 2HD1 LEU   208      22.874  30.168  17.679  0.00  0.00
ATOM   3296 3HD1 LEU   208      21.442  30.655  18.443  0.00  0.00
ATOM   3297  CD2 LEU   208      20.660  32.439  16.395  0.00  0.00
ATOM   3298 1HD2 LEU   208      19.859  32.349  17.127  0.00  0.00
ATOM   3299 2HD2 LEU   208      20.630  33.469  16.038  0.00  0.00
ATOM   3300 3HD2 LEU   208      20.421  31.682  15.647  0.00  0.00
ATOM   3301  C   LEU   208      22.777  35.405  19.051  0.00  0.00
ATOM   3302  O   LEU   208      23.889  35.795  19.341  0.00  0.00
ATOM   3303  N   GLY   209      21.724  35.678  19.788  0.00  0.00
ATOM   3304  H   GLY   209      20.816  35.390  19.453  0.00  0.00
ATOM   3305  CA  GLY   209      21.739  36.441  21.064  0.00  0.00
ATOM   3306  HA2 GLY   209      20.863  36.126  21.630  0.00  0.00
ATOM   3307  HA3 GLY   209      22.693  36.258  21.559  0.00  0.00
ATOM   3308  C   GLY   209      21.463  37.991  21.004  0.00  0.00
ATOM   3309  O   GLY   209      21.239  38.539  19.959  0.00  0.00
ATOM   3310  N   ALA   210      21.258  38.543  22.184  0.00  0.00
ATOM   3311  H   ALA   210      21.188  37.917  22.974  0.00  0.00
ATOM   3312  CA  ALA   210      20.938  39.912  22.476  0.00  0.00
ATOM   3313  HA  ALA   210      21.295  40.506  21.634  0.00  0.00
ATOM   3314  CB  ALA   210      19.442  40.000  22.595  0.00  0.00
ATOM   3315  HB1 ALA   210      19.252  41.064  22.736  0.00  0.00
ATOM   3316  HB2 ALA   210      18.973  39.552  21.719  0.00  0.00
ATOM   3317  HB3 ALA   210      19.177  39.593  23.570  0.00  0.00
ATOM   3318  C   ALA   210      21.554  40.552  23.729  0.00  0.00
ATOM   3319  O   ALA   210      21.502  41.782  23.840  0.00  0.00
ATOM   3320  N   GLY   211      22.291  39.755  24.523  0.00  0.00
ATOM   3321  H   GLY   211      22.113  38.761  24.488  0.00  0.00
ATOM   3322  CA  GLY   211      23.185  40.246  25.590  0.00  0.00
ATOM   3323  HA2 GLY   211      24.080  39.622  25.580  0.00  0.00
ATOM   3324  HA3 GLY   211      23.536  41.263  25.415  0.00  0.00
ATOM   3325  C   GLY   211      22.440  40.332  26.917  0.00  0.00
ATOM   3326  O   GLY   211      22.233  41.390  27.529  0.00  0.00
ATOM   3327  N   LYS   212      21.981  39.128  27.276  0.00  0.00
ATOM   3328  H   LYS   212      22.358  38.411  26.674  0.00  0.00
ATOM   3329  CA  LYS   212      21.211  38.895  28.528  0.00  0.00
ATOM   3330  HA  LYS   212      20.298  39.490  28.497  0.00  0.00
ATOM   3331  CB  LYS   212      20.899  37.324  28.574  0.00  0.00
ATOM   3332  HB2 LYS   212      20.379  36.975  27.682  0.00  0.00
ATOM   3333  HB3 LYS   212      21.848  36.791  28.627  0.00  0.00
ATOM   3334  CG  LYS   212      19.955  37.036  29.755  0.00  0.00
ATOM   3335  HG2 LYS   212      20.336  37.339  30.729  0.00  0.00
ATOM   3336  HG3 LYS   212      19.069  37.498  29.318  0.00  0.00
ATOM   3337  CD  LYS   212      19.654  35.525  29.633  0.00  0.00
ATOM   3338  HD2 LYS   212      19.321  35.189  28.651  0.00  0.00
ATOM   3339  HD3 LYS   212      20.507  34.899  29.895  0.00  0.00
ATOM   3340  CE  LYS   212      18.541  35.118  30.616  0.00  0.00
ATOM   3341  HE2 LYS   212      18.821  35.345  31.646  0.00  0.00
ATOM   3342  HE3 LYS   212      17.603  35.647  30.445  0.00  0.00
ATOM   3343  NZ  LYS   212      18.277  33.704  30.422  0.00  0.00
ATOM   3344  HZ1 LYS   212      17.537  33.365  31.021  0.00  0.00
ATOM   3345  HZ2 LYS   212      17.991  33.473  29.482  0.00  0.00
ATOM   3346  HZ3 LYS   212      19.105  33.145  30.573  0.00  0.00
ATOM   3347  C   LYS   212      21.963  39.369  29.765  0.00  0.00
ATOM   3348  O   LYS   212      21.289  39.691  30.752  0.00  0.00
ATOM   3349  N   PHE   213      23.293  39.294  29.864  0.00  0.00
ATOM   3350  H   PHE   213      23.806  39.015  29.040  0.00  0.00
ATOM   3351  CA  PHE   213      24.049  39.447  31.087  0.00  0.00
ATOM   3352  HA  PHE   213      23.479  39.964  31.859  0.00  0.00
ATOM   3353  CB  PHE   213      24.474  38.083  31.602  0.00  0.00
ATOM   3354  HB2 PHE   213      24.678  37.416  30.764  0.00  0.00
ATOM   3355  HB3 PHE   213      25.313  38.188  32.289  0.00  0.00
ATOM   3356  CG  PHE   213      23.412  37.435  32.456  0.00  0.00
ATOM   3357  CD1 PHE   213      22.576  36.466  31.888  0.00  0.00
ATOM   3358  HD1 PHE   213      22.569  36.124  30.863  0.00  0.00
ATOM   3359  CE1 PHE   213      21.654  35.861  32.785  0.00  0.00
ATOM   3360  HE1 PHE   213      21.043  35.163  32.231  0.00  0.00
ATOM   3361  CZ  PHE   213      21.522  36.207  34.093  0.00  0.00
ATOM   3362  HZ  PHE   213      20.755  35.745  34.697  0.00  0.00
ATOM   3363  CE2 PHE   213      22.378  37.185  34.610  0.00  0.00
ATOM   3364  HE2 PHE   213      22.306  37.384  35.669  0.00  0.00
ATOM   3365  CD2 PHE   213      23.327  37.797  33.820  0.00  0.00
ATOM   3366  HD2 PHE   213      24.071  38.433  34.276  0.00  0.00
ATOM   3367  C   PHE   213      25.268  40.337  30.886  0.00  0.00
ATOM   3368  O   PHE   213      26.033  40.268  29.931  0.00  0.00
ATOM   3369  N   ALA   214      25.409  41.305  31.825  0.00  0.00
ATOM   3370  H   ALA   214      24.760  41.341  32.599  0.00  0.00
ATOM   3371  CA  ALA   214      26.256  42.474  31.624  0.00  0.00
ATOM   3372  HA  ALA   214      26.413  42.637  30.557  0.00  0.00
ATOM   3373  CB  ALA   214      25.632  43.644  32.331  0.00  0.00
ATOM   3374  HB1 ALA   214      24.648  43.781  31.881  0.00  0.00
ATOM   3375  HB2 ALA   214      25.484  43.442  33.391  0.00  0.00
ATOM   3376  HB3 ALA   214      26.233  44.547  32.221  0.00  0.00
ATOM   3377  C   ALA   214      27.617  42.223  32.256  0.00  0.00
ATOM   3378  O   ALA   214      27.628  41.810  33.431  0.00  0.00
ATOM   3379  N   THR   215      28.775  42.596  31.578  0.00  0.00
ATOM   3380  H   THR   215      28.727  42.885  30.611  0.00  0.00
ATOM   3381  CA  THR   215      30.070  42.523  32.339  0.00  0.00
ATOM   3382  HA  THR   215      30.208  41.525  32.753  0.00  0.00
ATOM   3383  CB  THR   215      31.370  42.875  31.452  0.00  0.00
ATOM   3384  HB  THR   215      31.451  43.901  31.093  0.00  0.00
ATOM   3385  CG2 THR   215      32.603  42.415  32.264  0.00  0.00
ATOM   3386 1HG2 THR   215      33.532  42.605  31.725  0.00  0.00
ATOM   3387 2HG2 THR   215      32.659  42.931  33.223  0.00  0.00
ATOM   3388 3HG2 THR   215      32.507  41.370  32.557  0.00  0.00
ATOM   3389  OG1 THR   215      31.502  42.057  30.226  0.00  0.00
ATOM   3390  HG1 THR   215      30.853  42.358  29.586  0.00  0.00
ATOM   3391  C   THR   215      29.953  43.585  33.490  0.00  0.00
ATOM   3392  O   THR   215      29.419  44.705  33.206  0.00  0.00
ATOM   3393  N   ASP   216      30.461  43.321  34.693  0.00  0.00
ATOM   3394  H   ASP   216      30.855  42.403  34.840  0.00  0.00
ATOM   3395  CA  ASP   216      30.694  44.332  35.767  0.00  0.00
ATOM   3396  HA  ASP   216      29.847  45.004  35.902  0.00  0.00
ATOM   3397  CB  ASP   216      30.752  43.627  37.139  0.00  0.00
ATOM   3398  HB2 ASP   216      29.744  43.245  37.304  0.00  0.00
ATOM   3399  HB3 ASP   216      31.540  42.878  37.049  0.00  0.00
ATOM   3400  CG  ASP   216      31.134  44.502  38.314  0.00  0.00
ATOM   3401  OD1 ASP   216      30.742  44.119  39.431  0.00  0.00
ATOM   3402  OD2 ASP   216      31.663  45.631  38.100  0.00  0.00
ATOM   3403  C   ASP   216      32.000  45.068  35.407  0.00  0.00
ATOM   3404  O   ASP   216      33.073  44.470  35.417  0.00  0.00
ATOM   3405  N   PRO   217      32.034  46.402  35.154  0.00  0.00
ATOM   3406  CD  PRO   217      30.865  47.315  34.993  0.00  0.00
ATOM   3407  HD2 PRO   217      30.659  47.762  35.965  0.00  0.00
ATOM   3408  HD3 PRO   217      29.983  46.853  34.552  0.00  0.00
ATOM   3409  CG  PRO   217      31.503  48.457  34.170  0.00  0.00
ATOM   3410  HG2 PRO   217      31.001  49.409  34.349  0.00  0.00
ATOM   3411  HG3 PRO   217      31.416  48.184  33.119  0.00  0.00
ATOM   3412  CB  PRO   217      32.961  48.575  34.518  0.00  0.00
ATOM   3413  HB2 PRO   217      33.448  48.955  33.619  0.00  0.00
ATOM   3414  HB3 PRO   217      33.217  49.149  35.409  0.00  0.00
ATOM   3415  CA  PRO   217      33.247  47.079  34.706  0.00  0.00
ATOM   3416  HA  PRO   217      33.442  46.629  33.734  0.00  0.00
ATOM   3417  C   PRO   217      34.504  46.913  35.559  0.00  0.00
ATOM   3418  O   PRO   217      35.572  47.053  35.031  0.00  0.00
ATOM   3419  N   ALA   218      34.421  46.450  36.853  0.00  0.00
ATOM   3420  H   ALA   218      33.505  46.406  37.278  0.00  0.00
ATOM   3421  CA  ALA   218      35.672  46.213  37.592  0.00  0.00
ATOM   3422  HA  ALA   218      36.276  47.111  37.456  0.00  0.00
ATOM   3423  CB  ALA   218      35.417  46.039  39.030  0.00  0.00
ATOM   3424  HB1 ALA   218      34.853  46.857  39.478  0.00  0.00
ATOM   3425  HB2 ALA   218      34.740  45.192  39.140  0.00  0.00
ATOM   3426  HB3 ALA   218      36.253  45.696  39.639  0.00  0.00
ATOM   3427  C   ALA   218      36.498  45.070  37.020  0.00  0.00
ATOM   3428  O   ALA   218      37.762  45.098  36.935  0.00  0.00
ATOM   3429  N   VAL   219      35.843  44.081  36.390  0.00  0.00
ATOM   3430  H   VAL   219      34.834  44.099  36.372  0.00  0.00
ATOM   3431  CA  VAL   219      36.464  43.024  35.615  0.00  0.00
ATOM   3432  HA  VAL   219      37.194  42.614  36.312  0.00  0.00
ATOM   3433  CB  VAL   219      35.454  41.918  35.221  0.00  0.00
ATOM   3434  HB  VAL   219      34.892  42.460  34.460  0.00  0.00
ATOM   3435  CG1 VAL   219      36.217  40.626  34.792  0.00  0.00
ATOM   3436 1HG1 VAL   219      36.900  40.428  35.619  0.00  0.00
ATOM   3437 2HG1 VAL   219      35.443  39.921  34.489  0.00  0.00
ATOM   3438 3HG1 VAL   219      36.781  40.926  33.910  0.00  0.00
ATOM   3439  CG2 VAL   219      34.481  41.479  36.321  0.00  0.00
ATOM   3440 1HG2 VAL   219      35.009  41.022  37.157  0.00  0.00
ATOM   3441 2HG2 VAL   219      33.944  42.370  36.646  0.00  0.00
ATOM   3442 3HG2 VAL   219      33.802  40.701  35.971  0.00  0.00
ATOM   3443  C   VAL   219      37.037  43.520  34.296  0.00  0.00
ATOM   3444  O   VAL   219      38.138  43.195  33.897  0.00  0.00
ATOM   3445  N   THR   220      36.326  44.392  33.631  0.00  0.00
ATOM   3446  H   THR   220      35.450  44.770  33.962  0.00  0.00
ATOM   3447  CA  THR   220      36.824  45.072  32.441  0.00  0.00
ATOM   3448  HA  THR   220      37.190  44.306  31.758  0.00  0.00
ATOM   3449  CB  THR   220      35.698  45.852  31.711  0.00  0.00
ATOM   3450  HB  THR   220      35.449  46.715  32.328  0.00  0.00
ATOM   3451  CG2 THR   220      35.954  46.179  30.271  0.00  0.00
ATOM   3452 1HG2 THR   220      35.641  45.377  29.603  0.00  0.00
ATOM   3453 2HG2 THR   220      35.258  46.941  29.921  0.00  0.00
ATOM   3454 3HG2 THR   220      36.984  46.486  30.084  0.00  0.00
ATOM   3455  OG1 THR   220      34.524  45.053  31.636  0.00  0.00
ATOM   3456  HG1 THR   220      34.758  44.457  30.922  0.00  0.00
ATOM   3457  C   THR   220      38.034  45.969  32.775  0.00  0.00
ATOM   3458  O   THR   220      39.048  45.828  32.030  0.00  0.00
ATOM   3459  N   LEU   221      38.030  46.773  33.852  0.00  0.00
ATOM   3460  H   LEU   221      37.114  47.023  34.196  0.00  0.00
ATOM   3461  CA  LEU   221      39.216  47.564  34.221  0.00  0.00
ATOM   3462  HA  LEU   221      39.530  48.086  33.317  0.00  0.00
ATOM   3463  CB  LEU   221      38.791  48.641  35.265  0.00  0.00
ATOM   3464  HB2 LEU   221      38.038  49.269  34.791  0.00  0.00
ATOM   3465  HB3 LEU   221      38.358  48.048  36.070  0.00  0.00
ATOM   3466  CG  LEU   221      39.813  49.538  35.928  0.00  0.00
ATOM   3467  HG  LEU   221      40.616  48.928  36.341  0.00  0.00
ATOM   3468  CD1 LEU   221      40.495  50.536  34.942  0.00  0.00
ATOM   3469 1HD1 LEU   221      39.651  51.111  34.563  0.00  0.00
ATOM   3470 2HD1 LEU   221      41.139  51.299  35.378  0.00  0.00
ATOM   3471 3HD1 LEU   221      41.162  50.022  34.249  0.00  0.00
ATOM   3472  CD2 LEU   221      39.278  50.398  37.014  0.00  0.00
ATOM   3473 1HD2 LEU   221      40.091  50.897  37.542  0.00  0.00
ATOM   3474 2HD2 LEU   221      38.560  51.108  36.604  0.00  0.00
ATOM   3475 3HD2 LEU   221      38.710  49.888  37.791  0.00  0.00
ATOM   3476  C   LEU   221      40.373  46.780  34.735  0.00  0.00
ATOM   3477  O   LEU   221      41.472  47.133  34.395  0.00  0.00
ATOM   3478  N   ALA   222      40.171  45.739  35.568  0.00  0.00
ATOM   3479  H   ALA   222      39.263  45.506  35.944  0.00  0.00
ATOM   3480  CA  ALA   222      41.173  44.772  35.976  0.00  0.00
ATOM   3481  HA  ALA   222      41.979  45.276  36.509  0.00  0.00
ATOM   3482  CB  ALA   222      40.593  43.805  36.978  0.00  0.00
ATOM   3483  HB1 ALA   222      41.336  43.197  37.495  0.00  0.00
ATOM   3484  HB2 ALA   222      40.068  44.301  37.793  0.00  0.00
ATOM   3485  HB3 ALA   222      39.829  43.229  36.454  0.00  0.00
ATOM   3486  C   ALA   222      41.739  44.051  34.724  0.00  0.00
ATOM   3487  O   ALA   222      42.937  43.923  34.699  0.00  0.00
ATOM   3488  N   HIS   223      40.942  43.737  33.662  0.00  0.00
ATOM   3489  H   HIS   223      39.945  43.815  33.802  0.00  0.00
ATOM   3490  CA  HIS   223      41.422  42.965  32.559  0.00  0.00
ATOM   3491  HA  HIS   223      41.920  42.042  32.852  0.00  0.00
ATOM   3492  CB  HIS   223      40.333  42.418  31.675  0.00  0.00
ATOM   3493  HB2 HIS   223      39.672  41.902  32.373  0.00  0.00
ATOM   3494  HB3 HIS   223      39.822  43.228  31.156  0.00  0.00
ATOM   3495  CG  HIS   223      40.846  41.409  30.633  0.00  0.00
ATOM   3496  ND1 HIS   223      40.592  40.016  30.497  0.00  0.00
ATOM   3497  CE1 HIS   223      41.174  39.599  29.333  0.00  0.00
ATOM   3498  HE1 HIS   223      40.953  38.750  28.703  0.00  0.00
ATOM   3499  NE2 HIS   223      41.871  40.567  28.759  0.00  0.00
ATOM   3500  CD2 HIS   223      41.609  41.710  29.545  0.00  0.00
ATOM   3501  HD2 HIS   223      41.922  42.724  29.347  0.00  0.00
ATOM   3502  C   HIS   223      42.426  43.937  31.740  0.00  0.00
ATOM   3503  O   HIS   223      43.507  43.508  31.245  0.00  0.00
ATOM   3504  N   GLU   224      42.041  45.197  31.517  0.00  0.00
ATOM   3505  H   GLU   224      41.171  45.566  31.873  0.00  0.00
ATOM   3506  CA  GLU   224      43.057  46.119  30.941  0.00  0.00
ATOM   3507  HA  GLU   224      43.426  45.722  29.994  0.00  0.00
ATOM   3508  CB  GLU   224      42.423  47.488  30.578  0.00  0.00
ATOM   3509  HB2 GLU   224      41.725  47.921  31.294  0.00  0.00
ATOM   3510  HB3 GLU   224      43.173  48.256  30.388  0.00  0.00
ATOM   3511  CG  GLU   224      41.632  47.314  29.257  0.00  0.00
ATOM   3512  HG2 GLU   224      41.148  46.337  29.277  0.00  0.00
ATOM   3513  HG3 GLU   224      40.980  48.185  29.187  0.00  0.00
ATOM   3514  CD  GLU   224      42.660  47.336  28.068  0.00  0.00
ATOM   3515  OE1 GLU   224      42.919  46.326  27.388  0.00  0.00
ATOM   3516  OE2 GLU   224      43.318  48.375  27.859  0.00  0.00
ATOM   3517  C   GLU   224      44.282  46.393  31.879  0.00  0.00
ATOM   3518  O   GLU   224      45.375  46.531  31.399  0.00  0.00
ATOM   3519  N   LEU   225      44.114  46.358  33.185  0.00  0.00
ATOM   3520  H   LEU   225      43.198  46.155  33.563  0.00  0.00
ATOM   3521  CA  LEU   225      45.108  46.711  34.121  0.00  0.00
ATOM   3522  HA  LEU   225      45.689  47.523  33.686  0.00  0.00
ATOM   3523  CB  LEU   225      44.480  47.077  35.453  0.00  0.00
ATOM   3524  HB2 LEU   225      43.651  47.780  35.375  0.00  0.00
ATOM   3525  HB3 LEU   225      44.058  46.140  35.816  0.00  0.00
ATOM   3526  CG  LEU   225      45.485  47.509  36.577  0.00  0.00
ATOM   3527  HG  LEU   225      46.225  46.767  36.874  0.00  0.00
ATOM   3528  CD1 LEU   225      46.239  48.782  36.163  0.00  0.00
ATOM   3529 1HD1 LEU   225      46.967  49.074  36.920  0.00  0.00
ATOM   3530 2HD1 LEU   225      46.789  48.664  35.229  0.00  0.00
ATOM   3531 3HD1 LEU   225      45.535  49.604  36.033  0.00  0.00
ATOM   3532  CD2 LEU   225      44.920  47.794  38.014  0.00  0.00
ATOM   3533 1HD2 LEU   225      45.727  47.862  38.743  0.00  0.00
ATOM   3534 2HD2 LEU   225      44.280  48.674  38.065  0.00  0.00
ATOM   3535 3HD2 LEU   225      44.310  46.942  38.311  0.00  0.00
ATOM   3536  C   LEU   225      46.205  45.590  34.213  0.00  0.00
ATOM   3537  O   LEU   225      47.373  45.856  34.282  0.00  0.00
ATOM   3538  N   ILE   226      45.744  44.333  34.031  0.00  0.00
ATOM   3539  H   ILE   226      44.749  44.156  34.025  0.00  0.00
ATOM   3540  CA  ILE   226      46.681  43.233  33.873  0.00  0.00
ATOM   3541  HA  ILE   226      47.388  43.344  34.695  0.00  0.00
ATOM   3542  CB  ILE   226      45.915  41.863  34.143  0.00  0.00
ATOM   3543  HB  ILE   226      45.015  41.827  33.528  0.00  0.00
ATOM   3544  CG2 ILE   226      46.835  40.659  33.773  0.00  0.00
ATOM   3545 1HG2 ILE   226      46.941  40.670  32.689  0.00  0.00
ATOM   3546 2HG2 ILE   226      47.846  40.754  34.170  0.00  0.00
ATOM   3547 3HG2 ILE   226      46.447  39.690  34.086  0.00  0.00
ATOM   3548  CG1 ILE   226      45.459  41.749  35.617  0.00  0.00
ATOM   3549 2HG1 ILE   226      46.378  41.425  36.106  0.00  0.00
ATOM   3550 3HG1 ILE   226      45.245  42.689  36.126  0.00  0.00
ATOM   3551  CD1 ILE   226      44.475  40.656  35.814  0.00  0.00
ATOM   3552 1HD1 ILE   226      44.290  40.432  36.864  0.00  0.00
ATOM   3553 2HD1 ILE   226      43.585  40.843  35.215  0.00  0.00
ATOM   3554 3HD1 ILE   226      44.931  39.740  35.438  0.00  0.00
ATOM   3555  C   ILE   226      47.527  43.177  32.580  0.00  0.00
ATOM   3556  O   ILE   226      48.704  42.806  32.673  0.00  0.00
ATOM   3557  N   HIS   227      47.045  43.672  31.424  0.00  0.00
ATOM   3558  H   HIS   227      46.102  44.026  31.354  0.00  0.00
ATOM   3559  CA  HIS   227      48.023  43.823  30.269  0.00  0.00
ATOM   3560  HA  HIS   227      48.618  42.917  30.150  0.00  0.00
ATOM   3561  CB  HIS   227      47.112  43.967  29.020  0.00  0.00
ATOM   3562  HB2 HIS   227      46.427  44.799  29.185  0.00  0.00
ATOM   3563  HB3 HIS   227      47.747  44.372  28.232  0.00  0.00
ATOM   3564  CG  HIS   227      46.514  42.625  28.605  0.00  0.00
ATOM   3565  ND1 HIS   227      47.181  41.448  28.274  0.00  0.00
ATOM   3566  CE1 HIS   227      46.238  40.596  27.946  0.00  0.00
ATOM   3567  HE1 HIS   227      46.469  39.604  27.585  0.00  0.00
ATOM   3568  NE2 HIS   227      44.985  41.086  28.008  0.00  0.00
ATOM   3569  CD2 HIS   227      45.183  42.372  28.463  0.00  0.00
ATOM   3570  HD2 HIS   227      44.448  43.141  28.648  0.00  0.00
ATOM   3571  C   HIS   227      48.912  45.035  30.521  0.00  0.00
ATOM   3572  O   HIS   227      50.121  44.935  30.221  0.00  0.00
ATOM   3573  N   ALA   228      48.443  46.065  31.295  0.00  0.00
ATOM   3574  H   ALA   228      47.551  45.872  31.728  0.00  0.00
ATOM   3575  CA  ALA   228      49.329  47.155  31.737  0.00  0.00
ATOM   3576  HA  ALA   228      49.868  47.448  30.836  0.00  0.00
ATOM   3577  CB  ALA   228      48.575  48.343  32.296  0.00  0.00
ATOM   3578  HB1 ALA   228      48.078  48.158  33.248  0.00  0.00
ATOM   3579  HB2 ALA   228      49.305  49.092  32.604  0.00  0.00
ATOM   3580  HB3 ALA   228      47.896  48.713  31.527  0.00  0.00
ATOM   3581  C   ALA   228      50.433  46.698  32.649  0.00  0.00
ATOM   3582  O   ALA   228      51.548  47.060  32.285  0.00  0.00
ATOM   3583  N   GLY   229      50.041  45.803  33.641  0.00  0.00
ATOM   3584  H   GLY   229      49.053  45.746  33.847  0.00  0.00
ATOM   3585  CA  GLY   229      50.955  45.172  34.565  0.00  0.00
ATOM   3586  HA2 GLY   229      51.433  45.871  35.250  0.00  0.00
ATOM   3587  HA3 GLY   229      50.418  44.391  35.102  0.00  0.00
ATOM   3588  C   GLY   229      52.066  44.366  33.759  0.00  0.00
ATOM   3589  O   GLY   229      53.205  44.541  34.135  0.00  0.00
ATOM   3590  N   HIS   230      51.717  43.754  32.636  0.00  0.00
ATOM   3591  H   HIS   230      50.743  43.596  32.417  0.00  0.00
ATOM   3592  CA  HIS   230      52.763  43.096  31.868  0.00  0.00
ATOM   3593  HA  HIS   230      53.350  42.527  32.588  0.00  0.00
ATOM   3594  CB  HIS   230      52.103  42.141  30.989  0.00  0.00
ATOM   3595  HB2 HIS   230      51.257  42.574  30.455  0.00  0.00
ATOM   3596  HB3 HIS   230      52.876  41.786  30.308  0.00  0.00
ATOM   3597  CG  HIS   230      51.607  40.887  31.759  0.00  0.00
ATOM   3598  ND1 HIS   230      50.520  40.749  32.558  0.00  0.00
ATOM   3599  HD1 HIS   230      49.737  41.374  32.676  0.00  0.00
ATOM   3600  CE1 HIS   230      50.564  39.457  32.951  0.00  0.00
ATOM   3601  HE1 HIS   230      49.839  39.011  33.617  0.00  0.00
ATOM   3602  NE2 HIS   230      51.584  38.780  32.512  0.00  0.00
ATOM   3603  CD2 HIS   230      52.273  39.726  31.757  0.00  0.00
ATOM   3604  HD2 HIS   230      53.231  39.544  31.293  0.00  0.00
ATOM   3605  C   HIS   230      53.715  44.030  31.068  0.00  0.00
ATOM   3606  O   HIS   230      54.897  43.756  31.043  0.00  0.00
ATOM   3607  N   ARG   231      53.164  45.096  30.496  0.00  0.00
ATOM   3608  H   ARG   231      52.210  45.262  30.779  0.00  0.00
ATOM   3609  CA  ARG   231      53.886  46.192  29.890  0.00  0.00
ATOM   3610  HA  ARG   231      54.636  45.761  29.228  0.00  0.00
ATOM   3611  CB  ARG   231      52.846  46.903  29.008  0.00  0.00
ATOM   3612  HB2 ARG   231      51.990  47.180  29.623  0.00  0.00
ATOM   3613  HB3 ARG   231      53.309  47.807  28.612  0.00  0.00
ATOM   3614  CG  ARG   231      52.397  46.090  27.843  0.00  0.00
ATOM   3615  HG2 ARG   231      53.261  45.809  27.239  0.00  0.00
ATOM   3616  HG3 ARG   231      51.866  45.218  28.222  0.00  0.00
ATOM   3617  CD  ARG   231      51.549  46.903  26.799  0.00  0.00
ATOM   3618  HD2 ARG   231      52.106  47.640  26.220  0.00  0.00
ATOM   3619  HD3 ARG   231      51.138  46.197  26.076  0.00  0.00
ATOM   3620  NE  ARG   231      50.444  47.752  27.409  0.00  0.00
ATOM   3621  HE  ARG   231      50.781  48.555  27.921  0.00  0.00
ATOM   3622  CZ  ARG   231      49.169  47.520  27.574  0.00  0.00
ATOM   3623  NH1 ARG   231      48.525  46.589  26.891  0.00  0.00
ATOM   3624 1HH1 ARG   231      49.070  45.969  26.310  0.00  0.00
ATOM   3625 2HH1 ARG   231      47.536  46.599  27.096  0.00  0.00
ATOM   3626  NH2 ARG   231      48.463  48.187  28.445  0.00  0.00
ATOM   3627 1HH2 ARG   231      48.954  48.951  28.886  0.00  0.00
ATOM   3628 2HH2 ARG   231      47.505  48.006  28.712  0.00  0.00
ATOM   3629  C   ARG   231      54.771  47.046  30.826  0.00  0.00
ATOM   3630  O   ARG   231      55.821  47.464  30.376  0.00  0.00
ATOM   3631  N   LEU   232      54.441  47.273  32.119  0.00  0.00
ATOM   3632  H   LEU   232      53.574  46.910  32.487  0.00  0.00
ATOM   3633  CA  LEU   232      55.381  47.953  33.048  0.00  0.00
ATOM   3634  HA  LEU   232      55.822  48.824  32.563  0.00  0.00
ATOM   3635  CB  LEU   232      54.507  48.390  34.238  0.00  0.00
ATOM   3636  HB2 LEU   232      53.945  47.552  34.652  0.00  0.00
ATOM   3637  HB3 LEU   232      55.214  48.677  35.016  0.00  0.00
ATOM   3638  CG  LEU   232      53.652  49.637  33.952  0.00  0.00
ATOM   3639  HG  LEU   232      53.104  49.481  33.023  0.00  0.00
ATOM   3640  CD1 LEU   232      52.593  49.817  35.015  0.00  0.00
ATOM   3641 1HD1 LEU   232      51.834  49.033  35.018  0.00  0.00
ATOM   3642 2HD1 LEU   232      53.022  50.034  35.994  0.00  0.00
ATOM   3643 3HD1 LEU   232      52.015  50.713  34.795  0.00  0.00
ATOM   3644  CD2 LEU   232      54.507  50.948  33.819  0.00  0.00
ATOM   3645 1HD2 LEU   232      53.870  51.666  33.302  0.00  0.00
ATOM   3646 2HD2 LEU   232      54.769  51.379  34.785  0.00  0.00
ATOM   3647 3HD2 LEU   232      55.392  50.737  33.219  0.00  0.00
ATOM   3648  C   LEU   232      56.520  47.141  33.611  0.00  0.00
ATOM   3649  O   LEU   232      57.525  47.792  33.890  0.00  0.00
ATOM   3650  N   TYR   233      56.345  45.793  33.713  0.00  0.00
ATOM   3651  H   TYR   233      55.417  45.399  33.658  0.00  0.00
ATOM   3652  CA  TYR   233      57.395  44.834  33.987  0.00  0.00
ATOM   3653  HA  TYR   233      58.089  45.312  34.680  0.00  0.00
ATOM   3654  CB  TYR   233      56.816  43.676  34.803  0.00  0.00
ATOM   3655  HB2 TYR   233      55.848  43.405  34.382  0.00  0.00
ATOM   3656  HB3 TYR   233      57.412  42.767  34.717  0.00  0.00
ATOM   3657  CG  TYR   233      56.660  44.001  36.269  0.00  0.00
ATOM   3658  CD1 TYR   233      55.433  44.526  36.600  0.00  0.00
ATOM   3659  HD1 TYR   233      54.526  44.418  36.025  0.00  0.00
ATOM   3660  CE1 TYR   233      55.209  45.101  37.854  0.00  0.00
ATOM   3661  HE1 TYR   233      54.237  45.500  38.101  0.00  0.00
ATOM   3662  CZ  TYR   233      56.210  44.985  38.871  0.00  0.00
ATOM   3663  OH  TYR   233      56.040  45.582  40.081  0.00  0.00
ATOM   3664  HH  TYR   233      55.329  46.227  40.093  0.00  0.00
ATOM   3665  CE2 TYR   233      57.440  44.390  38.490  0.00  0.00
ATOM   3666  HE2 TYR   233      58.274  44.351  39.176  0.00  0.00
ATOM   3667  CD2 TYR   233      57.704  44.003  37.231  0.00  0.00
ATOM   3668  HD2 TYR   233      58.714  43.815  36.896  0.00  0.00
ATOM   3669  C   TYR   233      58.267  44.350  32.800  0.00  0.00
ATOM   3670  O   TYR   233      59.181  43.580  32.985  0.00  0.00
ATOM   3671  N   GLY   234      57.982  44.787  31.602  0.00  0.00
ATOM   3672  H   GLY   234      57.236  45.460  31.501  0.00  0.00
ATOM   3673  CA  GLY   234      58.645  44.367  30.328  0.00  0.00
ATOM   3674  HA2 GLY   234      58.037  44.880  29.584  0.00  0.00
ATOM   3675  HA3 GLY   234      59.595  44.841  30.082  0.00  0.00
ATOM   3676  C   GLY   234      58.482  42.909  29.959  0.00  0.00
ATOM   3677  O   GLY   234      59.405  42.389  29.355  0.00  0.00
ATOM   3678  N   ILE   235      57.443  42.192  30.470  0.00  0.00
ATOM   3679  H   ILE   235      56.798  42.717  31.044  0.00  0.00
ATOM   3680  CA  ILE   235      57.251  40.776  30.341  0.00  0.00
ATOM   3681  HA  ILE   235      58.151  40.415  29.843  0.00  0.00
ATOM   3682  CB  ILE   235      57.202  40.090  31.722  0.00  0.00
ATOM   3683  HB  ILE   235      57.138  39.018  31.541  0.00  0.00
ATOM   3684  CG2 ILE   235      58.575  40.204  32.487  0.00  0.00
ATOM   3685 1HG2 ILE   235      58.544  39.553  33.361  0.00  0.00
ATOM   3686 2HG2 ILE   235      59.350  39.849  31.808  0.00  0.00
ATOM   3687 3HG2 ILE   235      58.739  41.245  32.768  0.00  0.00
ATOM   3688  CG1 ILE   235      55.969  40.683  32.524  0.00  0.00
ATOM   3689 2HG1 ILE   235      56.001  41.758  32.695  0.00  0.00
ATOM   3690 3HG1 ILE   235      55.058  40.620  31.929  0.00  0.00
ATOM   3691  CD1 ILE   235      55.591  39.931  33.856  0.00  0.00
ATOM   3692 1HD1 ILE   235      54.681  40.414  34.213  0.00  0.00
ATOM   3693 2HD1 ILE   235      55.372  38.877  33.689  0.00  0.00
ATOM   3694 3HD1 ILE   235      56.424  40.078  34.545  0.00  0.00
ATOM   3695  C   ILE   235      56.066  40.409  29.327  0.00  0.00
ATOM   3696  O   ILE   235      55.644  39.266  29.355  0.00  0.00
ATOM   3697  N   ALA   236      55.578  41.403  28.493  0.00  0.00
ATOM   3698  H   ALA   236      55.940  42.332  28.656  0.00  0.00
ATOM   3699  CA  ALA   236      54.487  41.232  27.555  0.00  0.00
ATOM   3700  HA  ALA   236      53.871  40.606  28.200  0.00  0.00
ATOM   3701  CB  ALA   236      53.903  42.625  27.267  0.00  0.00
ATOM   3702  HB1 ALA   236      53.579  42.702  26.229  0.00  0.00
ATOM   3703  HB2 ALA   236      53.020  42.787  27.886  0.00  0.00
ATOM   3704  HB3 ALA   236      54.678  43.377  27.413  0.00  0.00
ATOM   3705  C   ALA   236      54.855  40.421  26.193  0.00  0.00
ATOM   3706  O   ALA   236      56.064  40.242  25.916  0.00  0.00
ATOM   3707  N   ILE   237      53.813  39.829  25.604  0.00  0.00
ATOM   3708  H   ILE   237      52.932  40.137  25.991  0.00  0.00
ATOM   3709  CA  ILE   237      53.916  38.937  24.433  0.00  0.00
ATOM   3710  HA  ILE   237      54.916  38.501  24.462  0.00  0.00
ATOM   3711  CB  ILE   237      53.005  37.689  24.568  0.00  0.00
ATOM   3712  HB  ILE   237      51.980  38.057  24.591  0.00  0.00
ATOM   3713  CG2 ILE   237      53.173  36.915  23.260  0.00  0.00
ATOM   3714 1HG2 ILE   237      52.663  35.958  23.365  0.00  0.00
ATOM   3715 2HG2 ILE   237      52.689  37.369  22.396  0.00  0.00
ATOM   3716 3HG2 ILE   237      54.238  36.710  23.151  0.00  0.00
ATOM   3717  CG1 ILE   237      52.987  36.711  25.754  0.00  0.00
ATOM   3718 2HG1 ILE   237      52.036  36.179  25.750  0.00  0.00
ATOM   3719 3HG1 ILE   237      53.808  36.004  25.638  0.00  0.00
ATOM   3720  CD1 ILE   237      53.135  37.236  27.190  0.00  0.00
ATOM   3721 1HD1 ILE   237      54.144  37.648  27.173  0.00  0.00
ATOM   3722 2HD1 ILE   237      52.397  37.980  27.490  0.00  0.00
ATOM   3723 3HD1 ILE   237      53.071  36.389  27.873  0.00  0.00
ATOM   3724  C   ILE   237      53.743  39.673  23.076  0.00  0.00
ATOM   3725  O   ILE   237      52.853  40.472  22.822  0.00  0.00
ATOM   3726  N   ASN   238      54.672  39.380  22.185  0.00  0.00
ATOM   3727  H   ASN   238      55.422  38.761  22.457  0.00  0.00
ATOM   3728  CA  ASN   238      54.674  39.994  20.858  0.00  0.00
ATOM   3729  HA  ASN   238      54.648  41.084  20.895  0.00  0.00
ATOM   3730  CB  ASN   238      56.009  39.652  20.072  0.00  0.00
ATOM   3731  HB2 ASN   238      56.833  39.999  20.697  0.00  0.00
ATOM   3732  HB3 ASN   238      56.160  38.574  20.023  0.00  0.00
ATOM   3733  CG  ASN   238      56.358  40.308  18.751  0.00  0.00
ATOM   3734  OD1 ASN   238      55.458  40.750  18.063  0.00  0.00
ATOM   3735  ND2 ASN   238      57.645  40.455  18.434  0.00  0.00
ATOM   3736 1HD2 ASN   238      57.833  40.934  17.565  0.00  0.00
ATOM   3737 2HD2 ASN   238      58.398  40.323  19.094  0.00  0.00
ATOM   3738  C   ASN   238      53.436  39.580  19.969  0.00  0.00
ATOM   3739  O   ASN   238      53.304  38.335  19.803  0.00  0.00
ATOM   3740  N   PRO   239      52.596  40.514  19.409  0.00  0.00
ATOM   3741  CD  PRO   239      52.439  41.891  19.815  0.00  0.00
ATOM   3742  HD2 PRO   239      53.170  42.627  19.480  0.00  0.00
ATOM   3743  HD3 PRO   239      52.381  41.968  20.901  0.00  0.00
ATOM   3744  CG  PRO   239      51.118  42.322  19.115  0.00  0.00
ATOM   3745  HG2 PRO   239      51.243  43.345  18.758  0.00  0.00
ATOM   3746  HG3 PRO   239      50.264  42.055  19.737  0.00  0.00
ATOM   3747  CB  PRO   239      51.079  41.465  17.867  0.00  0.00
ATOM   3748  HB2 PRO   239      50.121  41.361  17.358  0.00  0.00
ATOM   3749  HB3 PRO   239      51.797  41.847  17.142  0.00  0.00
ATOM   3750  CA  PRO   239      51.562  40.147  18.411  0.00  0.00
ATOM   3751  HA  PRO   239      50.807  39.619  18.993  0.00  0.00
ATOM   3752  C   PRO   239      52.014  39.255  17.280  0.00  0.00
ATOM   3753  O   PRO   239      51.142  38.533  16.714  0.00  0.00
ATOM   3754  N   ASN   240      53.219  39.325  16.840  0.00  0.00
ATOM   3755  H   ASN   240      53.795  40.112  17.101  0.00  0.00
ATOM   3756  CA  ASN   240      53.632  38.359  15.750  0.00  0.00
ATOM   3757  HA  ASN   240      52.806  38.251  15.047  0.00  0.00
ATOM   3758  CB  ASN   240      54.835  38.948  14.989  0.00  0.00
ATOM   3759  HB2 ASN   240      54.467  39.932  14.699  0.00  0.00
ATOM   3760  HB3 ASN   240      55.740  39.063  15.585  0.00  0.00
ATOM   3761  CG  ASN   240      55.194  38.278  13.633  0.00  0.00
ATOM   3762  OD1 ASN   240      54.388  37.690  12.920  0.00  0.00
ATOM   3763  ND2 ASN   240      56.463  38.261  13.284  0.00  0.00
ATOM   3764 1HD2 ASN   240      56.705  37.919  12.366  0.00  0.00
ATOM   3765 2HD2 ASN   240      57.210  38.569  13.889  0.00  0.00
ATOM   3766  C   ASN   240      53.876  36.902  16.231  0.00  0.00
ATOM   3767  O   ASN   240      54.470  36.102  15.541  0.00  0.00
ATOM   3768  N   ARG   241      53.436  36.522  17.446  0.00  0.00
ATOM   3769  H   ARG   241      53.074  37.257  18.037  0.00  0.00
ATOM   3770  CA  ARG   241      53.576  35.269  18.169  0.00  0.00
ATOM   3771  HA  ARG   241      53.998  34.611  17.409  0.00  0.00
ATOM   3772  CB  ARG   241      54.499  35.447  19.391  0.00  0.00
ATOM   3773  HB2 ARG   241      55.165  36.299  19.254  0.00  0.00
ATOM   3774  HB3 ARG   241      53.849  35.778  20.201  0.00  0.00
ATOM   3775  CG  ARG   241      55.286  34.210  19.923  0.00  0.00
ATOM   3776  HG2 ARG   241      55.665  34.549  20.887  0.00  0.00
ATOM   3777  HG3 ARG   241      54.646  33.328  19.923  0.00  0.00
ATOM   3778  CD  ARG   241      56.348  33.769  18.918  0.00  0.00
ATOM   3779  HD2 ARG   241      55.995  33.755  17.887  0.00  0.00
ATOM   3780  HD3 ARG   241      57.053  34.599  18.958  0.00  0.00
ATOM   3781  NE  ARG   241      56.877  32.477  19.299  0.00  0.00
ATOM   3782  HE  ARG   241      57.501  32.550  20.089  0.00  0.00
ATOM   3783  CZ  ARG   241      56.875  31.269  18.782  0.00  0.00
ATOM   3784  NH1 ARG   241      56.144  31.021  17.787  0.00  0.00
ATOM   3785 1HH1 ARG   241      55.452  31.686  17.474  0.00  0.00
ATOM   3786 2HH1 ARG   241      56.267  30.204  17.205  0.00  0.00
ATOM   3787  NH2 ARG   241      57.725  30.358  19.184  0.00  0.00
ATOM   3788 1HH2 ARG   241      58.242  30.538  20.034  0.00  0.00
ATOM   3789 2HH2 ARG   241      57.652  29.423  18.808  0.00  0.00
ATOM   3790  C   ARG   241      52.189  34.616  18.349  0.00  0.00
ATOM   3791  O   ARG   241      52.126  33.615  19.075  0.00  0.00
ATOM   3792  N   VAL   242      51.162  35.254  17.839  0.00  0.00
ATOM   3793  H   VAL   242      51.409  35.998  17.204  0.00  0.00
ATOM   3794  CA  VAL   242      49.744  34.818  17.899  0.00  0.00
ATOM   3795  HA  VAL   242      49.523  34.721  18.961  0.00  0.00
ATOM   3796  CB  VAL   242      48.803  35.811  17.215  0.00  0.00
ATOM   3797  HB  VAL   242      47.763  35.485  17.249  0.00  0.00
ATOM   3798  CG1 VAL   242      48.698  37.066  18.134  0.00  0.00
ATOM   3799 1HG1 VAL   242      49.620  37.647  18.119  0.00  0.00
ATOM   3800 2HG1 VAL   242      47.880  37.679  17.757  0.00  0.00
ATOM   3801 3HG1 VAL   242      48.507  36.809  19.175  0.00  0.00
ATOM   3802  CG2 VAL   242      49.050  36.132  15.708  0.00  0.00
ATOM   3803 1HG2 VAL   242      48.919  35.215  15.133  0.00  0.00
ATOM   3804 2HG2 VAL   242      48.289  36.839  15.375  0.00  0.00
ATOM   3805 3HG2 VAL   242      50.081  36.475  15.628  0.00  0.00
ATOM   3806  C   VAL   242      49.497  33.434  17.242  0.00  0.00
ATOM   3807  O   VAL   242      50.176  33.082  16.265  0.00  0.00
ATOM   3808  N   PHE   243      48.511  32.706  17.709  0.00  0.00
ATOM   3809  H   PHE   243      48.105  32.994  18.588  0.00  0.00
ATOM   3810  CA  PHE   243      48.177  31.332  17.330  0.00  0.00
ATOM   3811  HA  PHE   243      48.961  31.040  16.632  0.00  0.00
ATOM   3812  CB  PHE   243      48.385  30.336  18.474  0.00  0.00
ATOM   3813  HB2 PHE   243      48.117  29.314  18.205  0.00  0.00
ATOM   3814  HB3 PHE   243      49.457  30.389  18.664  0.00  0.00
ATOM   3815  CG  PHE   243      47.615  30.595  19.711  0.00  0.00
ATOM   3816  CD1 PHE   243      48.199  31.363  20.708  0.00  0.00
ATOM   3817  HD1 PHE   243      49.200  31.725  20.527  0.00  0.00
ATOM   3818  CE1 PHE   243      47.453  31.658  21.848  0.00  0.00
ATOM   3819  HE1 PHE   243      47.891  32.227  22.656  0.00  0.00
ATOM   3820  CZ  PHE   243      46.174  31.140  22.086  0.00  0.00
ATOM   3821  HZ  PHE   243      45.739  31.205  23.073  0.00  0.00
ATOM   3822  CE2 PHE   243      45.577  30.433  21.003  0.00  0.00
ATOM   3823  HE2 PHE   243      44.527  30.226  21.155  0.00  0.00
ATOM   3824  CD2 PHE   243      46.298  30.116  19.828  0.00  0.00
ATOM   3825  HD2 PHE   243      45.837  29.549  19.032  0.00  0.00
ATOM   3826  C   PHE   243      46.761  31.329  16.708  0.00  0.00
ATOM   3827  O   PHE   243      45.890  32.085  17.097  0.00  0.00
ATOM   3828  N   LYS   244      46.578  30.407  15.744  0.00  0.00
ATOM   3829  H   LYS   244      47.344  29.785  15.524  0.00  0.00
ATOM   3830  CA  LYS   244      45.261  30.220  15.059  0.00  0.00
ATOM   3831  HA  LYS   244      44.623  31.099  14.972  0.00  0.00
ATOM   3832  CB  LYS   244      45.589  29.637  13.683  0.00  0.00
ATOM   3833  HB2 LYS   244      46.351  30.226  13.171  0.00  0.00
ATOM   3834  HB3 LYS   244      46.049  28.649  13.673  0.00  0.00
ATOM   3835  CG  LYS   244      44.257  29.587  12.789  0.00  0.00
ATOM   3836  HG2 LYS   244      43.718  28.687  13.089  0.00  0.00
ATOM   3837  HG3 LYS   244      43.630  30.459  12.972  0.00  0.00
ATOM   3838  CD  LYS   244      44.455  29.378  11.302  0.00  0.00
ATOM   3839  HD2 LYS   244      44.833  30.279  10.817  0.00  0.00
ATOM   3840  HD3 LYS   244      45.131  28.523  11.284  0.00  0.00
ATOM   3841  CE  LYS   244      43.151  29.071  10.513  0.00  0.00
ATOM   3842  HE2 LYS   244      42.649  28.143  10.786  0.00  0.00
ATOM   3843  HE3 LYS   244      42.370  29.803  10.725  0.00  0.00
ATOM   3844  NZ  LYS   244      43.369  29.066   9.031  0.00  0.00
ATOM   3845  HZ1 LYS   244      44.064  28.382   8.770  0.00  0.00
ATOM   3846  HZ2 LYS   244      42.546  28.977   8.452  0.00  0.00
ATOM   3847  HZ3 LYS   244      43.842  29.921   8.778  0.00  0.00
ATOM   3848  C   LYS   244      44.302  29.224  15.786  0.00  0.00
ATOM   3849  O   LYS   244      44.662  28.201  16.340  0.00  0.00
ATOM   3850  N   VAL   245      43.091  29.746  15.911  0.00  0.00
ATOM   3851  H   VAL   245      42.808  30.559  15.383  0.00  0.00
ATOM   3852  CA  VAL   245      41.961  29.171  16.706  0.00  0.00
ATOM   3853  HA  VAL   245      42.307  28.890  17.701  0.00  0.00
ATOM   3854  CB  VAL   245      40.900  30.290  16.851  0.00  0.00
ATOM   3855  HB  VAL   245      40.624  30.763  15.909  0.00  0.00
ATOM   3856  CG1 VAL   245      39.611  29.777  17.459  0.00  0.00
ATOM   3857 1HG1 VAL   245      39.014  30.690  17.456  0.00  0.00
ATOM   3858 2HG1 VAL   245      39.168  29.149  16.687  0.00  0.00
ATOM   3859 3HG1 VAL   245      39.674  29.382  18.473  0.00  0.00
ATOM   3860  CG2 VAL   245      41.491  31.467  17.634  0.00  0.00
ATOM   3861 1HG2 VAL   245      40.698  32.033  18.123  0.00  0.00
ATOM   3862 2HG2 VAL   245      42.144  31.052  18.403  0.00  0.00
ATOM   3863 3HG2 VAL   245      42.013  32.151  16.966  0.00  0.00
ATOM   3864  C   VAL   245      41.315  27.911  16.050  0.00  0.00
ATOM   3865  O   VAL   245      41.108  27.981  14.834  0.00  0.00
ATOM   3866  N   ASN   246      41.177  26.873  16.859  0.00  0.00
ATOM   3867  H   ASN   246      41.511  27.017  17.801  0.00  0.00
ATOM   3868  CA  ASN   246      40.370  25.664  16.676  0.00  0.00
ATOM   3869  HA  ASN   246      39.971  25.833  15.675  0.00  0.00
ATOM   3870  CB  ASN   246      41.276  24.456  16.796  0.00  0.00
ATOM   3871  HB2 ASN   246      42.055  24.499  16.035  0.00  0.00
ATOM   3872  HB3 ASN   246      41.606  24.484  17.835  0.00  0.00
ATOM   3873  CG  ASN   246      40.569  23.143  16.754  0.00  0.00
ATOM   3874  OD1 ASN   246      40.309  22.461  17.730  0.00  0.00
ATOM   3875  ND2 ASN   246      40.332  22.712  15.494  0.00  0.00
ATOM   3876 1HD2 ASN   246      39.672  21.948  15.481  0.00  0.00
ATOM   3877 2HD2 ASN   246      40.596  23.302  14.717  0.00  0.00
ATOM   3878  C   ASN   246      39.147  25.504  17.492  0.00  0.00
ATOM   3879  O   ASN   246      38.206  24.790  17.147  0.00  0.00
ATOM   3880  N   THR   247      39.047  26.098  18.694  0.00  0.00
ATOM   3881  H   THR   247      39.810  26.660  19.043  0.00  0.00
ATOM   3882  CA  THR   247      38.009  25.651  19.639  0.00  0.00
ATOM   3883  HA  THR   247      37.863  24.576  19.522  0.00  0.00
ATOM   3884  CB  THR   247      38.411  25.995  21.129  0.00  0.00
ATOM   3885  HB  THR   247      37.639  25.643  21.812  0.00  0.00
ATOM   3886  CG2 THR   247      39.689  25.181  21.454  0.00  0.00
ATOM   3887 1HG2 THR   247      40.186  25.427  22.391  0.00  0.00
ATOM   3888 2HG2 THR   247      39.349  24.163  21.647  0.00  0.00
ATOM   3889 3HG2 THR   247      40.434  25.211  20.659  0.00  0.00
ATOM   3890  OG1 THR   247      38.573  27.398  21.217  0.00  0.00
ATOM   3891  HG1 THR   247      39.084  27.488  22.025  0.00  0.00
ATOM   3892  C   THR   247      36.642  26.268  19.224  0.00  0.00
ATOM   3893  O   THR   247      35.569  25.728  19.442  0.00  0.00
ATOM   3894  N   ASN   248      36.674  27.399  18.485  0.00  0.00
ATOM   3895  H   ASN   248      37.592  27.704  18.195  0.00  0.00
ATOM   3896  CA  ASN   248      35.555  28.112  17.859  0.00  0.00
ATOM   3897  HA  ASN   248      34.666  27.606  18.232  0.00  0.00
ATOM   3898  CB  ASN   248      35.497  29.559  18.400  0.00  0.00
ATOM   3899  HB2 ASN   248      35.395  29.526  19.485  0.00  0.00
ATOM   3900  HB3 ASN   248      36.453  30.055  18.232  0.00  0.00
ATOM   3901  CG  ASN   248      34.288  30.300  17.774  0.00  0.00
ATOM   3902  OD1 ASN   248      33.995  30.127  16.649  0.00  0.00
ATOM   3903  ND2 ASN   248      33.499  31.117  18.490  0.00  0.00
ATOM   3904 1HD2 ASN   248      32.767  31.521  17.923  0.00  0.00
ATOM   3905 2HD2 ASN   248      33.822  31.477  19.377  0.00  0.00
ATOM   3906  C   ASN   248      35.500  27.942  16.397  0.00  0.00
ATOM   3907  O   ASN   248      36.442  28.425  15.732  0.00  0.00
ATOM   3908  N   ALA   249      34.440  27.321  15.837  0.00  0.00
ATOM   3909  H   ALA   249      33.762  26.980  16.503  0.00  0.00
ATOM   3910  CA  ALA   249      34.338  26.899  14.443  0.00  0.00
ATOM   3911  HA  ALA   249      35.300  26.426  14.248  0.00  0.00
ATOM   3912  CB  ALA   249      33.126  26.003  14.338  0.00  0.00
ATOM   3913  HB1 ALA   249      33.245  25.459  13.401  0.00  0.00
ATOM   3914  HB2 ALA   249      33.064  25.272  15.145  0.00  0.00
ATOM   3915  HB3 ALA   249      32.288  26.684  14.188  0.00  0.00
ATOM   3916  C   ALA   249      34.267  28.100  13.452  0.00  0.00
ATOM   3917  O   ALA   249      34.922  27.964  12.414  0.00  0.00
ATOM   3918  N   TYR   250      33.651  29.235  13.773  0.00  0.00
ATOM   3919  H   TYR   250      33.401  29.371  14.742  0.00  0.00
ATOM   3920  CA  TYR   250      33.552  30.512  13.055  0.00  0.00
ATOM   3921  HA  TYR   250      33.339  30.322  12.003  0.00  0.00
ATOM   3922  CB  TYR   250      32.386  31.335  13.625  0.00  0.00
ATOM   3923  HB2 TYR   250      32.593  31.511  14.680  0.00  0.00
ATOM   3924  HB3 TYR   250      32.352  32.335  13.192  0.00  0.00
ATOM   3925  CG  TYR   250      31.035  30.659  13.502  0.00  0.00
ATOM   3926  CD1 TYR   250      30.199  30.832  12.337  0.00  0.00
ATOM   3927  HD1 TYR   250      30.592  31.397  11.506  0.00  0.00
ATOM   3928  CE1 TYR   250      28.926  30.305  12.214  0.00  0.00
ATOM   3929  HE1 TYR   250      28.405  30.548  11.299  0.00  0.00
ATOM   3930  CZ  TYR   250      28.391  29.526  13.298  0.00  0.00
ATOM   3931  OH  TYR   250      27.109  28.966  13.252  0.00  0.00
ATOM   3932  HH  TYR   250      26.917  28.494  14.065  0.00  0.00
ATOM   3933  CE2 TYR   250      29.182  29.280  14.446  0.00  0.00
ATOM   3934  HE2 TYR   250      28.735  28.740  15.267  0.00  0.00
ATOM   3935  CD2 TYR   250      30.496  29.884  14.573  0.00  0.00
ATOM   3936  HD2 TYR   250      31.088  29.691  15.456  0.00  0.00
ATOM   3937  C   TYR   250      34.832  31.348  13.055  0.00  0.00
ATOM   3938  O   TYR   250      35.283  31.724  12.002  0.00  0.00
ATOM   3939  N   TYR   251      35.504  31.548  14.222  0.00  0.00
ATOM   3940  H   TYR   251      35.081  31.199  15.070  0.00  0.00
ATOM   3941  CA  TYR   251      36.854  32.125  14.248  0.00  0.00
ATOM   3942  HA  TYR   251      36.863  33.187  14.008  0.00  0.00
ATOM   3943  CB  TYR   251      37.382  32.083  15.643  0.00  0.00
ATOM   3944  HB2 TYR   251      36.900  31.270  16.185  0.00  0.00
ATOM   3945  HB3 TYR   251      38.438  31.810  15.661  0.00  0.00
ATOM   3946  CG  TYR   251      37.081  33.195  16.585  0.00  0.00
ATOM   3947  CD1 TYR   251      35.846  33.333  17.171  0.00  0.00
ATOM   3948  HD1 TYR   251      35.039  32.675  16.884  0.00  0.00
ATOM   3949  CE1 TYR   251      35.580  34.438  17.991  0.00  0.00
ATOM   3950  HE1 TYR   251      34.608  34.704  18.378  0.00  0.00
ATOM   3951  CZ  TYR   251      36.567  35.382  18.256  0.00  0.00
ATOM   3952  OH  TYR   251      36.328  36.414  19.095  0.00  0.00
ATOM   3953  HH  TYR   251      35.389  36.496  19.275  0.00  0.00
ATOM   3954  CE2 TYR   251      37.884  35.178  17.779  0.00  0.00
ATOM   3955  HE2 TYR   251      38.614  35.958  17.947  0.00  0.00
ATOM   3956  CD2 TYR   251      38.095  34.097  16.885  0.00  0.00
ATOM   3957  HD2 TYR   251      39.025  33.960  16.354  0.00  0.00
ATOM   3958  C   TYR   251      37.807  31.324  13.369  0.00  0.00
ATOM   3959  O   TYR   251      38.580  31.920  12.596  0.00  0.00
ATOM   3960  N   GLU   252      37.691  29.975  13.435  0.00  0.00
ATOM   3961  H   GLU   252      37.135  29.507  14.136  0.00  0.00
ATOM   3962  CA  GLU   252      38.488  29.110  12.510  0.00  0.00
ATOM   3963  HA  GLU   252      39.517  29.437  12.660  0.00  0.00
ATOM   3964  CB  GLU   252      38.406  27.633  12.911  0.00  0.00
ATOM   3965  HB2 GLU   252      38.438  27.529  13.995  0.00  0.00
ATOM   3966  HB3 GLU   252      37.399  27.274  12.698  0.00  0.00
ATOM   3967  CG  GLU   252      39.467  26.755  12.130  0.00  0.00
ATOM   3968  HG2 GLU   252      39.344  26.870  11.054  0.00  0.00
ATOM   3969  HG3 GLU   252      40.464  27.088  12.418  0.00  0.00
ATOM   3970  CD  GLU   252      39.399  25.253  12.428  0.00  0.00
ATOM   3971  OE1 GLU   252      40.275  24.725  13.221  0.00  0.00
ATOM   3972  OE2 GLU   252      38.478  24.549  11.923  0.00  0.00
ATOM   3973  C   GLU   252      38.100  29.364  11.049  0.00  0.00
ATOM   3974  O   GLU   252      38.986  29.712  10.284  0.00  0.00
ATOM   3975  N   MET   253      36.860  29.374  10.670  0.00  0.00
ATOM   3976  H   MET   253      36.141  29.134  11.338  0.00  0.00
ATOM   3977  CA  MET   253      36.342  29.739   9.357  0.00  0.00
ATOM   3978  HA  MET   253      36.778  28.975   8.713  0.00  0.00
ATOM   3979  CB  MET   253      34.834  29.776   9.242  0.00  0.00
ATOM   3980  HB2 MET   253      34.339  30.400   9.986  0.00  0.00
ATOM   3981  HB3 MET   253      34.511  30.134   8.265  0.00  0.00
ATOM   3982  CG  MET   253      34.226  28.316   9.329  0.00  0.00
ATOM   3983  HG2 MET   253      34.416  27.883   8.348  0.00  0.00
ATOM   3984  HG3 MET   253      34.816  27.682   9.991  0.00  0.00
ATOM   3985  SD  MET   253      32.420  28.464   9.767  0.00  0.00
ATOM   3986  CE  MET   253      31.925  26.735   9.985  0.00  0.00
ATOM   3987  HE1 MET   253      30.917  26.553  10.357  0.00  0.00
ATOM   3988  HE2 MET   253      32.091  26.165   9.071  0.00  0.00
ATOM   3989  HE3 MET   253      32.628  26.324  10.709  0.00  0.00
ATOM   3990  C   MET   253      36.798  31.136   8.805  0.00  0.00
ATOM   3991  O   MET   253      37.041  31.189   7.601  0.00  0.00
ATOM   3992  N   SER   254      36.832  32.174   9.606  0.00  0.00
ATOM   3993  H   SER   254      36.693  32.051  10.598  0.00  0.00
ATOM   3994  CA  SER   254      37.378  33.458   9.150  0.00  0.00
ATOM   3995  HA  SER   254      37.179  33.484   8.079  0.00  0.00
ATOM   3996  CB  SER   254      36.593  34.593   9.835  0.00  0.00
ATOM   3997  HB2 SER   254      37.019  35.554   9.545  0.00  0.00
ATOM   3998  HB3 SER   254      35.601  34.561   9.386  0.00  0.00
ATOM   3999  OG  SER   254      36.345  34.377  11.236  0.00  0.00
ATOM   4000  HG  SER   254      35.441  34.088  11.382  0.00  0.00
ATOM   4001  C   SER   254      38.896  33.626   9.397  0.00  0.00
ATOM   4002  O   SER   254      39.431  34.658   9.189  0.00  0.00
ATOM   4003  N   GLY   255      39.606  32.574   9.797  0.00  0.00
ATOM   4004  H   GLY   255      39.180  31.708  10.091  0.00  0.00
ATOM   4005  CA  GLY   255      41.100  32.645   9.845  0.00  0.00
ATOM   4006  HA2 GLY   255      41.558  31.657   9.891  0.00  0.00
ATOM   4007  HA3 GLY   255      41.464  33.187   8.972  0.00  0.00
ATOM   4008  C   GLY   255      41.748  33.366  10.996  0.00  0.00
ATOM   4009  O   GLY   255      42.966  33.570  10.967  0.00  0.00
ATOM   4010  N   LEU   256      40.994  33.738  12.014  0.00  0.00
ATOM   4011  H   LEU   256      40.032  33.437  11.950  0.00  0.00
ATOM   4012  CA  LEU   256      41.327  34.434  13.249  0.00  0.00
ATOM   4013  HA  LEU   256      41.835  35.290  12.804  0.00  0.00
ATOM   4014  CB  LEU   256      40.072  34.940  13.969  0.00  0.00
ATOM   4015  HB2 LEU   256      39.612  34.021  14.332  0.00  0.00
ATOM   4016  HB3 LEU   256      40.346  35.604  14.790  0.00  0.00
ATOM   4017  CG  LEU   256      39.011  35.545  12.999  0.00  0.00
ATOM   4018  HG  LEU   256      38.752  34.743  12.306  0.00  0.00
ATOM   4019  CD1 LEU   256      37.784  36.020  13.682  0.00  0.00
ATOM   4020 1HD1 LEU   256      38.069  36.719  14.469  0.00  0.00
ATOM   4021 2HD1 LEU   256      37.169  36.616  13.008  0.00  0.00
ATOM   4022 3HD1 LEU   256      37.319  35.155  14.153  0.00  0.00
ATOM   4023  CD2 LEU   256      39.674  36.688  12.177  0.00  0.00
ATOM   4024 1HD2 LEU   256      38.956  37.372  11.724  0.00  0.00
ATOM   4025 2HD2 LEU   256      40.217  37.359  12.842  0.00  0.00
ATOM   4026 3HD2 LEU   256      40.399  36.272  11.478  0.00  0.00
ATOM   4027  C   LEU   256      42.269  33.623  14.159  0.00  0.00
ATOM   4028  O   LEU   256      42.208  32.380  14.295  0.00  0.00
ATOM   4029  N   GLU   257      43.077  34.433  14.889  0.00  0.00
ATOM   4030  H   GLU   257      42.970  35.388  14.581  0.00  0.00
ATOM   4031  CA  GLU   257      44.250  34.186  15.795  0.00  0.00
ATOM   4032  HA  GLU   257      44.214  33.119  16.018  0.00  0.00
ATOM   4033  CB  GLU   257      45.571  34.535  15.078  0.00  0.00
ATOM   4034  HB2 GLU   257      45.482  35.604  14.889  0.00  0.00
ATOM   4035  HB3 GLU   257      46.451  34.292  15.674  0.00  0.00
ATOM   4036  CG  GLU   257      45.787  33.886  13.739  0.00  0.00
ATOM   4037  HG2 GLU   257      46.677  33.266  13.840  0.00  0.00
ATOM   4038  HG3 GLU   257      45.086  33.074  13.543  0.00  0.00
ATOM   4039  CD  GLU   257      45.918  34.810  12.537  0.00  0.00
ATOM   4040  OE1 GLU   257      46.915  34.615  11.835  0.00  0.00
ATOM   4041  OE2 GLU   257      45.119  35.832  12.320  0.00  0.00
ATOM   4042  C   GLU   257      44.203  34.951  17.031  0.00  0.00
ATOM   4043  O   GLU   257      43.488  35.966  17.134  0.00  0.00
ATOM   4044  N   VAL   258      44.910  34.585  18.105  0.00  0.00
ATOM   4045  H   VAL   258      45.329  33.672  18.010  0.00  0.00
ATOM   4046  CA  VAL   258      44.933  35.221  19.381  0.00  0.00
ATOM   4047  HA  VAL   258      44.874  36.288  19.170  0.00  0.00
ATOM   4048  CB  VAL   258      43.737  34.767  20.241  0.00  0.00
ATOM   4049  HB  VAL   258      42.854  34.790  19.603  0.00  0.00
ATOM   4050  CG1 VAL   258      43.893  33.329  20.665  0.00  0.00
ATOM   4051 1HG1 VAL   258      42.979  33.046  21.188  0.00  0.00
ATOM   4052 2HG1 VAL   258      43.943  32.623  19.836  0.00  0.00
ATOM   4053 3HG1 VAL   258      44.642  33.129  21.431  0.00  0.00
ATOM   4054  CG2 VAL   258      43.468  35.561  21.536  0.00  0.00
ATOM   4055 1HG2 VAL   258      44.223  35.463  22.316  0.00  0.00
ATOM   4056 2HG2 VAL   258      43.297  36.617  21.330  0.00  0.00
ATOM   4057 3HG2 VAL   258      42.583  35.097  21.974  0.00  0.00
ATOM   4058  C   VAL   258      46.338  35.122  20.113  0.00  0.00
ATOM   4059  O   VAL   258      47.169  34.313  19.693  0.00  0.00
ATOM   4060  N   SER   259      46.608  35.978  21.078  0.00  0.00
ATOM   4061  H   SER   259      45.876  36.599  21.393  0.00  0.00
ATOM   4062  CA  SER   259      47.776  36.004  21.934  0.00  0.00
ATOM   4063  HA  SER   259      48.679  35.761  21.375  0.00  0.00
ATOM   4064  CB  SER   259      47.868  37.440  22.478  0.00  0.00
ATOM   4065  HB2 SER   259      47.879  38.173  21.670  0.00  0.00
ATOM   4066  HB3 SER   259      47.023  37.611  23.144  0.00  0.00
ATOM   4067  OG  SER   259      48.984  37.582  23.337  0.00  0.00
ATOM   4068  HG  SER   259      49.529  38.263  22.935  0.00  0.00
ATOM   4069  C   SER   259      47.748  34.973  23.087  0.00  0.00
ATOM   4070  O   SER   259      46.747  34.802  23.785  0.00  0.00
ATOM   4071  N   PHE   260      48.967  34.543  23.453  0.00  0.00
ATOM   4072  H   PHE   260      49.736  34.586  22.800  0.00  0.00
ATOM   4073  CA  PHE   260      49.190  33.777  24.707  0.00  0.00
ATOM   4074  HA  PHE   260      48.585  32.870  24.717  0.00  0.00
ATOM   4075  CB  PHE   260      50.687  33.492  24.886  0.00  0.00
ATOM   4076  HB2 PHE   260      51.181  33.005  24.045  0.00  0.00
ATOM   4077  HB3 PHE   260      51.292  34.398  24.914  0.00  0.00
ATOM   4078  CG  PHE   260      51.005  32.586  26.059  0.00  0.00
ATOM   4079  CD1 PHE   260      51.098  31.187  25.953  0.00  0.00
ATOM   4080  HD1 PHE   260      50.789  30.720  25.030  0.00  0.00
ATOM   4081  CE1 PHE   260      51.440  30.327  26.981  0.00  0.00
ATOM   4082  HE1 PHE   260      51.440  29.264  26.794  0.00  0.00
ATOM   4083  CZ  PHE   260      51.676  30.833  28.274  0.00  0.00
ATOM   4084  HZ  PHE   260      51.865  30.202  29.131  0.00  0.00
ATOM   4085  CE2 PHE   260      51.711  32.289  28.414  0.00  0.00
ATOM   4086  HE2 PHE   260      52.000  32.745  29.350  0.00  0.00
ATOM   4087  CD2 PHE   260      51.314  33.186  27.358  0.00  0.00
ATOM   4088  HD2 PHE   260      51.371  34.252  27.519  0.00  0.00
ATOM   4089  C   PHE   260      48.828  34.693  25.983  0.00  0.00
ATOM   4090  O   PHE   260      48.177  34.202  26.820  0.00  0.00
ATOM   4091  N   GLU   261      49.087  36.008  25.981  0.00  0.00
ATOM   4092  H   GLU   261      49.488  36.396  25.140  0.00  0.00
ATOM   4093  CA  GLU   261      48.711  36.950  27.001  0.00  0.00
ATOM   4094  HA  GLU   261      49.190  36.576  27.907  0.00  0.00
ATOM   4095  CB  GLU   261      49.464  38.328  26.704  0.00  0.00
ATOM   4096  HB2 GLU   261      50.454  38.008  26.377  0.00  0.00
ATOM   4097  HB3 GLU   261      48.958  38.953  25.967  0.00  0.00
ATOM   4098  CG  GLU   261      49.672  39.126  27.998  0.00  0.00
ATOM   4099  HG2 GLU   261      48.740  39.245  28.550  0.00  0.00
ATOM   4100  HG3 GLU   261      50.226  38.473  28.673  0.00  0.00
ATOM   4101  CD  GLU   261      50.471  40.455  27.785  0.00  0.00
ATOM   4102  OE1 GLU   261      51.456  40.568  27.108  0.00  0.00
ATOM   4103  OE2 GLU   261      49.886  41.555  28.284  0.00  0.00
ATOM   4104  HE2 GLU   261      48.968  41.454  28.545  0.00  0.00
ATOM   4105  C   GLU   261      47.210  37.134  27.145  0.00  0.00
ATOM   4106  O   GLU   261      46.720  37.321  28.257  0.00  0.00
ATOM   4107  N   GLU   262      46.408  37.061  26.079  0.00  0.00
ATOM   4108  H   GLU   262      46.754  36.678  25.210  0.00  0.00
ATOM   4109  CA  GLU   262      44.954  37.247  26.090  0.00  0.00
ATOM   4110  HA  GLU   262      44.770  38.226  26.532  0.00  0.00
ATOM   4111  CB  GLU   262      44.499  37.329  24.568  0.00  0.00
ATOM   4112  HB2 GLU   262      45.112  37.975  23.941  0.00  0.00
ATOM   4113  HB3 GLU   262      44.424  36.349  24.097  0.00  0.00
ATOM   4114  CG  GLU   262      43.027  37.928  24.597  0.00  0.00
ATOM   4115  HG2 GLU   262      42.584  37.627  23.648  0.00  0.00
ATOM   4116  HG3 GLU   262      42.415  37.465  25.370  0.00  0.00
ATOM   4117  CD  GLU   262      43.046  39.463  24.755  0.00  0.00
ATOM   4118  OE1 GLU   262      42.827  39.933  25.960  0.00  0.00
ATOM   4119  OE2 GLU   262      43.529  40.301  23.910  0.00  0.00
ATOM   4120  C   GLU   262      44.404  36.144  26.929  0.00  0.00
ATOM   4121  O   GLU   262      43.777  36.480  27.898  0.00  0.00
ATOM   4122  N   LEU   263      44.599  34.888  26.582  0.00  0.00
ATOM   4123  H   LEU   263      45.292  34.685  25.874  0.00  0.00
ATOM   4124  CA  LEU   263      44.049  33.790  27.400  0.00  0.00
ATOM   4125  HA  LEU   263      43.041  34.052  27.721  0.00  0.00
ATOM   4126  CB  LEU   263      43.883  32.411  26.655  0.00  0.00
ATOM   4127  HB2 LEU   263      44.874  31.957  26.642  0.00  0.00
ATOM   4128  HB3 LEU   263      43.102  31.831  27.145  0.00  0.00
ATOM   4129  CG  LEU   263      43.499  32.582  25.142  0.00  0.00
ATOM   4130  HG  LEU   263      44.252  33.182  24.630  0.00  0.00
ATOM   4131  CD1 LEU   263      43.447  31.164  24.535  0.00  0.00
ATOM   4132 1HD1 LEU   263      43.409  31.246  23.449  0.00  0.00
ATOM   4133 2HD1 LEU   263      44.268  30.555  24.914  0.00  0.00
ATOM   4134 3HD1 LEU   263      42.522  30.661  24.816  0.00  0.00
ATOM   4135  CD2 LEU   263      42.170  33.285  24.915  0.00  0.00
ATOM   4136 1HD2 LEU   263      41.277  32.707  25.149  0.00  0.00
ATOM   4137 2HD2 LEU   263      42.110  34.134  25.595  0.00  0.00
ATOM   4138 3HD2 LEU   263      41.982  33.543  23.873  0.00  0.00
ATOM   4139  C   LEU   263      44.768  33.496  28.719  0.00  0.00
ATOM   4140  O   LEU   263      44.207  32.948  29.665  0.00  0.00
ATOM   4141  N   ARG   264      46.050  33.860  28.884  0.00  0.00
ATOM   4142  H   ARG   264      46.574  34.236  28.105  0.00  0.00
ATOM   4143  CA  ARG   264      46.788  33.789  30.165  0.00  0.00
ATOM   4144  HA  ARG   264      46.641  32.798  30.595  0.00  0.00
ATOM   4145  CB  ARG   264      48.264  34.065  29.920  0.00  0.00
ATOM   4146  HB2 ARG   264      48.536  33.513  29.021  0.00  0.00
ATOM   4147  HB3 ARG   264      48.336  35.126  29.678  0.00  0.00
ATOM   4148  CG  ARG   264      49.257  33.691  31.011  0.00  0.00
ATOM   4149  HG2 ARG   264      50.169  34.245  30.791  0.00  0.00
ATOM   4150  HG3 ARG   264      48.945  34.116  31.965  0.00  0.00
ATOM   4151  CD  ARG   264      49.508  32.217  31.076  0.00  0.00
ATOM   4152  HD2 ARG   264      48.623  31.692  31.439  0.00  0.00
ATOM   4153  HD3 ARG   264      49.850  31.887  30.095  0.00  0.00
ATOM   4154  NE  ARG   264      50.581  32.127  32.039  0.00  0.00
ATOM   4155  HE  ARG   264      51.299  32.830  31.940  0.00  0.00
ATOM   4156  CZ  ARG   264      50.811  31.159  32.956  0.00  0.00
ATOM   4157  NH1 ARG   264      50.088  30.070  32.990  0.00  0.00
ATOM   4158 1HH1 ARG   264      49.611  29.720  32.172  0.00  0.00
ATOM   4159 2HH1 ARG   264      50.208  29.489  33.807  0.00  0.00
ATOM   4160  NH2 ARG   264      51.743  31.426  33.827  0.00  0.00
ATOM   4161 1HH2 ARG   264      52.059  32.384  33.770  0.00  0.00
ATOM   4162 2HH2 ARG   264      51.719  30.939  34.713  0.00  0.00
ATOM   4163  C   ARG   264      46.217  34.714  31.109  0.00  0.00
ATOM   4164  O   ARG   264      46.110  34.324  32.252  0.00  0.00
ATOM   4165  N   THR   265      45.836  35.926  30.619  0.00  0.00
ATOM   4166  H   THR   265      46.020  36.199  29.664  0.00  0.00
ATOM   4167  CA  THR   265      45.074  36.922  31.369  0.00  0.00
ATOM   4168  HA  THR   265      45.560  36.994  32.343  0.00  0.00
ATOM   4169  CB  THR   265      45.054  38.383  30.712  0.00  0.00
ATOM   4170  HB  THR   265      44.710  38.270  29.684  0.00  0.00
ATOM   4171  CG2 THR   265      44.216  39.471  31.399  0.00  0.00
ATOM   4172 1HG2 THR   265      43.188  39.296  31.080  0.00  0.00
ATOM   4173 2HG2 THR   265      44.247  39.456  32.489  0.00  0.00
ATOM   4174 3HG2 THR   265      44.543  40.489  31.188  0.00  0.00
ATOM   4175  OG1 THR   265      46.324  38.864  30.563  0.00  0.00
ATOM   4176  HG1 THR   265      46.390  39.481  29.831  0.00  0.00
ATOM   4177  C   THR   265      43.607  36.558  31.556  0.00  0.00
ATOM   4178  O   THR   265      43.064  36.702  32.655  0.00  0.00
ATOM   4179  N   PHE   266      42.855  36.029  30.587  0.00  0.00
ATOM   4180  H   PHE   266      43.155  36.078  29.625  0.00  0.00
ATOM   4181  CA  PHE   266      41.452  35.521  30.827  0.00  0.00
ATOM   4182  HA  PHE   266      40.931  36.428  31.133  0.00  0.00
ATOM   4183  CB  PHE   266      40.769  35.058  29.564  0.00  0.00
ATOM   4184  HB2 PHE   266      40.950  35.801  28.787  0.00  0.00
ATOM   4185  HB3 PHE   266      41.147  34.095  29.225  0.00  0.00
ATOM   4186  CG  PHE   266      39.252  34.958  29.663  0.00  0.00
ATOM   4187  CD1 PHE   266      38.551  36.039  29.059  0.00  0.00
ATOM   4188  HD1 PHE   266      39.059  36.902  28.656  0.00  0.00
ATOM   4189  CE1 PHE   266      37.186  35.957  28.988  0.00  0.00
ATOM   4190  HE1 PHE   266      36.660  36.727  28.444  0.00  0.00
ATOM   4191  CZ  PHE   266      36.505  34.771  29.333  0.00  0.00
ATOM   4192  HZ  PHE   266      35.431  34.686  29.255  0.00  0.00
ATOM   4193  CE2 PHE   266      37.210  33.673  29.901  0.00  0.00
ATOM   4194  HE2 PHE   266      36.648  32.793  30.180  0.00  0.00
ATOM   4195  CD2 PHE   266      38.649  33.766  30.032  0.00  0.00
ATOM   4196  HD2 PHE   266      39.232  32.919  30.365  0.00  0.00
ATOM   4197  C   PHE   266      41.373  34.454  31.921  0.00  0.00
ATOM   4198  O   PHE   266      40.380  34.366  32.664  0.00  0.00
ATOM   4199  N   GLY   267      42.470  33.699  32.069  0.00  0.00
ATOM   4200  H   GLY   267      43.259  33.867  31.462  0.00  0.00
ATOM   4201  CA  GLY   267      42.620  32.532  32.980  0.00  0.00
ATOM   4202  HA2 GLY   267      43.689  32.327  33.047  0.00  0.00
ATOM   4203  HA3 GLY   267      42.355  32.931  33.958  0.00  0.00
ATOM   4204  C   GLY   267      41.741  31.344  32.635  0.00  0.00
ATOM   4205  O   GLY   267      41.430  31.155  31.472  0.00  0.00
ATOM   4206  N   GLY   268      41.120  30.642  33.633  0.00  0.00
ATOM   4207  H   GLY   268      41.347  30.945  34.569  0.00  0.00
ATOM   4208  CA  GLY   268      40.283  29.506  33.400  0.00  0.00
ATOM   4209  HA2 GLY   268      40.078  28.996  34.341  0.00  0.00
ATOM   4210  HA3 GLY   268      39.378  29.902  32.940  0.00  0.00
ATOM   4211  C   GLY   268      40.826  28.436  32.409  0.00  0.00
ATOM   4212  O   GLY   268      42.023  28.233  32.292  0.00  0.00
ATOM   4213  N   HIS   269      39.872  27.743  31.785  0.00  0.00
ATOM   4214  H   HIS   269      38.941  28.104  31.937  0.00  0.00
ATOM   4215  CA  HIS   269      40.233  26.685  30.808  0.00  0.00
ATOM   4216  HA  HIS   269      40.792  25.892  31.305  0.00  0.00
ATOM   4217  CB  HIS   269      38.961  26.023  30.393  0.00  0.00
ATOM   4218  HB2 HIS   269      38.407  25.590  31.225  0.00  0.00
ATOM   4219  HB3 HIS   269      38.368  26.774  29.871  0.00  0.00
ATOM   4220  CG  HIS   269      39.136  24.829  29.458  0.00  0.00
ATOM   4221  ND1 HIS   269      39.226  24.821  28.059  0.00  0.00
ATOM   4222  HD1 HIS   269      38.855  25.506  27.416  0.00  0.00
ATOM   4223  CE1 HIS   269      39.668  23.616  27.732  0.00  0.00
ATOM   4224  HE1 HIS   269      39.995  23.316  26.748  0.00  0.00
ATOM   4225  NE2 HIS   269      39.765  22.827  28.848  0.00  0.00
ATOM   4226  CD2 HIS   269      39.488  23.606  29.936  0.00  0.00
ATOM   4227  HD2 HIS   269      39.484  23.206  30.939  0.00  0.00
ATOM   4228  C   HIS   269      41.001  27.125  29.585  0.00  0.00
ATOM   4229  O   HIS   269      41.847  26.335  29.147  0.00  0.00
ATOM   4230  N   ASP   270      40.930  28.355  29.017  0.00  0.00
ATOM   4231  H   ASP   270      40.246  28.950  29.462  0.00  0.00
ATOM   4232  CA  ASP   270      41.680  28.877  27.874  0.00  0.00
ATOM   4233  HA  ASP   270      41.557  28.122  27.097  0.00  0.00
ATOM   4234  CB  ASP   270      41.064  30.189  27.430  0.00  0.00
ATOM   4235  HB2 ASP   270      41.124  30.993  28.164  0.00  0.00
ATOM   4236  HB3 ASP   270      41.603  30.537  26.549  0.00  0.00
ATOM   4237  CG  ASP   270      39.682  29.979  26.887  0.00  0.00
ATOM   4238  OD1 ASP   270      39.376  29.262  25.906  0.00  0.00
ATOM   4239  OD2 ASP   270      38.748  30.628  27.456  0.00  0.00
ATOM   4240  C   ASP   270      43.195  29.060  28.251  0.00  0.00
ATOM   4241  O   ASP   270      44.040  28.907  27.379  0.00  0.00
ATOM   4242  N   ALA   271      43.517  29.401  29.513  0.00  0.00
ATOM   4243  H   ALA   271      42.743  29.660  30.108  0.00  0.00
ATOM   4244  CA  ALA   271      44.881  29.417  30.019  0.00  0.00
ATOM   4245  HA  ALA   271      45.477  29.988  29.308  0.00  0.00
ATOM   4246  CB  ALA   271      44.971  30.055  31.411  0.00  0.00
ATOM   4247  HB1 ALA   271      46.004  30.360  31.578  0.00  0.00
ATOM   4248  HB2 ALA   271      44.488  31.029  31.330  0.00  0.00
ATOM   4249  HB3 ALA   271      44.548  29.555  32.283  0.00  0.00
ATOM   4250  C   ALA   271      45.503  28.012  30.167  0.00  0.00
ATOM   4251  O   ALA   271      46.630  27.730  29.827  0.00  0.00
ATOM   4252  N   LYS   272      44.721  27.089  30.692  0.00  0.00
ATOM   4253  H   LYS   272      43.778  27.345  30.944  0.00  0.00
ATOM   4254  CA  LYS   272      44.905  25.597  30.551  0.00  0.00
ATOM   4255  HA  LYS   272      45.766  25.256  31.125  0.00  0.00
ATOM   4256  CB  LYS   272      43.859  24.759  31.286  0.00  0.00
ATOM   4257  HB2 LYS   272      42.898  24.770  30.772  0.00  0.00
ATOM   4258  HB3 LYS   272      44.112  23.703  31.182  0.00  0.00
ATOM   4259  CG  LYS   272      43.803  25.151  32.733  0.00  0.00
ATOM   4260  HG2 LYS   272      44.804  24.970  33.123  0.00  0.00
ATOM   4261  HG3 LYS   272      43.592  26.200  32.944  0.00  0.00
ATOM   4262  CD  LYS   272      42.724  24.299  33.444  0.00  0.00
ATOM   4263  HD2 LYS   272      41.718  24.428  33.046  0.00  0.00
ATOM   4264  HD3 LYS   272      42.983  23.261  33.235  0.00  0.00
ATOM   4265  CE  LYS   272      42.708  24.697  34.937  0.00  0.00
ATOM   4266  HE2 LYS   272      43.747  24.533  35.224  0.00  0.00
ATOM   4267  HE3 LYS   272      42.549  25.773  35.008  0.00  0.00
ATOM   4268  NZ  LYS   272      41.727  24.041  35.796  0.00  0.00
ATOM   4269  HZ1 LYS   272      40.786  24.196  35.466  0.00  0.00
ATOM   4270  HZ2 LYS   272      41.821  23.036  35.743  0.00  0.00
ATOM   4271  HZ3 LYS   272      41.686  24.320  36.765  0.00  0.00
ATOM   4272  C   LYS   272      45.216  25.043  29.205  0.00  0.00
ATOM   4273  O   LYS   272      46.078  24.220  29.107  0.00  0.00
ATOM   4274  N   PHE   273      44.503  25.444  28.159  0.00  0.00
ATOM   4275  H   PHE   273      43.791  26.128  28.373  0.00  0.00
ATOM   4276  CA  PHE   273      44.623  24.879  26.842  0.00  0.00
ATOM   4277  HA  PHE   273      44.644  23.796  26.960  0.00  0.00
ATOM   4278  CB  PHE   273      43.300  25.191  26.100  0.00  0.00
ATOM   4279  HB2 PHE   273      42.552  24.745  26.756  0.00  0.00
ATOM   4280  HB3 PHE   273      43.127  26.266  26.126  0.00  0.00
ATOM   4281  CG  PHE   273      43.136  24.628  24.689  0.00  0.00
ATOM   4282  CD1 PHE   273      43.382  25.462  23.576  0.00  0.00
ATOM   4283  HD1 PHE   273      43.676  26.481  23.778  0.00  0.00
ATOM   4284  CE1 PHE   273      43.361  24.921  22.258  0.00  0.00
ATOM   4285  HE1 PHE   273      43.590  25.535  21.398  0.00  0.00
ATOM   4286  CZ  PHE   273      42.847  23.613  22.084  0.00  0.00
ATOM   4287  HZ  PHE   273      42.647  23.248  21.087  0.00  0.00
ATOM   4288  CE2 PHE   273      42.732  22.768  23.139  0.00  0.00
ATOM   4289  HE2 PHE   273      42.576  21.712  22.973  0.00  0.00
ATOM   4290  CD2 PHE   273      42.873  23.263  24.472  0.00  0.00
ATOM   4291  HD2 PHE   273      42.781  22.526  25.256  0.00  0.00
ATOM   4292  C   PHE   273      45.906  25.369  26.117  0.00  0.00
ATOM   4293  O   PHE   273      46.263  24.797  25.094  0.00  0.00
ATOM   4294  N   ILE   274      46.568  26.432  26.596  0.00  0.00
ATOM   4295  H   ILE   274      46.248  26.787  27.486  0.00  0.00
ATOM   4296  CA  ILE   274      47.800  26.981  25.980  0.00  0.00
ATOM   4297  HA  ILE   274      47.788  26.667  24.936  0.00  0.00
ATOM   4298  CB  ILE   274      47.738  28.509  25.827  0.00  0.00
ATOM   4299  HB  ILE   274      48.679  28.883  25.422  0.00  0.00
ATOM   4300  CG2 ILE   274      46.617  28.943  24.879  0.00  0.00
ATOM   4301 1HG2 ILE   274      46.626  28.454  23.905  0.00  0.00
ATOM   4302 2HG2 ILE   274      45.676  28.914  25.427  0.00  0.00
ATOM   4303 3HG2 ILE   274      46.735  30.026  24.848  0.00  0.00
ATOM   4304  CG1 ILE   274      47.656  29.175  27.218  0.00  0.00
ATOM   4305 2HG1 ILE   274      46.721  28.964  27.738  0.00  0.00
ATOM   4306 3HG1 ILE   274      48.470  28.844  27.862  0.00  0.00
ATOM   4307  CD1 ILE   274      47.743  30.710  27.266  0.00  0.00
ATOM   4308 1HD1 ILE   274      48.712  31.081  26.928  0.00  0.00
ATOM   4309 2HD1 ILE   274      46.934  31.119  26.662  0.00  0.00
ATOM   4310 3HD1 ILE   274      47.694  31.018  28.311  0.00  0.00
ATOM   4311  C   ILE   274      49.136  26.453  26.550  0.00  0.00
ATOM   4312  O   ILE   274      49.218  26.247  27.743  0.00  0.00
ATOM   4313  N   ASP   275      50.109  26.103  25.724  0.00  0.00
ATOM   4314  H   ASP   275      50.009  26.320  24.744  0.00  0.00
ATOM   4315  CA  ASP   275      51.156  25.084  26.093  0.00  0.00
ATOM   4316  HA  ASP   275      50.707  24.205  26.553  0.00  0.00
ATOM   4317  CB  ASP   275      51.823  24.541  24.763  0.00  0.00
ATOM   4318  HB2 ASP   275      51.176  24.629  23.889  0.00  0.00
ATOM   4319  HB3 ASP   275      52.762  25.093  24.729  0.00  0.00
ATOM   4320  CG  ASP   275      52.136  23.015  25.005  0.00  0.00
ATOM   4321  OD1 ASP   275      51.232  22.225  24.672  0.00  0.00
ATOM   4322  OD2 ASP   275      53.294  22.658  25.293  0.00  0.00
ATOM   4323  C   ASP   275      52.233  25.625  27.069  0.00  0.00
ATOM   4324  O   ASP   275      52.688  26.763  27.019  0.00  0.00
ATOM   4325  N   SER   276      52.737  24.757  27.911  0.00  0.00
ATOM   4326  H   SER   276      52.216  23.899  28.025  0.00  0.00
ATOM   4327  CA  SER   276      53.905  24.944  28.646  0.00  0.00
ATOM   4328  HA  SER   276      53.797  25.792  29.323  0.00  0.00
ATOM   4329  CB  SER   276      54.174  23.721  29.534  0.00  0.00
ATOM   4330  HB2 SER   276      54.250  22.874  28.853  0.00  0.00
ATOM   4331  HB3 SER   276      55.027  23.913  30.187  0.00  0.00
ATOM   4332  OG  SER   276      53.045  23.476  30.328  0.00  0.00
ATOM   4333  HG  SER   276      52.946  24.238  30.903  0.00  0.00
ATOM   4334  C   SER   276      55.131  25.193  27.792  0.00  0.00
ATOM   4335  O   SER   276      56.016  25.889  28.289  0.00  0.00
ATOM   4336  N   LEU   277      55.252  24.699  26.540  0.00  0.00
ATOM   4337  H   LEU   277      54.492  24.210  26.088  0.00  0.00
ATOM   4338  CA  LEU   277      56.442  24.887  25.738  0.00  0.00
ATOM   4339  HA  LEU   277      57.357  24.677  26.291  0.00  0.00
ATOM   4340  CB  LEU   277      56.441  23.907  24.522  0.00  0.00
ATOM   4341  HB2 LEU   277      56.379  22.864  24.835  0.00  0.00
ATOM   4342  HB3 LEU   277      55.491  23.877  23.990  0.00  0.00
ATOM   4343  CG  LEU   277      57.672  24.120  23.615  0.00  0.00
ATOM   4344  HG  LEU   277      57.594  25.071  23.088  0.00  0.00
ATOM   4345  CD1 LEU   277      59.032  23.905  24.341  0.00  0.00
ATOM   4346 1HD1 LEU   277      59.012  24.708  25.077  0.00  0.00
ATOM   4347 2HD1 LEU   277      58.989  22.948  24.859  0.00  0.00
ATOM   4348 3HD1 LEU   277      59.892  24.062  23.691  0.00  0.00
ATOM   4349  CD2 LEU   277      57.853  23.045  22.522  0.00  0.00
ATOM   4350 1HD2 LEU   277      57.833  22.093  23.055  0.00  0.00
ATOM   4351 2HD2 LEU   277      57.040  23.067  21.796  0.00  0.00
ATOM   4352 3HD2 LEU   277      58.687  23.290  21.864  0.00  0.00
ATOM   4353  C   LEU   277      56.416  26.316  25.245  0.00  0.00
ATOM   4354  O   LEU   277      57.481  26.959  25.228  0.00  0.00
ATOM   4355  N   GLN   278      55.216  26.978  25.102  0.00  0.00
ATOM   4356  H   GLN   278      54.325  26.504  25.138  0.00  0.00
ATOM   4357  CA  GLN   278      55.167  28.386  24.677  0.00  0.00
ATOM   4358  HA  GLN   278      55.901  28.580  23.895  0.00  0.00
ATOM   4359  CB  GLN   278      53.838  28.797  23.987  0.00  0.00
ATOM   4360  HB2 GLN   278      53.568  28.287  23.063  0.00  0.00
ATOM   4361  HB3 GLN   278      53.100  28.484  24.725  0.00  0.00
ATOM   4362  CG  GLN   278      53.624  30.315  23.612  0.00  0.00
ATOM   4363  HG2 GLN   278      52.609  30.461  23.239  0.00  0.00
ATOM   4364  HG3 GLN   278      53.735  30.907  24.521  0.00  0.00
ATOM   4365  CD  GLN   278      54.667  30.789  22.594  0.00  0.00
ATOM   4366  OE1 GLN   278      54.654  30.433  21.392  0.00  0.00
ATOM   4367  NE2 GLN   278      55.660  31.607  22.938  0.00  0.00
ATOM   4368 1HE2 GLN   278      56.415  31.642  22.267  0.00  0.00
ATOM   4369 2HE2 GLN   278      55.830  31.895  23.892  0.00  0.00
ATOM   4370  C   GLN   278      55.500  29.240  25.909  0.00  0.00
ATOM   4371  O   GLN   278      56.177  30.242  25.740  0.00  0.00
ATOM   4372  N   GLU   279      55.019  28.832  27.068  0.00  0.00
ATOM   4373  H   GLU   279      54.296  28.129  27.015  0.00  0.00
ATOM   4374  CA  GLU   279      55.230  29.625  28.317  0.00  0.00
ATOM   4375  HA  GLU   279      54.948  30.655  28.100  0.00  0.00
ATOM   4376  CB  GLU   279      54.579  28.919  29.460  0.00  0.00
ATOM   4377  HB2 GLU   279      53.674  28.457  29.065  0.00  0.00
ATOM   4378  HB3 GLU   279      55.235  28.088  29.717  0.00  0.00
ATOM   4379  CG  GLU   279      54.415  29.767  30.771  0.00  0.00
ATOM   4380  HG2 GLU   279      55.278  30.412  30.930  0.00  0.00
ATOM   4381  HG3 GLU   279      53.701  30.590  30.735  0.00  0.00
ATOM   4382  CD  GLU   279      54.275  29.013  32.138  0.00  0.00
ATOM   4383  OE1 GLU   279      53.566  27.946  32.182  0.00  0.00
ATOM   4384  OE2 GLU   279      54.979  29.328  33.130  0.00  0.00
ATOM   4385  C   GLU   279      56.763  29.720  28.636  0.00  0.00
ATOM   4386  O   GLU   279      57.225  30.764  29.099  0.00  0.00
ATOM   4387  N   ASN   280      57.601  28.641  28.480  0.00  0.00
ATOM   4388  H   ASN   280      57.256  27.818  28.007  0.00  0.00
ATOM   4389  CA  ASN   280      59.008  28.666  28.990  0.00  0.00
ATOM   4390  HA  ASN   280      59.022  29.328  29.856  0.00  0.00
ATOM   4391  CB  ASN   280      59.474  27.242  29.322  0.00  0.00
ATOM   4392  HB2 ASN   280      58.859  26.991  30.186  0.00  0.00
ATOM   4393  HB3 ASN   280      59.250  26.507  28.548  0.00  0.00
ATOM   4394  CG  ASN   280      60.966  26.989  29.670  0.00  0.00
ATOM   4395  OD1 ASN   280      61.422  27.461  30.674  0.00  0.00
ATOM   4396  ND2 ASN   280      61.724  26.200  28.924  0.00  0.00
ATOM   4397 1HD2 ASN   280      62.718  26.212  29.107  0.00  0.00
ATOM   4398 2HD2 ASN   280      61.392  25.887  28.023  0.00  0.00
ATOM   4399  C   ASN   280      59.885  29.428  28.016  0.00  0.00
ATOM   4400  O   ASN   280      60.957  29.862  28.374  0.00  0.00
ATOM   4401  N   GLU   281      59.469  29.714  26.819  0.00  0.00
ATOM   4402  H   GLU   281      58.513  29.441  26.646  0.00  0.00
ATOM   4403  CA  GLU   281      60.069  30.539  25.746  0.00  0.00
ATOM   4404  HA  GLU   281      61.073  30.139  25.601  0.00  0.00
ATOM   4405  CB  GLU   281      59.246  30.357  24.443  0.00  0.00
ATOM   4406  HB2 GLU   281      59.217  29.308  24.144  0.00  0.00
ATOM   4407  HB3 GLU   281      58.230  30.632  24.728  0.00  0.00
ATOM   4408  CG  GLU   281      59.763  31.240  23.235  0.00  0.00
ATOM   4409  HG2 GLU   281      59.553  32.255  23.570  0.00  0.00
ATOM   4410  HG3 GLU   281      60.770  31.030  22.873  0.00  0.00
ATOM   4411  CD  GLU   281      58.975  30.923  22.008  0.00  0.00
ATOM   4412  OE1 GLU   281      58.151  31.697  21.534  0.00  0.00
ATOM   4413  OE2 GLU   281      59.065  29.788  21.553  0.00  0.00
ATOM   4414  C   GLU   281      60.164  32.004  26.168  0.00  0.00
ATOM   4415  O   GLU   281      61.000  32.818  25.789  0.00  0.00
ATOM   4416  N   PHE   282      59.318  32.390  27.144  0.00  0.00
ATOM   4417  H   PHE   282      58.579  31.768  27.440  0.00  0.00
ATOM   4418  CA  PHE   282      59.297  33.726  27.825  0.00  0.00
ATOM   4419  HA  PHE   282      59.810  34.451  27.194  0.00  0.00
ATOM   4420  CB  PHE   282      57.909  34.327  28.098  0.00  0.00
ATOM   4421  HB2 PHE   282      57.599  33.902  29.053  0.00  0.00
ATOM   4422  HB3 PHE   282      57.942  35.384  28.363  0.00  0.00
ATOM   4423  CG  PHE   282      56.937  34.139  27.033  0.00  0.00
ATOM   4424  CD1 PHE   282      57.199  34.633  25.763  0.00  0.00
ATOM   4425  HD1 PHE   282      58.035  35.274  25.526  0.00  0.00
ATOM   4426  CE1 PHE   282      56.217  34.487  24.718  0.00  0.00
ATOM   4427  HE1 PHE   282      56.427  34.974  23.777  0.00  0.00
ATOM   4428  CZ  PHE   282      55.029  33.748  24.933  0.00  0.00
ATOM   4429  HZ  PHE   282      54.285  33.626  24.161  0.00  0.00
ATOM   4430  CE2 PHE   282      54.765  33.290  26.208  0.00  0.00
ATOM   4431  HE2 PHE   282      53.845  32.823  26.527  0.00  0.00
ATOM   4432  CD2 PHE   282      55.674  33.498  27.256  0.00  0.00
ATOM   4433  HD2 PHE   282      55.384  33.200  28.253  0.00  0.00
ATOM   4434  C   PHE   282      60.162  33.764  29.064  0.00  0.00
ATOM   4435  O   PHE   282      60.979  34.663  29.171  0.00  0.00
ATOM   4436  N   ARG   283      59.941  32.740  29.888  0.00  0.00
ATOM   4437  H   ARG   283      59.219  32.082  29.632  0.00  0.00
ATOM   4438  CA  ARG   283      60.626  32.519  31.165  0.00  0.00
ATOM   4439  HA  ARG   283      60.488  33.343  31.866  0.00  0.00
ATOM   4440  CB  ARG   283      60.116  31.181  31.859  0.00  0.00
ATOM   4441  HB2 ARG   283      60.104  30.270  31.261  0.00  0.00
ATOM   4442  HB3 ARG   283      60.744  31.020  32.734  0.00  0.00
ATOM   4443  CG  ARG   283      58.704  31.285  32.553  0.00  0.00
ATOM   4444  HG2 ARG   283      58.677  32.152  33.214  0.00  0.00
ATOM   4445  HG3 ARG   283      57.835  31.468  31.920  0.00  0.00
ATOM   4446  CD  ARG   283      58.367  29.996  33.364  0.00  0.00
ATOM   4447  HD2 ARG   283      58.064  29.179  32.711  0.00  0.00
ATOM   4448  HD3 ARG   283      59.296  29.731  33.869  0.00  0.00
ATOM   4449  NE  ARG   283      57.340  30.217  34.375  0.00  0.00
ATOM   4450  HE  ARG   283      56.383  30.115  34.064  0.00  0.00
ATOM   4451  CZ  ARG   283      57.509  30.096  35.699  0.00  0.00
ATOM   4452  NH1 ARG   283      58.645  30.161  36.331  0.00  0.00
ATOM   4453 1HH1 ARG   283      59.513  30.132  35.815  0.00  0.00
ATOM   4454 2HH1 ARG   283      58.719  29.751  37.251  0.00  0.00
ATOM   4455  NH2 ARG   283      56.537  30.019  36.536  0.00  0.00
ATOM   4456 1HH2 ARG   283      55.599  30.016  36.164  0.00  0.00
ATOM   4457 2HH2 ARG   283      56.749  29.815  37.502  0.00  0.00
ATOM   4458  C   ARG   283      62.153  32.522  30.959  0.00  0.00
ATOM   4459  O   ARG   283      62.787  33.422  31.502  0.00  0.00
ATOM   4460  N   LEU   284      62.755  31.584  30.218  0.00  0.00
ATOM   4461  H   LEU   284      62.120  30.932  29.780  0.00  0.00
ATOM   4462  CA  LEU   284      64.169  31.620  29.884  0.00  0.00
ATOM   4463  HA  LEU   284      64.642  31.397  30.840  0.00  0.00
ATOM   4464  CB  LEU   284      64.555  30.520  28.965  0.00  0.00
ATOM   4465  HB2 LEU   284      64.071  29.657  29.423  0.00  0.00
ATOM   4466  HB3 LEU   284      63.903  30.577  28.094  0.00  0.00
ATOM   4467  CG  LEU   284      66.047  30.141  28.677  0.00  0.00
ATOM   4468  HG  LEU   284      66.623  31.066  28.649  0.00  0.00
ATOM   4469  CD1 LEU   284      66.607  29.171  29.699  0.00  0.00
ATOM   4470 1HD1 LEU   284      66.608  29.586  30.707  0.00  0.00
ATOM   4471 2HD1 LEU   284      65.904  28.343  29.602  0.00  0.00
ATOM   4472 3HD1 LEU   284      67.618  28.900  29.391  0.00  0.00
ATOM   4473  CD2 LEU   284      66.004  29.451  27.283  0.00  0.00
ATOM   4474 1HD2 LEU   284      66.900  28.884  27.030  0.00  0.00
ATOM   4475 2HD2 LEU   284      65.159  28.767  27.368  0.00  0.00
ATOM   4476 3HD2 LEU   284      65.845  30.247  26.555  0.00  0.00
ATOM   4477  C   LEU   284      64.712  32.973  29.482  0.00  0.00
ATOM   4478  O   LEU   284      65.748  33.393  30.034  0.00  0.00
ATOM   4479  N   TYR   285      64.013  33.766  28.641  0.00  0.00
ATOM   4480  H   TYR   285      63.219  33.351  28.177  0.00  0.00
ATOM   4481  CA  TYR   285      64.501  35.022  28.083  0.00  0.00
ATOM   4482  HA  TYR   285      65.556  34.907  27.838  0.00  0.00
ATOM   4483  CB  TYR   285      63.730  35.381  26.835  0.00  0.00
ATOM   4484  HB2 TYR   285      63.840  34.514  26.184  0.00  0.00
ATOM   4485  HB3 TYR   285      62.734  35.643  27.195  0.00  0.00
ATOM   4486  CG  TYR   285      64.212  36.664  26.174  0.00  0.00
ATOM   4487  CD1 TYR   285      65.150  36.695  25.130  0.00  0.00
ATOM   4488  HD1 TYR   285      65.524  35.767  24.723  0.00  0.00
ATOM   4489  CE1 TYR   285      65.659  37.956  24.728  0.00  0.00
ATOM   4490  HE1 TYR   285      66.465  38.005  24.011  0.00  0.00
ATOM   4491  CZ  TYR   285      65.257  39.135  25.279  0.00  0.00
ATOM   4492  OH  TYR   285      65.792  40.290  24.920  0.00  0.00
ATOM   4493  HH  TYR   285      66.480  40.204  24.255  0.00  0.00
ATOM   4494  CE2 TYR   285      64.223  39.123  26.143  0.00  0.00
ATOM   4495  HE2 TYR   285      63.939  40.046  26.626  0.00  0.00
ATOM   4496  CD2 TYR   285      63.715  37.933  26.620  0.00  0.00
ATOM   4497  HD2 TYR   285      62.938  38.006  27.367  0.00  0.00
ATOM   4498  C   TYR   285      64.516  36.138  29.107  0.00  0.00
ATOM   4499  O   TYR   285      65.530  36.870  29.323  0.00  0.00
ATOM   4500  N   TYR   286      63.504  36.202  29.948  0.00  0.00
ATOM   4501  H   TYR   286      62.673  35.642  29.827  0.00  0.00
ATOM   4502  CA  TYR   286      63.292  37.154  30.967  0.00  0.00
ATOM   4503  HA  TYR   286      63.641  38.115  30.591  0.00  0.00
ATOM   4504  CB  TYR   286      61.810  37.311  31.253  0.00  0.00
ATOM   4505  HB2 TYR   286      61.345  36.354  31.489  0.00  0.00
ATOM   4506  HB3 TYR   286      61.762  37.876  32.185  0.00  0.00
ATOM   4507  CG  TYR   286      61.071  38.071  30.081  0.00  0.00
ATOM   4508  CD1 TYR   286      61.646  39.260  29.680  0.00  0.00
ATOM   4509  HD1 TYR   286      62.532  39.644  30.164  0.00  0.00
ATOM   4510  CE1 TYR   286      60.977  39.922  28.609  0.00  0.00
ATOM   4511  HE1 TYR   286      61.306  40.865  28.201  0.00  0.00
ATOM   4512  CZ  TYR   286      59.815  39.399  28.029  0.00  0.00
ATOM   4513  OH  TYR   286      59.161  40.028  27.029  0.00  0.00
ATOM   4514  HH  TYR   286      58.341  39.609  26.758  0.00  0.00
ATOM   4515  CE2 TYR   286      59.306  38.133  28.454  0.00  0.00
ATOM   4516  HE2 TYR   286      58.390  37.809  27.985  0.00  0.00
ATOM   4517  CD2 TYR   286      59.906  37.494  29.539  0.00  0.00
ATOM   4518  HD2 TYR   286      59.494  36.589  29.958  0.00  0.00
ATOM   4519  C   TYR   286      64.157  36.822  32.168  0.00  0.00
ATOM   4520  O   TYR   286      64.664  37.763  32.787  0.00  0.00
ATOM   4521  N   TYR   287      64.410  35.541  32.440  0.00  0.00
ATOM   4522  H   TYR   287      63.923  34.786  31.979  0.00  0.00
ATOM   4523  CA  TYR   287      65.445  35.125  33.392  0.00  0.00
ATOM   4524  HA  TYR   287      65.349  35.647  34.345  0.00  0.00
ATOM   4525  CB  TYR   287      65.297  33.548  33.439  0.00  0.00
ATOM   4526  HB2 TYR   287      64.286  33.350  33.796  0.00  0.00
ATOM   4527  HB3 TYR   287      65.347  33.118  32.439  0.00  0.00
ATOM   4528  CG  TYR   287      66.107  32.801  34.487  0.00  0.00
ATOM   4529  CD1 TYR   287      66.189  33.214  35.816  0.00  0.00
ATOM   4530  HD1 TYR   287      65.803  34.169  36.135  0.00  0.00
ATOM   4531  CE1 TYR   287      66.983  32.607  36.772  0.00  0.00
ATOM   4532  HE1 TYR   287      67.045  32.999  37.776  0.00  0.00
ATOM   4533  CZ  TYR   287      67.724  31.482  36.384  0.00  0.00
ATOM   4534  OH  TYR   287      68.749  31.019  37.122  0.00  0.00
ATOM   4535  HH  TYR   287      68.804  31.428  37.989  0.00  0.00
ATOM   4536  CE2 TYR   287      67.626  31.031  35.019  0.00  0.00
ATOM   4537  HE2 TYR   287      68.189  30.207  34.604  0.00  0.00
ATOM   4538  CD2 TYR   287      66.780  31.707  34.081  0.00  0.00
ATOM   4539  HD2 TYR   287      66.590  31.193  33.150  0.00  0.00
ATOM   4540  C   TYR   287      66.832  35.788  32.939  0.00  0.00
ATOM   4541  O   TYR   287      67.445  36.633  33.658  0.00  0.00
ATOM   4542  N   ASN   288      67.229  35.674  31.654  0.00  0.00
ATOM   4543  H   ASN   288      66.662  35.077  31.069  0.00  0.00
ATOM   4544  CA  ASN   288      68.490  36.145  31.058  0.00  0.00
ATOM   4545  HA  ASN   288      69.262  35.859  31.773  0.00  0.00
ATOM   4546  CB  ASN   288      68.652  35.434  29.656  0.00  0.00
ATOM   4547  HB2 ASN   288      68.317  34.396  29.684  0.00  0.00
ATOM   4548  HB3 ASN   288      67.941  35.900  28.974  0.00  0.00
ATOM   4549  CG  ASN   288      70.093  35.582  29.115  0.00  0.00
ATOM   4550  OD1 ASN   288      70.625  36.660  28.810  0.00  0.00
ATOM   4551  ND2 ASN   288      70.778  34.534  29.147  0.00  0.00
ATOM   4552 1HD2 ASN   288      71.757  34.690  28.953  0.00  0.00
ATOM   4553 2HD2 ASN   288      70.470  33.588  29.318  0.00  0.00
ATOM   4554  C   ASN   288      68.544  37.680  30.874  0.00  0.00
ATOM   4555  O   ASN   288      69.604  38.221  31.164  0.00  0.00
ATOM   4556  N   LYS   289      67.399  38.393  30.552  0.00  0.00
ATOM   4557  H   LYS   289      66.520  37.923  30.388  0.00  0.00
ATOM   4558  CA  LYS   289      67.268  39.884  30.614  0.00  0.00
ATOM   4559  HA  LYS   289      68.157  40.292  30.132  0.00  0.00
ATOM   4560  CB  LYS   289      66.029  40.327  29.741  0.00  0.00
ATOM   4561  HB2 LYS   289      66.075  39.829  28.773  0.00  0.00
ATOM   4562  HB3 LYS   289      65.146  39.972  30.274  0.00  0.00
ATOM   4563  CG  LYS   289      65.918  41.882  29.631  0.00  0.00
ATOM   4564  HG2 LYS   289      65.001  41.982  29.051  0.00  0.00
ATOM   4565  HG3 LYS   289      65.721  42.338  30.601  0.00  0.00
ATOM   4566  CD  LYS   289      67.122  42.346  28.884  0.00  0.00
ATOM   4567  HD2 LYS   289      68.012  42.094  29.459  0.00  0.00
ATOM   4568  HD3 LYS   289      67.199  41.867  27.909  0.00  0.00
ATOM   4569  CE  LYS   289      67.029  43.853  28.830  0.00  0.00
ATOM   4570  HE2 LYS   289      66.131  44.098  28.263  0.00  0.00
ATOM   4571  HE3 LYS   289      66.796  44.144  29.854  0.00  0.00
ATOM   4572  NZ  LYS   289      68.250  44.443  28.293  0.00  0.00
ATOM   4573  HZ1 LYS   289      68.539  44.150  27.370  0.00  0.00
ATOM   4574  HZ2 LYS   289      68.110  45.436  28.166  0.00  0.00
ATOM   4575  HZ3 LYS   289      69.067  44.262  28.859  0.00  0.00
ATOM   4576  C   LYS   289      67.250  40.415  31.954  0.00  0.00
ATOM   4577  O   LYS   289      67.641  41.528  32.138  0.00  0.00
ATOM   4578  N   PHE   290      66.757  39.677  32.972  0.00  0.00
ATOM   4579  H   PHE   290      66.219  38.827  32.887  0.00  0.00
ATOM   4580  CA  PHE   290      66.759  40.238  34.330  0.00  0.00
ATOM   4581  HA  PHE   290      66.621  41.318  34.274  0.00  0.00
ATOM   4582  CB  PHE   290      65.661  39.591  35.166  0.00  0.00
ATOM   4583  HB2 PHE   290      65.847  38.518  35.119  0.00  0.00
ATOM   4584  HB3 PHE   290      65.799  39.936  36.190  0.00  0.00
ATOM   4585  CG  PHE   290      64.191  40.004  34.831  0.00  0.00
ATOM   4586  CD1 PHE   290      63.258  39.900  35.880  0.00  0.00
ATOM   4587  HD1 PHE   290      63.615  39.511  36.822  0.00  0.00
ATOM   4588  CE1 PHE   290      61.955  40.363  35.649  0.00  0.00
ATOM   4589  HE1 PHE   290      61.316  40.391  36.520  0.00  0.00
ATOM   4590  CZ  PHE   290      61.547  40.934  34.437  0.00  0.00
ATOM   4591  HZ  PHE   290      60.508  41.208  34.327  0.00  0.00
ATOM   4592  CE2 PHE   290      62.426  40.965  33.393  0.00  0.00
ATOM   4593  HE2 PHE   290      62.079  41.406  32.469  0.00  0.00
ATOM   4594  CD2 PHE   290      63.773  40.576  33.562  0.00  0.00
ATOM   4595  HD2 PHE   290      64.513  40.813  32.812  0.00  0.00
ATOM   4596  C   PHE   290      68.106  40.022  35.078  0.00  0.00
ATOM   4597  O   PHE   290      68.645  40.838  35.797  0.00  0.00
ATOM   4598  N   LYS   291      68.783  38.935  34.664  0.00  0.00
ATOM   4599  H   LYS   291      68.405  38.188  34.100  0.00  0.00
ATOM   4600  CA  LYS   291      70.204  38.904  34.954  0.00  0.00
ATOM   4601  HA  LYS   291      70.310  39.069  36.026  0.00  0.00
ATOM   4602  CB  LYS   291      70.693  37.459  34.621  0.00  0.00
ATOM   4603  HB2 LYS   291      70.090  36.769  35.210  0.00  0.00
ATOM   4604  HB3 LYS   291      70.432  37.314  33.572  0.00  0.00
ATOM   4605  CG  LYS   291      72.179  37.335  34.874  0.00  0.00
ATOM   4606  HG2 LYS   291      72.750  38.090  34.333  0.00  0.00
ATOM   4607  HG3 LYS   291      72.297  37.620  35.920  0.00  0.00
ATOM   4608  CD  LYS   291      72.646  35.903  34.545  0.00  0.00
ATOM   4609  HD2 LYS   291      72.376  35.173  35.308  0.00  0.00
ATOM   4610  HD3 LYS   291      72.198  35.602  33.598  0.00  0.00
ATOM   4611  CE  LYS   291      74.210  36.078  34.496  0.00  0.00
ATOM   4612  HE2 LYS   291      74.582  36.964  33.981  0.00  0.00
ATOM   4613  HE3 LYS   291      74.598  36.191  35.508  0.00  0.00
ATOM   4614  NZ  LYS   291      74.879  35.042  33.718  0.00  0.00
ATOM   4615  HZ1 LYS   291      74.734  34.142  34.152  0.00  0.00
ATOM   4616  HZ2 LYS   291      74.493  35.067  32.784  0.00  0.00
ATOM   4617  HZ3 LYS   291      75.874  35.201  33.777  0.00  0.00
ATOM   4618  C   LYS   291      71.027  40.006  34.284  0.00  0.00
ATOM   4619  O   LYS   291      71.898  40.569  34.892  0.00  0.00
ATOM   4620  N   ASP   292      70.854  40.271  32.966  0.00  0.00
ATOM   4621  H   ASP   292      70.251  39.631  32.469  0.00  0.00
ATOM   4622  CA  ASP   292      71.356  41.394  32.156  0.00  0.00
ATOM   4623  HA  ASP   292      72.442  41.375  32.073  0.00  0.00
ATOM   4624  CB  ASP   292      70.772  41.314  30.767  0.00  0.00
ATOM   4625  HB2 ASP   292      71.019  40.370  30.279  0.00  0.00
ATOM   4626  HB3 ASP   292      69.693  41.468  30.810  0.00  0.00
ATOM   4627  CG  ASP   292      71.336  42.361  29.862  0.00  0.00
ATOM   4628  OD1 ASP   292      70.632  43.363  29.698  0.00  0.00
ATOM   4629  OD2 ASP   292      72.536  42.207  29.485  0.00  0.00
ATOM   4630  C   ASP   292      71.096  42.725  32.899  0.00  0.00
ATOM   4631  O   ASP   292      72.023  43.475  33.239  0.00  0.00
ATOM   4632  N   ILE   293      69.878  42.986  33.328  0.00  0.00
ATOM   4633  H   ILE   293      69.159  42.311  33.111  0.00  0.00
ATOM   4634  CA  ILE   293      69.432  44.146  34.119  0.00  0.00
ATOM   4635  HA  ILE   293      69.857  44.998  33.590  0.00  0.00
ATOM   4636  CB  ILE   293      67.903  44.382  34.158  0.00  0.00
ATOM   4637  HB  ILE   293      67.445  43.403  34.298  0.00  0.00
ATOM   4638  CG2 ILE   293      67.359  45.234  35.300  0.00  0.00
ATOM   4639 1HG2 ILE   293      66.277  45.112  35.365  0.00  0.00
ATOM   4640 2HG2 ILE   293      67.722  44.728  36.195  0.00  0.00
ATOM   4641 3HG2 ILE   293      67.767  46.244  35.326  0.00  0.00
ATOM   4642  CG1 ILE   293      67.326  44.939  32.795  0.00  0.00
ATOM   4643 2HG1 ILE   293      67.778  45.926  32.702  0.00  0.00
ATOM   4644 3HG1 ILE   293      67.607  44.270  31.982  0.00  0.00
ATOM   4645  CD1 ILE   293      65.793  44.989  32.662  0.00  0.00
ATOM   4646 1HD1 ILE   293      65.478  45.075  31.622  0.00  0.00
ATOM   4647 2HD1 ILE   293      65.410  44.017  32.974  0.00  0.00
ATOM   4648 3HD1 ILE   293      65.404  45.788  33.292  0.00  0.00
ATOM   4649  C   ILE   293      70.088  44.114  35.463  0.00  0.00
ATOM   4650  O   ILE   293      70.218  45.172  36.120  0.00  0.00
ATOM   4651  N   ALA   294      70.528  42.911  35.919  0.00  0.00
ATOM   4652  H   ALA   294      70.332  42.074  35.390  0.00  0.00
ATOM   4653  CA  ALA   294      71.187  42.830  37.274  0.00  0.00
ATOM   4654  HA  ALA   294      70.644  43.455  37.982  0.00  0.00
ATOM   4655  CB  ALA   294      71.062  41.460  37.889  0.00  0.00
ATOM   4656  HB1 ALA   294      71.747  40.740  37.438  0.00  0.00
ATOM   4657  HB2 ALA   294      71.251  41.496  38.961  0.00  0.00
ATOM   4658  HB3 ALA   294      70.034  41.105  37.819  0.00  0.00
ATOM   4659  C   ALA   294      72.696  43.167  37.073  0.00  0.00
ATOM   4660  O   ALA   294      73.225  44.026  37.763  0.00  0.00
ATOM   4661  N   SER   295      73.377  42.663  36.081  0.00  0.00
ATOM   4662  H   SER   295      72.916  41.887  35.626  0.00  0.00
ATOM   4663  CA  SER   295      74.723  43.002  35.579  0.00  0.00
ATOM   4664  HA  SER   295      75.518  42.773  36.289  0.00  0.00
ATOM   4665  CB  SER   295      74.905  42.090  34.334  0.00  0.00
ATOM   4666  HB2 SER   295      74.093  42.159  33.611  0.00  0.00
ATOM   4667  HB3 SER   295      75.845  42.192  33.792  0.00  0.00
ATOM   4668  OG  SER   295      74.928  40.806  34.717  0.00  0.00
ATOM   4669  HG  SER   295      74.685  40.277  33.954  0.00  0.00
ATOM   4670  C   SER   295      74.838  44.485  35.226  0.00  0.00
ATOM   4671  O   SER   295      75.872  45.144  35.470  0.00  0.00
ATOM   4672  N   THR   296      73.706  45.098  34.749  0.00  0.00
ATOM   4673  H   THR   296      72.899  44.519  34.565  0.00  0.00
ATOM   4674  CA  THR   296      73.723  46.564  34.593  0.00  0.00
ATOM   4675  HA  THR   296      74.660  46.922  34.164  0.00  0.00
ATOM   4676  CB  THR   296      72.551  46.834  33.718  0.00  0.00
ATOM   4677  HB  THR   296      71.601  46.580  34.188  0.00  0.00
ATOM   4678  CG2 THR   296      72.635  48.339  33.360  0.00  0.00
ATOM   4679 1HG2 THR   296      73.553  48.588  32.827  0.00  0.00
ATOM   4680 2HG2 THR   296      71.812  48.570  32.684  0.00  0.00
ATOM   4681 3HG2 THR   296      72.470  48.952  34.246  0.00  0.00
ATOM   4682  OG1 THR   296      72.540  46.192  32.506  0.00  0.00
ATOM   4683  HG1 THR   296      72.480  45.260  32.725  0.00  0.00
ATOM   4684  C   THR   296      73.659  47.286  35.974  0.00  0.00
ATOM   4685  O   THR   296      74.352  48.301  36.119  0.00  0.00
ATOM   4686  N   LEU   297      72.959  46.693  36.975  0.00  0.00
ATOM   4687  H   LEU   297      72.295  45.960  36.771  0.00  0.00
ATOM   4688  CA  LEU   297      72.912  47.238  38.343  0.00  0.00
ATOM   4689  HA  LEU   297      72.776  48.318  38.325  0.00  0.00
ATOM   4690  CB  LEU   297      71.752  46.674  39.221  0.00  0.00
ATOM   4691  HB2 LEU   297      71.893  45.594  39.192  0.00  0.00
ATOM   4692  HB3 LEU   297      72.058  46.856  40.251  0.00  0.00
ATOM   4693  CG  LEU   297      70.349  47.074  38.824  0.00  0.00
ATOM   4694  HG  LEU   297      70.275  47.066  37.736  0.00  0.00
ATOM   4695  CD1 LEU   297      69.259  46.078  39.336  0.00  0.00
ATOM   4696 1HD1 LEU   297      69.249  46.086  40.426  0.00  0.00
ATOM   4697 2HD1 LEU   297      68.243  46.290  39.004  0.00  0.00
ATOM   4698 3HD1 LEU   297      69.543  45.163  38.814  0.00  0.00
ATOM   4699  CD2 LEU   297      70.193  48.418  39.423  0.00  0.00
ATOM   4700 1HD2 LEU   297      70.967  49.083  39.038  0.00  0.00
ATOM   4701 2HD2 LEU   297      69.176  48.806  39.377  0.00  0.00
ATOM   4702 3HD2 LEU   297      70.338  48.312  40.498  0.00  0.00
ATOM   4703  C   LEU   297      74.234  47.107  38.954  0.00  0.00
ATOM   4704  O   LEU   297      74.655  47.999  39.680  0.00  0.00
ATOM   4705  N   ASN   298      74.933  46.017  38.748  0.00  0.00
ATOM   4706  H   ASN   298      74.426  45.257  38.320  0.00  0.00
ATOM   4707  CA  ASN   298      76.356  45.882  39.221  0.00  0.00
ATOM   4708  HA  ASN   298      76.341  46.054  40.296  0.00  0.00
ATOM   4709  CB  ASN   298      76.851  44.452  38.905  0.00  0.00
ATOM   4710  HB2 ASN   298      76.110  43.812  39.382  0.00  0.00
ATOM   4711  HB3 ASN   298      76.759  44.287  37.832  0.00  0.00
ATOM   4712  CG  ASN   298      78.342  44.217  39.334  0.00  0.00
ATOM   4713  OD1 ASN   298      79.240  44.838  38.706  0.00  0.00
ATOM   4714  ND2 ASN   298      78.557  43.382  40.284  0.00  0.00
ATOM   4715 1HD2 ASN   298      79.509  43.176  40.551  0.00  0.00
ATOM   4716 2HD2 ASN   298      77.800  42.732  40.438  0.00  0.00
ATOM   4717  C   ASN   298      77.143  47.069  38.684  0.00  0.00
ATOM   4718  O   ASN   298      77.822  47.625  39.530  0.00  0.00
ATOM   4719  N   LYS   299      76.971  47.533  37.438  0.00  0.00
ATOM   4720  H   LYS   299      76.417  46.966  36.811  0.00  0.00
ATOM   4721  CA  LYS   299      77.807  48.664  36.877  0.00  0.00
ATOM   4722  HA  LYS   299      78.783  48.698  37.363  0.00  0.00
ATOM   4723  CB  LYS   299      77.944  48.515  35.386  0.00  0.00
ATOM   4724  HB2 LYS   299      76.954  48.492  34.931  0.00  0.00
ATOM   4725  HB3 LYS   299      78.443  49.332  34.864  0.00  0.00
ATOM   4726  CG  LYS   299      78.780  47.275  34.980  0.00  0.00
ATOM   4727  HG2 LYS   299      79.839  47.537  35.008  0.00  0.00
ATOM   4728  HG3 LYS   299      78.558  46.431  35.633  0.00  0.00
ATOM   4729  CD  LYS   299      78.362  46.771  33.588  0.00  0.00
ATOM   4730  HD2 LYS   299      77.487  46.127  33.661  0.00  0.00
ATOM   4731  HD3 LYS   299      78.138  47.616  32.937  0.00  0.00
ATOM   4732  CE  LYS   299      79.395  46.013  32.869  0.00  0.00
ATOM   4733  HE2 LYS   299      79.892  45.312  33.540  0.00  0.00
ATOM   4734  HE3 LYS   299      78.931  45.491  32.031  0.00  0.00
ATOM   4735  NZ  LYS   299      80.442  46.895  32.331  0.00  0.00
ATOM   4736  HZ1 LYS   299      80.707  47.637  32.963  0.00  0.00
ATOM   4737  HZ2 LYS   299      81.287  46.411  32.059  0.00  0.00
ATOM   4738  HZ3 LYS   299      80.129  47.431  31.534  0.00  0.00
ATOM   4739  C   LYS   299      77.297  50.063  37.223  0.00  0.00
ATOM   4740  O   LYS   299      78.129  50.982  37.132  0.00  0.00
ATOM   4741  N   ALA   300      76.109  50.247  37.733  0.00  0.00
ATOM   4742  H   ALA   300      75.477  49.463  37.659  0.00  0.00
ATOM   4743  CA  ALA   300      75.481  51.462  38.173  0.00  0.00
ATOM   4744  HA  ALA   300      75.531  52.138  37.319  0.00  0.00
ATOM   4745  CB  ALA   300      73.986  51.192  38.336  0.00  0.00
ATOM   4746  HB1 ALA   300      73.450  52.109  38.582  0.00  0.00
ATOM   4747  HB2 ALA   300      73.623  50.792  37.389  0.00  0.00
ATOM   4748  HB3 ALA   300      73.767  50.441  39.094  0.00  0.00
ATOM   4749  C   ALA   300      76.191  52.173  39.273  0.00  0.00
ATOM   4750  O   ALA   300      75.960  52.005  40.498  0.00  0.00
ATOM   4751  N   LYS   301      77.055  53.087  38.939  0.00  0.00
ATOM   4752  H   LYS   301      77.059  53.259  37.943  0.00  0.00
ATOM   4753  CA  LYS   301      78.049  53.823  39.853  0.00  0.00
ATOM   4754  HA  LYS   301      77.801  53.726  40.909  0.00  0.00
ATOM   4755  CB  LYS   301      79.395  53.248  39.535  0.00  0.00
ATOM   4756  HB2 LYS   301      79.497  53.305  38.451  0.00  0.00
ATOM   4757  HB3 LYS   301      80.201  53.854  39.951  0.00  0.00
ATOM   4758  CG  LYS   301      79.581  51.818  40.081  0.00  0.00
ATOM   4759  HG2 LYS   301      79.711  51.847  41.163  0.00  0.00
ATOM   4760  HG3 LYS   301      78.774  51.197  39.692  0.00  0.00
ATOM   4761  CD  LYS   301      80.844  51.164  39.575  0.00  0.00
ATOM   4762  HD2 LYS   301      80.902  51.372  38.507  0.00  0.00
ATOM   4763  HD3 LYS   301      81.668  51.709  40.035  0.00  0.00
ATOM   4764  CE  LYS   301      80.771  49.701  40.037  0.00  0.00
ATOM   4765  HE2 LYS   301      80.845  49.667  41.124  0.00  0.00
ATOM   4766  HE3 LYS   301      79.783  49.293  39.829  0.00  0.00
ATOM   4767  NZ  LYS   301      81.721  48.819  39.305  0.00  0.00
ATOM   4768  HZ1 LYS   301      81.643  47.961  39.833  0.00  0.00
ATOM   4769  HZ2 LYS   301      81.561  48.634  38.325  0.00  0.00
ATOM   4770  HZ3 LYS   301      82.651  49.173  39.479  0.00  0.00
ATOM   4771  C   LYS   301      77.952  55.315  39.662  0.00  0.00
ATOM   4772  O   LYS   301      78.686  56.109  40.287  0.00  0.00
ATOM   4773  N   SER   302      77.075  55.767  38.793  0.00  0.00
ATOM   4774  H   SER   302      76.501  55.115  38.278  0.00  0.00
ATOM   4775  CA  SER   302      76.840  57.201  38.487  0.00  0.00
ATOM   4776  HA  SER   302      76.921  57.819  39.381  0.00  0.00
ATOM   4777  CB  SER   302      77.732  57.670  37.332  0.00  0.00
ATOM   4778  HB2 SER   302      78.725  57.250  37.501  0.00  0.00
ATOM   4779  HB3 SER   302      77.532  57.331  36.315  0.00  0.00
ATOM   4780  OG  SER   302      77.889  59.064  37.358  0.00  0.00
ATOM   4781  HG  SER   302      78.353  59.350  36.567  0.00  0.00
ATOM   4782  C   SER   302      75.409  57.444  38.082  0.00  0.00
ATOM   4783  O   SER   302      74.675  56.588  37.579  0.00  0.00
ATOM   4784  N   ILE   303      74.942  58.629  38.392  0.00  0.00
ATOM   4785  H   ILE   303      75.568  59.310  38.800  0.00  0.00
ATOM   4786  CA  ILE   303      73.585  59.016  38.243  0.00  0.00
ATOM   4787  HA  ILE   303      73.131  58.471  37.415  0.00  0.00
ATOM   4788  CB  ILE   303      72.675  58.701  39.511  0.00  0.00
ATOM   4789  HB  ILE   303      72.849  57.634  39.653  0.00  0.00
ATOM   4790  CG2 ILE   303      73.046  59.427  40.828  0.00  0.00
ATOM   4791 1HG2 ILE   303      72.756  60.477  40.841  0.00  0.00
ATOM   4792 2HG2 ILE   303      72.692  58.935  41.734  0.00  0.00
ATOM   4793 3HG2 ILE   303      74.135  59.369  40.825  0.00  0.00
ATOM   4794  CG1 ILE   303      71.212  58.945  39.078  0.00  0.00
ATOM   4795 2HG1 ILE   303      70.867  59.979  39.082  0.00  0.00
ATOM   4796 3HG1 ILE   303      71.005  58.419  38.146  0.00  0.00
ATOM   4797  CD1 ILE   303      70.392  58.125  40.063  0.00  0.00
ATOM   4798 1HD1 ILE   303      70.241  58.678  40.989  0.00  0.00
ATOM   4799 2HD1 ILE   303      69.380  58.019  39.669  0.00  0.00
ATOM   4800 3HD1 ILE   303      70.794  57.129  40.247  0.00  0.00
ATOM   4801  C   ILE   303      73.601  60.536  37.976  0.00  0.00
ATOM   4802  O   ILE   303      74.411  61.307  38.521  0.00  0.00
ATOM   4803  N   VAL   304      72.718  60.949  37.063  0.00  0.00
ATOM   4804  H   VAL   304      72.069  60.273  36.686  0.00  0.00
ATOM   4805  CA  VAL   304      72.459  62.377  36.784  0.00  0.00
ATOM   4806  HA  VAL   304      73.426  62.878  36.735  0.00  0.00
ATOM   4807  CB  VAL   304      71.995  62.518  35.329  0.00  0.00
ATOM   4808  HB  VAL   304      72.070  63.598  35.202  0.00  0.00
ATOM   4809  CG1 VAL   304      72.802  61.861  34.231  0.00  0.00
ATOM   4810 1HG1 VAL   304      73.821  62.240  34.148  0.00  0.00
ATOM   4811 2HG1 VAL   304      72.673  60.787  34.360  0.00  0.00
ATOM   4812 3HG1 VAL   304      72.342  62.095  33.270  0.00  0.00
ATOM   4813  CG2 VAL   304      70.544  62.132  35.185  0.00  0.00
ATOM   4814 1HG2 VAL   304      69.866  62.716  35.808  0.00  0.00
ATOM   4815 2HG2 VAL   304      70.280  62.344  34.149  0.00  0.00
ATOM   4816 3HG2 VAL   304      70.459  61.069  35.413  0.00  0.00
ATOM   4817  C   VAL   304      71.694  63.159  37.848  0.00  0.00
ATOM   4818  O   VAL   304      70.806  62.552  38.446  0.00  0.00
ATOM   4819  N   GLY   305      71.936  64.476  37.984  0.00  0.00
ATOM   4820  H   GLY   305      72.794  64.805  37.565  0.00  0.00
ATOM   4821  CA  GLY   305      71.365  65.372  38.981  0.00  0.00
ATOM   4822  HA2 GLY   305      71.419  66.440  38.769  0.00  0.00
ATOM   4823  HA3 GLY   305      70.307  65.130  38.893  0.00  0.00
ATOM   4824  C   GLY   305      71.920  65.195  40.354  0.00  0.00
ATOM   4825  O   GLY   305      72.981  64.625  40.577  0.00  0.00
ATOM   4826  N   THR   306      71.137  65.647  41.288  0.00  0.00
ATOM   4827  H   THR   306      70.334  66.183  40.993  0.00  0.00
ATOM   4828  CA  THR   306      71.409  65.648  42.709  0.00  0.00
ATOM   4829  HA  THR   306      72.130  64.890  43.016  0.00  0.00
ATOM   4830  CB  THR   306      71.874  67.032  43.251  0.00  0.00
ATOM   4831  HB  THR   306      72.031  66.942  44.326  0.00  0.00
ATOM   4832  CG2 THR   306      73.214  67.396  42.609  0.00  0.00
ATOM   4833 1HG2 THR   306      73.041  67.656  41.564  0.00  0.00
ATOM   4834 2HG2 THR   306      73.621  68.261  43.133  0.00  0.00
ATOM   4835 3HG2 THR   306      73.923  66.570  42.565  0.00  0.00
ATOM   4836  OG1 THR   306      70.993  68.117  42.952  0.00  0.00
ATOM   4837  HG1 THR   306      71.320  68.944  43.311  0.00  0.00
ATOM   4838  C   THR   306      70.219  65.339  43.593  0.00  0.00
ATOM   4839  O   THR   306      70.327  65.360  44.838  0.00  0.00
ATOM   4840  N   THR   307      69.067  64.997  42.999  0.00  0.00
ATOM   4841  H   THR   307      68.997  64.942  41.992  0.00  0.00
ATOM   4842  CA  THR   307      67.843  65.035  43.843  0.00  0.00
ATOM   4843  HA  THR   307      67.983  65.672  44.718  0.00  0.00
ATOM   4844  CB  THR   307      66.647  65.622  43.030  0.00  0.00
ATOM   4845  HB  THR   307      65.788  65.757  43.688  0.00  0.00
ATOM   4846  CG2 THR   307      67.083  66.964  42.506  0.00  0.00
ATOM   4847 1HG2 THR   307      66.203  67.603  42.422  0.00  0.00
ATOM   4848 2HG2 THR   307      67.646  67.441  43.308  0.00  0.00
ATOM   4849 3HG2 THR   307      67.653  66.933  41.578  0.00  0.00
ATOM   4850  OG1 THR   307      66.237  64.862  41.880  0.00  0.00
ATOM   4851  HG1 THR   307      65.543  64.262  42.161  0.00  0.00
ATOM   4852  C   THR   307      67.497  63.667  44.402  0.00  0.00
ATOM   4853  O   THR   307      67.337  63.535  45.601  0.00  0.00
ATOM   4854  N   ALA   308      67.425  62.658  43.607  0.00  0.00
ATOM   4855  H   ALA   308      67.512  63.030  42.673  0.00  0.00
ATOM   4856  CA  ALA   308      67.381  61.240  43.885  0.00  0.00
ATOM   4857  HA  ALA   308      66.737  61.140  44.758  0.00  0.00
ATOM   4858  CB  ALA   308      66.779  60.654  42.669  0.00  0.00
ATOM   4859  HB1 ALA   308      67.390  60.738  41.771  0.00  0.00
ATOM   4860  HB2 ALA   308      66.644  59.580  42.798  0.00  0.00
ATOM   4861  HB3 ALA   308      65.844  61.153  42.414  0.00  0.00
ATOM   4862  C   ALA   308      68.794  60.647  44.103  0.00  0.00
ATOM   4863  O   ALA   308      69.767  60.935  43.378  0.00  0.00
ATOM   4864  N   SER   309      68.914  59.710  45.041  0.00  0.00
ATOM   4865  H   SER   309      68.076  59.597  45.595  0.00  0.00
ATOM   4866  CA  SER   309      70.126  58.956  45.407  0.00  0.00
ATOM   4867  HA  SER   309      70.901  59.701  45.227  0.00  0.00
ATOM   4868  CB  SER   309      70.292  58.855  46.908  0.00  0.00
ATOM   4869  HB2 SER   309      71.112  58.186  47.168  0.00  0.00
ATOM   4870  HB3 SER   309      70.404  59.841  47.356  0.00  0.00
ATOM   4871  OG  SER   309      69.163  58.191  47.422  0.00  0.00
ATOM   4872  HG  SER   309      68.428  58.796  47.548  0.00  0.00
ATOM   4873  C   SER   309      70.426  57.577  44.749  0.00  0.00
ATOM   4874  O   SER   309      69.510  56.804  44.416  0.00  0.00
ATOM   4875  N   LEU   310      71.764  57.313  44.577  0.00  0.00
ATOM   4876  H   LEU   310      72.415  58.070  44.733  0.00  0.00
ATOM   4877  CA  LEU   310      72.171  56.147  43.753  0.00  0.00
ATOM   4878  HA  LEU   310      71.571  56.179  42.844  0.00  0.00
ATOM   4879  CB  LEU   310      73.689  56.155  43.550  0.00  0.00
ATOM   4880  HB2 LEU   310      73.941  57.011  42.924  0.00  0.00
ATOM   4881  HB3 LEU   310      74.123  56.119  44.548  0.00  0.00
ATOM   4882  CG  LEU   310      74.243  55.008  42.662  0.00  0.00
ATOM   4883  HG  LEU   310      74.055  54.112  43.254  0.00  0.00
ATOM   4884  CD1 LEU   310      73.692  55.000  41.256  0.00  0.00
ATOM   4885 1HD1 LEU   310      72.616  54.868  41.139  0.00  0.00
ATOM   4886 2HD1 LEU   310      74.023  55.932  40.797  0.00  0.00
ATOM   4887 3HD1 LEU   310      74.070  54.147  40.692  0.00  0.00
ATOM   4888  CD2 LEU   310      75.730  55.289  42.521  0.00  0.00
ATOM   4889 1HD2 LEU   310      76.156  54.639  41.756  0.00  0.00
ATOM   4890 2HD2 LEU   310      75.976  56.332  42.323  0.00  0.00
ATOM   4891 3HD2 LEU   310      76.216  54.997  43.452  0.00  0.00
ATOM   4892  C   LEU   310      71.760  54.787  44.391  0.00  0.00
ATOM   4893  O   LEU   310      71.396  53.813  43.735  0.00  0.00
ATOM   4894  N   GLN   311      71.869  54.658  45.700  0.00  0.00
ATOM   4895  H   GLN   311      72.086  55.513  46.192  0.00  0.00
ATOM   4896  CA  GLN   311      71.481  53.489  46.536  0.00  0.00
ATOM   4897  HA  GLN   311      71.908  52.568  46.140  0.00  0.00
ATOM   4898  CB  GLN   311      72.162  53.761  47.957  0.00  0.00
ATOM   4899  HB2 GLN   311      73.243  53.670  47.846  0.00  0.00
ATOM   4900  HB3 GLN   311      71.860  54.754  48.289  0.00  0.00
ATOM   4901  CG  GLN   311      71.740  52.689  48.999  0.00  0.00
ATOM   4902  HG2 GLN   311      70.717  52.876  49.325  0.00  0.00
ATOM   4903  HG3 GLN   311      71.848  51.688  48.585  0.00  0.00
ATOM   4904  CD  GLN   311      72.641  52.784  50.244  0.00  0.00
ATOM   4905  OE1 GLN   311      73.793  52.270  50.199  0.00  0.00
ATOM   4906  NE2 GLN   311      72.188  53.309  51.327  0.00  0.00
ATOM   4907 1HE2 GLN   311      72.876  53.390  52.063  0.00  0.00
ATOM   4908 2HE2 GLN   311      71.352  53.875  51.289  0.00  0.00
ATOM   4909  C   GLN   311      69.949  53.305  46.622  0.00  0.00
ATOM   4910  O   GLN   311      69.460  52.279  46.157  0.00  0.00
ATOM   4911  N   TYR   312      69.145  54.382  46.820  0.00  0.00
ATOM   4912  H   TYR   312      69.682  55.217  47.008  0.00  0.00
ATOM   4913  CA  TYR   312      67.702  54.371  46.716  0.00  0.00
ATOM   4914  HA  TYR   312      67.353  53.792  47.571  0.00  0.00
ATOM   4915  CB  TYR   312      67.148  55.826  46.870  0.00  0.00
ATOM   4916  HB2 TYR   312      67.361  56.273  47.842  0.00  0.00
ATOM   4917  HB3 TYR   312      67.607  56.491  46.139  0.00  0.00
ATOM   4918  CG  TYR   312      65.641  55.985  46.606  0.00  0.00
ATOM   4919  CD1 TYR   312      65.121  56.135  45.302  0.00  0.00
ATOM   4920  HD1 TYR   312      65.828  56.231  44.492  0.00  0.00
ATOM   4921  CE1 TYR   312      63.765  56.180  45.019  0.00  0.00
ATOM   4922  HE1 TYR   312      63.402  56.362  44.019  0.00  0.00
ATOM   4923  CZ  TYR   312      62.940  56.057  46.094  0.00  0.00
ATOM   4924  OH  TYR   312      61.597  56.130  45.862  0.00  0.00
ATOM   4925  HH  TYR   312      61.114  56.174  46.691  0.00  0.00
ATOM   4926  CE2 TYR   312      63.403  56.070  47.446  0.00  0.00
ATOM   4927  HE2 TYR   312      62.785  56.076  48.332  0.00  0.00
ATOM   4928  CD2 TYR   312      64.817  56.014  47.679  0.00  0.00
ATOM   4929  HD2 TYR   312      65.188  55.794  48.669  0.00  0.00
ATOM   4930  C   TYR   312      67.265  53.803  45.401  0.00  0.00
ATOM   4931  O   TYR   312      66.380  52.957  45.268  0.00  0.00
ATOM   4932  N   MET   313      67.813  54.378  44.361  0.00  0.00
ATOM   4933  H   MET   313      68.470  55.132  44.510  0.00  0.00
ATOM   4934  CA  MET   313      67.420  54.049  42.994  0.00  0.00
ATOM   4935  HA  MET   313      66.344  54.227  42.959  0.00  0.00
ATOM   4936  CB  MET   313      68.163  54.933  41.959  0.00  0.00
ATOM   4937  HB2 MET   313      69.224  54.944  42.207  0.00  0.00
ATOM   4938  HB3 MET   313      68.203  54.506  40.957  0.00  0.00
ATOM   4939  CG  MET   313      67.622  56.367  41.995  0.00  0.00
ATOM   4940  HG2 MET   313      67.864  56.818  42.957  0.00  0.00
ATOM   4941  HG3 MET   313      68.227  56.915  41.273  0.00  0.00
ATOM   4942  SD  MET   313      65.875  56.680  41.612  0.00  0.00
ATOM   4943  CE  MET   313      65.826  56.155  39.930  0.00  0.00
ATOM   4944  HE1 MET   313      66.392  56.836  39.292  0.00  0.00
ATOM   4945  HE2 MET   313      66.251  55.151  39.921  0.00  0.00
ATOM   4946  HE3 MET   313      64.902  56.099  39.356  0.00  0.00
ATOM   4947  C   MET   313      67.661  52.626  42.610  0.00  0.00
ATOM   4948  O   MET   313      66.766  51.888  42.108  0.00  0.00
ATOM   4949  N   LYS   314      68.902  52.142  42.968  0.00  0.00
ATOM   4950  H   LYS   314      69.588  52.693  43.464  0.00  0.00
ATOM   4951  CA  LYS   314      69.263  50.724  42.875  0.00  0.00
ATOM   4952  HA  LYS   314      69.116  50.414  41.840  0.00  0.00
ATOM   4953  CB  LYS   314      70.783  50.449  43.242  0.00  0.00
ATOM   4954  HB2 LYS   314      71.098  50.747  44.242  0.00  0.00
ATOM   4955  HB3 LYS   314      70.784  49.360  43.228  0.00  0.00
ATOM   4956  CG  LYS   314      71.654  50.937  42.147  0.00  0.00
ATOM   4957  HG2 LYS   314      71.194  50.714  41.185  0.00  0.00
ATOM   4958  HG3 LYS   314      71.740  52.023  42.128  0.00  0.00
ATOM   4959  CD  LYS   314      73.121  50.420  42.153  0.00  0.00
ATOM   4960  HD2 LYS   314      73.195  49.335  42.218  0.00  0.00
ATOM   4961  HD3 LYS   314      73.556  50.607  41.171  0.00  0.00
ATOM   4962  CE  LYS   314      73.905  51.044  43.311  0.00  0.00
ATOM   4963  HE2 LYS   314      73.478  52.013  43.568  0.00  0.00
ATOM   4964  HE3 LYS   314      73.600  50.509  44.211  0.00  0.00
ATOM   4965  NZ  LYS   314      75.425  51.179  43.200  0.00  0.00
ATOM   4966  HZ1 LYS   314      75.832  50.286  42.961  0.00  0.00
ATOM   4967  HZ2 LYS   314      75.744  51.784  42.457  0.00  0.00
ATOM   4968  HZ3 LYS   314      75.794  51.563  44.058  0.00  0.00
ATOM   4969  C   LYS   314      68.255  49.807  43.706  0.00  0.00
ATOM   4970  O   LYS   314      67.927  48.716  43.197  0.00  0.00
ATOM   4971  N   ASN   315      67.676  50.263  44.802  0.00  0.00
ATOM   4972  H   ASN   315      67.934  51.189  45.115  0.00  0.00
ATOM   4973  CA  ASN   315      66.806  49.453  45.597  0.00  0.00
ATOM   4974  HA  ASN   315      67.179  48.430  45.539  0.00  0.00
ATOM   4975  CB  ASN   315      66.852  50.001  46.993  0.00  0.00
ATOM   4976  HB2 ASN   315      67.876  50.117  47.343  0.00  0.00
ATOM   4977  HB3 ASN   315      66.318  50.952  46.958  0.00  0.00
ATOM   4978  CG  ASN   315      66.098  49.080  47.888  0.00  0.00
ATOM   4979  OD1 ASN   315      65.970  47.842  47.738  0.00  0.00
ATOM   4980  ND2 ASN   315      65.466  49.765  48.872  0.00  0.00
ATOM   4981 1HD2 ASN   315      64.699  49.330  49.365  0.00  0.00
ATOM   4982 2HD2 ASN   315      65.522  50.773  48.854  0.00  0.00
ATOM   4983  C   ASN   315      65.384  49.404  45.007  0.00  0.00
ATOM   4984  O   ASN   315      64.890  48.332  44.775  0.00  0.00
ATOM   4985  N   VAL   316      64.731  50.501  44.690  0.00  0.00
ATOM   4986  H   VAL   316      65.208  51.390  44.736  0.00  0.00
ATOM   4987  CA  VAL   316      63.370  50.366  44.119  0.00  0.00
ATOM   4988  HA  VAL   316      62.860  49.702  44.816  0.00  0.00
ATOM   4989  CB  VAL   316      62.627  51.715  43.999  0.00  0.00
ATOM   4990  HB  VAL   316      61.800  51.528  43.313  0.00  0.00
ATOM   4991  CG1 VAL   316      62.110  52.270  45.334  0.00  0.00
ATOM   4992 1HG1 VAL   316      62.922  52.322  46.059  0.00  0.00
ATOM   4993 2HG1 VAL   316      61.710  53.283  45.351  0.00  0.00
ATOM   4994 3HG1 VAL   316      61.362  51.575  45.715  0.00  0.00
ATOM   4995  CG2 VAL   316      63.421  52.881  43.414  0.00  0.00
ATOM   4996 1HG2 VAL   316      64.394  53.008  43.890  0.00  0.00
ATOM   4997 2HG2 VAL   316      63.682  52.751  42.363  0.00  0.00
ATOM   4998 3HG2 VAL   316      62.821  53.790  43.480  0.00  0.00
ATOM   4999  C   VAL   316      63.399  49.575  42.720  0.00  0.00
ATOM   5000  O   VAL   316      62.346  49.133  42.260  0.00  0.00
ATOM   5001  N   PHE   317      64.546  49.352  42.102  0.00  0.00
ATOM   5002  H   PHE   317      65.326  49.901  42.433  0.00  0.00
ATOM   5003  CA  PHE   317      64.734  48.334  41.027  0.00  0.00
ATOM   5004  HA  PHE   317      63.775  48.224  40.521  0.00  0.00
ATOM   5005  CB  PHE   317      65.802  48.795  40.036  0.00  0.00
ATOM   5006  HB2 PHE   317      66.773  48.879  40.523  0.00  0.00
ATOM   5007  HB3 PHE   317      65.936  48.015  39.286  0.00  0.00
ATOM   5008  CG  PHE   317      65.522  50.070  39.308  0.00  0.00
ATOM   5009  CD1 PHE   317      64.254  50.396  38.742  0.00  0.00
ATOM   5010  HD1 PHE   317      63.466  49.668  38.864  0.00  0.00
ATOM   5011  CE1 PHE   317      64.103  51.583  37.945  0.00  0.00
ATOM   5012  HE1 PHE   317      63.213  51.896  37.420  0.00  0.00
ATOM   5013  CZ  PHE   317      65.253  52.371  37.762  0.00  0.00
ATOM   5014  HZ  PHE   317      65.127  53.246  37.142  0.00  0.00
ATOM   5015  CE2 PHE   317      66.445  52.113  38.401  0.00  0.00
ATOM   5016  HE2 PHE   317      67.259  52.809  38.259  0.00  0.00
ATOM   5017  CD2 PHE   317      66.657  50.961  39.117  0.00  0.00
ATOM   5018  HD2 PHE   317      67.567  50.693  39.634  0.00  0.00
ATOM   5019  C   PHE   317      65.026  46.931  41.537  0.00  0.00
ATOM   5020  O   PHE   317      64.402  45.962  41.038  0.00  0.00
ATOM   5021  N   LYS   318      65.935  46.706  42.533  0.00  0.00
ATOM   5022  H   LYS   318      66.446  47.483  42.926  0.00  0.00
ATOM   5023  CA  LYS   318      66.115  45.429  43.271  0.00  0.00
ATOM   5024  HA  LYS   318      66.669  44.710  42.667  0.00  0.00
ATOM   5025  CB  LYS   318      67.046  45.752  44.480  0.00  0.00
ATOM   5026  HB2 LYS   318      67.996  46.107  44.085  0.00  0.00
ATOM   5027  HB3 LYS   318      66.572  46.476  45.143  0.00  0.00
ATOM   5028  CG  LYS   318      67.569  44.502  45.156  0.00  0.00
ATOM   5029  HG2 LYS   318      66.683  43.957  45.483  0.00  0.00
ATOM   5030  HG3 LYS   318      68.144  43.796  44.557  0.00  0.00
ATOM   5031  CD  LYS   318      68.414  44.649  46.449  0.00  0.00
ATOM   5032  HD2 LYS   318      68.400  43.747  47.062  0.00  0.00
ATOM   5033  HD3 LYS   318      69.476  44.762  46.229  0.00  0.00
ATOM   5034  CE  LYS   318      67.750  45.727  47.310  0.00  0.00
ATOM   5035  HE2 LYS   318      67.835  46.687  46.802  0.00  0.00
ATOM   5036  HE3 LYS   318      66.702  45.427  47.308  0.00  0.00
ATOM   5037  NZ  LYS   318      68.251  45.757  48.686  0.00  0.00
ATOM   5038  HZ1 LYS   318      67.759  46.530  49.112  0.00  0.00
ATOM   5039  HZ2 LYS   318      68.141  44.918  49.235  0.00  0.00
ATOM   5040  HZ3 LYS   318      69.245  45.853  48.837  0.00  0.00
ATOM   5041  C   LYS   318      64.775  44.822  43.703  0.00  0.00
ATOM   5042  O   LYS   318      64.550  43.624  43.525  0.00  0.00
ATOM   5043  N   GLU   319      63.906  45.640  44.291  0.00  0.00
ATOM   5044  H   GLU   319      64.206  46.534  44.650  0.00  0.00
ATOM   5045  CA  GLU   319      62.550  45.334  44.653  0.00  0.00
ATOM   5046  HA  GLU   319      62.540  44.486  45.337  0.00  0.00
ATOM   5047  CB  GLU   319      61.864  46.442  45.361  0.00  0.00
ATOM   5048  HB2 GLU   319      62.589  46.971  45.980  0.00  0.00
ATOM   5049  HB3 GLU   319      61.428  47.018  44.545  0.00  0.00
ATOM   5050  CG  GLU   319      60.682  46.223  46.231  0.00  0.00
ATOM   5051  HG2 GLU   319      59.859  45.780  45.670  0.00  0.00
ATOM   5052  HG3 GLU   319      61.120  45.553  46.972  0.00  0.00
ATOM   5053  CD  GLU   319      60.203  47.526  46.920  0.00  0.00
ATOM   5054  OE1 GLU   319      59.539  48.344  46.231  0.00  0.00
ATOM   5055  OE2 GLU   319      60.492  47.705  48.068  0.00  0.00
ATOM   5056  C   GLU   319      61.753  44.870  43.415  0.00  0.00
ATOM   5057  O   GLU   319      61.201  43.716  43.395  0.00  0.00
ATOM   5058  N   LYS   320      61.739  45.745  42.310  0.00  0.00
ATOM   5059  H   LYS   320      62.169  46.649  42.445  0.00  0.00
ATOM   5060  CA  LYS   320      60.931  45.509  41.118  0.00  0.00
ATOM   5061  HA  LYS   320      59.874  45.403  41.360  0.00  0.00
ATOM   5062  CB  LYS   320      61.260  46.624  40.098  0.00  0.00
ATOM   5063  HB2 LYS   320      61.077  47.572  40.604  0.00  0.00
ATOM   5064  HB3 LYS   320      62.302  46.591  39.781  0.00  0.00
ATOM   5065  CG  LYS   320      60.479  46.413  38.824  0.00  0.00
ATOM   5066  HG2 LYS   320      60.905  45.510  38.385  0.00  0.00
ATOM   5067  HG3 LYS   320      59.423  46.394  39.090  0.00  0.00
ATOM   5068  CD  LYS   320      60.535  47.528  37.793  0.00  0.00
ATOM   5069  HD2 LYS   320      59.993  48.424  38.093  0.00  0.00
ATOM   5070  HD3 LYS   320      61.605  47.663  37.629  0.00  0.00
ATOM   5071  CE  LYS   320      59.950  46.964  36.502  0.00  0.00
ATOM   5072  HE2 LYS   320      60.585  46.119  36.233  0.00  0.00
ATOM   5073  HE3 LYS   320      58.988  46.532  36.775  0.00  0.00
ATOM   5074  NZ  LYS   320      59.876  47.918  35.403  0.00  0.00
ATOM   5075  HZ1 LYS   320      60.641  47.756  34.763  0.00  0.00
ATOM   5076  HZ2 LYS   320      58.941  47.956  35.025  0.00  0.00
ATOM   5077  HZ3 LYS   320      60.076  48.823  35.804  0.00  0.00
ATOM   5078  C   LYS   320      61.213  44.132  40.509  0.00  0.00
ATOM   5079  O   LYS   320      60.302  43.363  40.192  0.00  0.00
ATOM   5080  N   TYR   321      62.471  43.779  40.412  0.00  0.00
ATOM   5081  H   TYR   321      63.131  44.497  40.669  0.00  0.00
ATOM   5082  CA  TYR   321      62.911  42.537  39.710  0.00  0.00
ATOM   5083  HA  TYR   321      62.017  42.304  39.131  0.00  0.00
ATOM   5084  CB  TYR   321      64.154  42.862  38.864  0.00  0.00
ATOM   5085  HB2 TYR   321      64.953  43.236  39.505  0.00  0.00
ATOM   5086  HB3 TYR   321      64.568  41.916  38.517  0.00  0.00
ATOM   5087  CG  TYR   321      63.901  43.866  37.684  0.00  0.00
ATOM   5088  CD1 TYR   321      63.139  43.467  36.517  0.00  0.00
ATOM   5089  HD1 TYR   321      62.939  42.408  36.470  0.00  0.00
ATOM   5090  CE1 TYR   321      63.027  44.371  35.421  0.00  0.00
ATOM   5091  HE1 TYR   321      62.552  44.016  34.518  0.00  0.00
ATOM   5092  CZ  TYR   321      63.251  45.767  35.613  0.00  0.00
ATOM   5093  OH  TYR   321      62.860  46.660  34.666  0.00  0.00
ATOM   5094  HH  TYR   321      62.458  46.241  33.902  0.00  0.00
ATOM   5095  CE2 TYR   321      63.860  46.151  36.778  0.00  0.00
ATOM   5096  HE2 TYR   321      64.050  47.208  36.896  0.00  0.00
ATOM   5097  CD2 TYR   321      64.205  45.243  37.774  0.00  0.00
ATOM   5098  HD2 TYR   321      64.732  45.699  38.599  0.00  0.00
ATOM   5099  C   TYR   321      63.160  41.390  40.675  0.00  0.00
ATOM   5100  O   TYR   321      63.459  40.259  40.222  0.00  0.00
ATOM   5101  N   LEU   322      62.971  41.607  41.993  0.00  0.00
ATOM   5102  H   LEU   322      62.514  42.473  42.245  0.00  0.00
ATOM   5103  CA  LEU   322      63.067  40.693  43.147  0.00  0.00
ATOM   5104  HA  LEU   322      63.210  41.319  44.026  0.00  0.00
ATOM   5105  CB  LEU   322      61.772  39.868  43.221  0.00  0.00
ATOM   5106  HB2 LEU   322      60.913  40.540  43.211  0.00  0.00
ATOM   5107  HB3 LEU   322      61.761  39.094  42.453  0.00  0.00
ATOM   5108  CG  LEU   322      61.576  39.130  44.576  0.00  0.00
ATOM   5109  HG  LEU   322      62.515  38.639  44.831  0.00  0.00
ATOM   5110  CD1 LEU   322      61.104  40.059  45.657  0.00  0.00
ATOM   5111 1HD1 LEU   322      60.887  39.528  46.584  0.00  0.00
ATOM   5112 2HD1 LEU   322      61.817  40.864  45.833  0.00  0.00
ATOM   5113 3HD1 LEU   322      60.172  40.447  45.245  0.00  0.00
ATOM   5114  CD2 LEU   322      60.566  38.032  44.343  0.00  0.00
ATOM   5115 1HD2 LEU   322      60.964  37.391  43.556  0.00  0.00
ATOM   5116 2HD2 LEU   322      60.360  37.566  45.307  0.00  0.00
ATOM   5117 3HD2 LEU   322      59.661  38.553  44.032  0.00  0.00
ATOM   5118  C   LEU   322      64.324  39.865  43.095  0.00  0.00
ATOM   5119  O   LEU   322      64.363  38.664  43.272  0.00  0.00
ATOM   5120  N   LEU   323      65.384  40.602  42.790  0.00  0.00
ATOM   5121  H   LEU   323      65.277  41.593  42.623  0.00  0.00
ATOM   5122  CA  LEU   323      66.751  40.122  42.695  0.00  0.00
ATOM   5123  HA  LEU   323      66.823  39.210  42.101  0.00  0.00
ATOM   5124  CB  LEU   323      67.501  41.171  41.925  0.00  0.00
ATOM   5125  HB2 LEU   323      67.383  42.140  42.409  0.00  0.00
ATOM   5126  HB3 LEU   323      68.525  40.801  41.869  0.00  0.00
ATOM   5127  CG  LEU   323      67.075  41.427  40.438  0.00  0.00
ATOM   5128  HG  LEU   323      66.069  41.841  40.496  0.00  0.00
ATOM   5129  CD1 LEU   323      68.052  42.519  39.918  0.00  0.00
ATOM   5130 1HD1 LEU   323      69.098  42.221  39.995  0.00  0.00
ATOM   5131 2HD1 LEU   323      67.895  42.635  38.846  0.00  0.00
ATOM   5132 3HD1 LEU   323      67.885  43.447  40.465  0.00  0.00
ATOM   5133  CD2 LEU   323      67.143  40.161  39.587  0.00  0.00
ATOM   5134 1HD2 LEU   323      66.185  39.654  39.700  0.00  0.00
ATOM   5135 2HD2 LEU   323      67.255  40.334  38.516  0.00  0.00
ATOM   5136 3HD2 LEU   323      67.919  39.467  39.909  0.00  0.00
ATOM   5137  C   LEU   323      67.354  39.869  44.127  0.00  0.00
ATOM   5138  O   LEU   323      66.767  40.391  45.041  0.00  0.00
ATOM   5139  N   SER   324      68.416  39.054  44.224  0.00  0.00
ATOM   5140  H   SER   324      68.842  38.705  43.378  0.00  0.00
ATOM   5141  CA  SER   324      69.088  38.625  45.415  0.00  0.00
ATOM   5142  HA  SER   324      68.349  38.683  46.214  0.00  0.00
ATOM   5143  CB  SER   324      69.380  37.151  45.286  0.00  0.00
ATOM   5144  HB2 SER   324      70.003  36.970  44.411  0.00  0.00
ATOM   5145  HB3 SER   324      69.911  36.881  46.200  0.00  0.00
ATOM   5146  OG  SER   324      68.117  36.538  45.230  0.00  0.00
ATOM   5147  HG  SER   324      67.528  36.956  44.598  0.00  0.00
ATOM   5148  C   SER   324      70.354  39.382  45.816  0.00  0.00
ATOM   5149  O   SER   324      71.217  39.469  44.979  0.00  0.00
ATOM   5150  N   GLU   325      70.409  39.816  47.046  0.00  0.00
ATOM   5151  H   GLU   325      69.692  39.556  47.707  0.00  0.00
ATOM   5152  CA  GLU   325      71.470  40.700  47.551  0.00  0.00
ATOM   5153  HA  GLU   325      72.086  41.134  46.762  0.00  0.00
ATOM   5154  CB  GLU   325      70.862  41.962  48.185  0.00  0.00
ATOM   5155  HB2 GLU   325      71.636  42.726  48.266  0.00  0.00
ATOM   5156  HB3 GLU   325      70.084  42.379  47.544  0.00  0.00
ATOM   5157  CG  GLU   325      70.203  41.787  49.548  0.00  0.00
ATOM   5158  HG2 GLU   325      69.406  41.047  49.478  0.00  0.00
ATOM   5159  HG3 GLU   325      70.994  41.489  50.235  0.00  0.00
ATOM   5160  CD  GLU   325      69.613  43.102  49.987  0.00  0.00
ATOM   5161  OE1 GLU   325      68.371  43.299  49.889  0.00  0.00
ATOM   5162  OE2 GLU   325      70.322  44.115  50.351  0.00  0.00
ATOM   5163  C   GLU   325      72.409  39.989  48.532  0.00  0.00
ATOM   5164  O   GLU   325      72.174  38.844  48.964  0.00  0.00
ATOM   5165  N   ASP   326      73.570  40.552  48.745  0.00  0.00
ATOM   5166  H   ASP   326      73.794  41.390  48.227  0.00  0.00
ATOM   5167  CA  ASP   326      74.644  40.203  49.614  0.00  0.00
ATOM   5168  HA  ASP   326      74.425  39.447  50.368  0.00  0.00
ATOM   5169  CB  ASP   326      75.832  39.747  48.771  0.00  0.00
ATOM   5170  HB2 ASP   326      75.548  39.112  47.932  0.00  0.00
ATOM   5171  HB3 ASP   326      76.282  40.620  48.300  0.00  0.00
ATOM   5172  CG  ASP   326      76.749  38.997  49.786  0.00  0.00
ATOM   5173  OD1 ASP   326      77.788  39.598  50.193  0.00  0.00
ATOM   5174  OD2 ASP   326      76.498  37.838  50.222  0.00  0.00
ATOM   5175  C   ASP   326      74.946  41.479  50.426  0.00  0.00
ATOM   5176  O   ASP   326      74.591  42.599  50.037  0.00  0.00
ATOM   5177  N   THR   327      75.748  41.325  51.543  0.00  0.00
ATOM   5178  H   THR   327      76.008  40.419  51.906  0.00  0.00
ATOM   5179  CA  THR   327      76.062  42.468  52.433  0.00  0.00
ATOM   5180  HA  THR   327      75.108  42.981  52.558  0.00  0.00
ATOM   5181  CB  THR   327      76.455  42.132  53.816  0.00  0.00
ATOM   5182  HB  THR   327      76.816  42.966  54.418  0.00  0.00
ATOM   5183  CG2 THR   327      75.115  41.642  54.505  0.00  0.00
ATOM   5184 1HG2 THR   327      74.653  40.810  53.976  0.00  0.00
ATOM   5185 2HG2 THR   327      75.292  41.315  55.531  0.00  0.00
ATOM   5186 3HG2 THR   327      74.383  42.449  54.469  0.00  0.00
ATOM   5187  OG1 THR   327      77.306  41.037  54.030  0.00  0.00
ATOM   5188  HG1 THR   327      77.175  40.652  54.899  0.00  0.00
ATOM   5189  C   THR   327      76.999  43.502  51.738  0.00  0.00
ATOM   5190  O   THR   327      77.043  44.677  52.132  0.00  0.00
ATOM   5191  N   SER   328      77.713  42.983  50.739  0.00  0.00
ATOM   5192  H   SER   328      77.664  41.983  50.601  0.00  0.00
ATOM   5193  CA  SER   328      78.530  43.826  49.833  0.00  0.00
ATOM   5194  HA  SER   328      79.116  44.591  50.343  0.00  0.00
ATOM   5195  CB  SER   328      79.536  42.806  49.326  0.00  0.00
ATOM   5196  HB2 SER   328      80.305  43.245  48.690  0.00  0.00
ATOM   5197  HB3 SER   328      79.895  42.248  50.190  0.00  0.00
ATOM   5198  OG  SER   328      78.733  41.950  48.520  0.00  0.00
ATOM   5199  HG  SER   328      79.127  41.087  48.667  0.00  0.00
ATOM   5200  C   SER   328      77.837  44.531  48.664  0.00  0.00
ATOM   5201  O   SER   328      78.543  45.236  47.872  0.00  0.00
ATOM   5202  N   GLY   329      76.491  44.466  48.502  0.00  0.00
ATOM   5203  H   GLY   329      76.024  43.939  49.226  0.00  0.00
ATOM   5204  CA  GLY   329      75.796  45.248  47.519  0.00  0.00
ATOM   5205  HA2 GLY   329      74.741  45.392  47.754  0.00  0.00
ATOM   5206  HA3 GLY   329      76.227  46.248  47.461  0.00  0.00
ATOM   5207  C   GLY   329      75.855  44.680  46.094  0.00  0.00
ATOM   5208  O   GLY   329      75.830  45.443  45.116  0.00  0.00
ATOM   5209  N   LYS   330      76.082  43.301  45.982  0.00  0.00
ATOM   5210  H   LYS   330      76.108  42.764  46.836  0.00  0.00
ATOM   5211  CA  LYS   330      76.092  42.564  44.709  0.00  0.00
ATOM   5212  HA  LYS   330      76.412  43.221  43.899  0.00  0.00
ATOM   5213  CB  LYS   330      77.088  41.338  44.753  0.00  0.00
ATOM   5214  HB2 LYS   330      76.837  40.812  45.674  0.00  0.00
ATOM   5215  HB3 LYS   330      76.820  40.682  43.925  0.00  0.00
ATOM   5216  CG  LYS   330      78.600  41.592  44.678  0.00  0.00
ATOM   5217  HG2 LYS   330      78.724  42.220  43.795  0.00  0.00
ATOM   5218  HG3 LYS   330      78.855  41.956  45.674  0.00  0.00
ATOM   5219  CD  LYS   330      79.395  40.263  44.564  0.00  0.00
ATOM   5220  HD2 LYS   330      79.252  39.764  43.605  0.00  0.00
ATOM   5221  HD3 LYS   330      80.449  40.531  44.626  0.00  0.00
ATOM   5222  CE  LYS   330      79.047  39.323  45.649  0.00  0.00
ATOM   5223  HE2 LYS   330      78.787  39.858  46.563  0.00  0.00
ATOM   5224  HE3 LYS   330      78.101  38.830  45.424  0.00  0.00
ATOM   5225  NZ  LYS   330      80.143  38.360  45.818  0.00  0.00
ATOM   5226  HZ1 LYS   330      80.277  37.966  46.739  0.00  0.00
ATOM   5227  HZ2 LYS   330      79.986  37.636  45.131  0.00  0.00
ATOM   5228  HZ3 LYS   330      81.060  38.710  45.582  0.00  0.00
ATOM   5229  C   LYS   330      74.716  41.975  44.406  0.00  0.00
ATOM   5230  O   LYS   330      73.789  42.030  45.270  0.00  0.00
ATOM   5231  N   PHE   331      74.472  41.723  43.145  0.00  0.00
ATOM   5232  H   PHE   331      75.166  41.912  42.436  0.00  0.00
ATOM   5233  CA  PHE   331      73.176  41.331  42.646  0.00  0.00
ATOM   5234  HA  PHE   331      72.432  41.218  43.434  0.00  0.00
ATOM   5235  CB  PHE   331      72.602  42.434  41.719  0.00  0.00
ATOM   5236  HB2 PHE   331      73.262  42.400  40.851  0.00  0.00
ATOM   5237  HB3 PHE   331      71.615  42.098  41.403  0.00  0.00
ATOM   5238  CG  PHE   331      72.527  43.767  42.293  0.00  0.00
ATOM   5239  CD1 PHE   331      71.231  44.241  42.744  0.00  0.00
ATOM   5240  HD1 PHE   331      70.362  43.605  42.667  0.00  0.00
ATOM   5241  CE1 PHE   331      71.178  45.601  43.144  0.00  0.00
ATOM   5242  HE1 PHE   331      70.242  45.991  43.515  0.00  0.00
ATOM   5243  CZ  PHE   331      72.336  46.355  43.396  0.00  0.00
ATOM   5244  HZ  PHE   331      72.261  47.218  44.040  0.00  0.00
ATOM   5245  CE2 PHE   331      73.543  45.896  42.880  0.00  0.00
ATOM   5246  HE2 PHE   331      74.472  46.398  43.104  0.00  0.00
ATOM   5247  CD2 PHE   331      73.650  44.637  42.309  0.00  0.00
ATOM   5248  HD2 PHE   331      74.599  44.225  41.999  0.00  0.00
ATOM   5249  C   PHE   331      73.191  39.934  41.946  0.00  0.00
ATOM   5250  O   PHE   331      74.028  39.665  41.021  0.00  0.00
ATOM   5251  N   SER   332      72.146  39.090  42.232  0.00  0.00
ATOM   5252  H   SER   332      71.506  39.407  42.946  0.00  0.00
ATOM   5253  CA  SER   332      71.919  37.726  41.605  0.00  0.00
ATOM   5254  HA  SER   332      72.658  37.544  40.824  0.00  0.00
ATOM   5255  CB  SER   332      72.228  36.629  42.599  0.00  0.00
ATOM   5256  HB2 SER   332      71.769  36.874  43.558  0.00  0.00
ATOM   5257  HB3 SER   332      71.874  35.622  42.377  0.00  0.00
ATOM   5258  OG  SER   332      73.626  36.371  42.764  0.00  0.00
ATOM   5259  HG  SER   332      73.652  35.882  43.589  0.00  0.00
ATOM   5260  C   SER   332      70.506  37.469  41.177  0.00  0.00
ATOM   5261  O   SER   332      69.542  37.962  41.676  0.00  0.00
ATOM   5262  N   VAL   333      70.313  36.664  40.119  0.00  0.00
ATOM   5263  H   VAL   333      71.138  36.350  39.627  0.00  0.00
ATOM   5264  CA  VAL   333      69.042  35.947  39.954  0.00  0.00
ATOM   5265  HA  VAL   333      68.283  36.646  40.305  0.00  0.00
ATOM   5266  CB  VAL   333      68.655  35.548  38.507  0.00  0.00
ATOM   5267  HB  VAL   333      67.867  34.798  38.560  0.00  0.00
ATOM   5268  CG1 VAL   333      68.074  36.719  37.768  0.00  0.00
ATOM   5269 1HG1 VAL   333      67.278  37.212  38.326  0.00  0.00
ATOM   5270 2HG1 VAL   333      68.886  37.376  37.454  0.00  0.00
ATOM   5271 3HG1 VAL   333      67.674  36.415  36.801  0.00  0.00
ATOM   5272  CG2 VAL   333      69.791  34.963  37.732  0.00  0.00
ATOM   5273 1HG2 VAL   333      70.408  35.828  37.492  0.00  0.00
ATOM   5274 2HG2 VAL   333      70.439  34.398  38.401  0.00  0.00
ATOM   5275 3HG2 VAL   333      69.336  34.497  36.856  0.00  0.00
ATOM   5276  C   VAL   333      68.987  34.705  40.883  0.00  0.00
ATOM   5277  O   VAL   333      69.990  34.069  41.122  0.00  0.00
ATOM   5278  N   ASP   334      67.771  34.295  41.291  0.00  0.00
ATOM   5279  H   ASP   334      66.988  34.906  41.109  0.00  0.00
ATOM   5280  CA  ASP   334      67.510  33.066  42.039  0.00  0.00
ATOM   5281  HA  ASP   334      68.420  32.467  42.055  0.00  0.00
ATOM   5282  CB  ASP   334      67.229  33.387  43.549  0.00  0.00
ATOM   5283  HB2 ASP   334      68.206  33.481  44.024  0.00  0.00
ATOM   5284  HB3 ASP   334      66.689  34.318  43.721  0.00  0.00
ATOM   5285  CG  ASP   334      66.628  32.287  44.344  0.00  0.00
ATOM   5286  OD1 ASP   334      67.150  31.114  44.278  0.00  0.00
ATOM   5287  OD2 ASP   334      65.502  32.461  44.872  0.00  0.00
ATOM   5288  C   ASP   334      66.262  32.441  41.394  0.00  0.00
ATOM   5289  O   ASP   334      65.284  33.227  41.313  0.00  0.00
ATOM   5290  N   LYS   335      66.222  31.216  40.882  0.00  0.00
ATOM   5291  H   LYS   335      67.050  30.663  41.051  0.00  0.00
ATOM   5292  CA  LYS   335      64.993  30.574  40.312  0.00  0.00
ATOM   5293  HA  LYS   335      64.688  31.113  39.415  0.00  0.00
ATOM   5294  CB  LYS   335      65.410  29.119  39.937  0.00  0.00
ATOM   5295  HB2 LYS   335      65.899  28.541  40.721  0.00  0.00
ATOM   5296  HB3 LYS   335      64.510  28.525  39.772  0.00  0.00
ATOM   5297  CG  LYS   335      66.298  29.090  38.684  0.00  0.00
ATOM   5298  HG2 LYS   335      65.725  29.615  37.919  0.00  0.00
ATOM   5299  HG3 LYS   335      67.211  29.605  38.984  0.00  0.00
ATOM   5300  CD  LYS   335      66.736  27.652  38.265  0.00  0.00
ATOM   5301  HD2 LYS   335      67.480  27.723  37.472  0.00  0.00
ATOM   5302  HD3 LYS   335      67.243  27.153  39.092  0.00  0.00
ATOM   5303  CE  LYS   335      65.527  26.818  37.744  0.00  0.00
ATOM   5304  HE2 LYS   335      64.673  26.863  38.421  0.00  0.00
ATOM   5305  HE3 LYS   335      65.163  27.279  36.827  0.00  0.00
ATOM   5306  NZ  LYS   335      65.834  25.398  37.487  0.00  0.00
ATOM   5307  HZ1 LYS   335      64.969  25.066  37.085  0.00  0.00
ATOM   5308  HZ2 LYS   335      66.579  25.237  36.825  0.00  0.00
ATOM   5309  HZ3 LYS   335      65.878  24.844  38.331  0.00  0.00
ATOM   5310  C   LYS   335      63.685  30.597  41.144  0.00  0.00
ATOM   5311  O   LYS   335      62.646  30.870  40.610  0.00  0.00
ATOM   5312  N   LEU   336      63.762  30.326  42.475  0.00  0.00
ATOM   5313  H   LEU   336      64.643  30.097  42.912  0.00  0.00
ATOM   5314  CA  LEU   336      62.585  30.448  43.436  0.00  0.00
ATOM   5315  HA  LEU   336      61.750  29.879  43.027  0.00  0.00
ATOM   5316  CB  LEU   336      62.943  29.804  44.742  0.00  0.00
ATOM   5317  HB2 LEU   336      63.330  28.816  44.495  0.00  0.00
ATOM   5318  HB3 LEU   336      63.713  30.460  45.149  0.00  0.00
ATOM   5319  CG  LEU   336      61.856  29.726  45.806  0.00  0.00
ATOM   5320  HG  LEU   336      61.508  30.683  46.195  0.00  0.00
ATOM   5321  CD1 LEU   336      60.657  28.956  45.304  0.00  0.00
ATOM   5322 1HD1 LEU   336      60.134  29.446  44.482  0.00  0.00
ATOM   5323 2HD1 LEU   336      61.048  28.034  44.873  0.00  0.00
ATOM   5324 3HD1 LEU   336      59.983  28.817  46.149  0.00  0.00
ATOM   5325  CD2 LEU   336      62.496  29.040  47.000  0.00  0.00
ATOM   5326 1HD2 LEU   336      62.517  27.988  46.717  0.00  0.00
ATOM   5327 2HD2 LEU   336      63.482  29.453  47.211  0.00  0.00
ATOM   5328 3HD2 LEU   336      61.699  29.002  47.741  0.00  0.00
ATOM   5329  C   LEU   336      62.042  31.898  43.516  0.00  0.00
ATOM   5330  O   LEU   336      60.881  32.138  43.378  0.00  0.00
ATOM   5331  N   LYS   337      62.884  32.909  43.615  0.00  0.00
ATOM   5332  H   LYS   337      63.849  32.800  43.894  0.00  0.00
ATOM   5333  CA  LYS   337      62.373  34.341  43.462  0.00  0.00
ATOM   5334  HA  LYS   337      61.498  34.362  44.110  0.00  0.00
ATOM   5335  CB  LYS   337      63.494  35.303  44.006  0.00  0.00
ATOM   5336  HB2 LYS   337      64.446  34.984  43.582  0.00  0.00
ATOM   5337  HB3 LYS   337      63.263  36.287  43.598  0.00  0.00
ATOM   5338  CG  LYS   337      63.449  35.365  45.551  0.00  0.00
ATOM   5339  HG2 LYS   337      62.444  35.513  45.946  0.00  0.00
ATOM   5340  HG3 LYS   337      63.817  34.384  45.851  0.00  0.00
ATOM   5341  CD  LYS   337      64.416  36.402  46.114  0.00  0.00
ATOM   5342  HD2 LYS   337      65.404  36.060  45.804  0.00  0.00
ATOM   5343  HD3 LYS   337      64.104  37.330  45.635  0.00  0.00
ATOM   5344  CE  LYS   337      64.076  36.581  47.583  0.00  0.00
ATOM   5345  HE2 LYS   337      62.998  36.653  47.720  0.00  0.00
ATOM   5346  HE3 LYS   337      64.269  35.676  48.159  0.00  0.00
ATOM   5347  NZ  LYS   337      64.736  37.780  48.248  0.00  0.00
ATOM   5348  HZ1 LYS   337      64.498  38.635  47.766  0.00  0.00
ATOM   5349  HZ2 LYS   337      64.543  37.836  49.237  0.00  0.00
ATOM   5350  HZ3 LYS   337      65.734  37.630  48.213  0.00  0.00
ATOM   5351  C   LYS   337      61.889  34.699  42.026  0.00  0.00
ATOM   5352  O   LYS   337      60.954  35.465  42.025  0.00  0.00
ATOM   5353  N   PHE   338      62.455  34.218  40.922  0.00  0.00
ATOM   5354  H   PHE   338      63.302  33.684  41.055  0.00  0.00
ATOM   5355  CA  PHE   338      61.988  34.366  39.561  0.00  0.00
ATOM   5356  HA  PHE   338      61.746  35.388  39.274  0.00  0.00
ATOM   5357  CB  PHE   338      63.078  33.931  38.535  0.00  0.00
ATOM   5358  HB2 PHE   338      64.022  34.363  38.865  0.00  0.00
ATOM   5359  HB3 PHE   338      63.112  32.843  38.577  0.00  0.00
ATOM   5360  CG  PHE   338      62.702  34.364  37.052  0.00  0.00
ATOM   5361  CD1 PHE   338      63.330  35.542  36.603  0.00  0.00
ATOM   5362  HD1 PHE   338      64.079  36.097  37.147  0.00  0.00
ATOM   5363  CE1 PHE   338      62.920  36.089  35.410  0.00  0.00
ATOM   5364  HE1 PHE   338      63.267  37.073  35.133  0.00  0.00
ATOM   5365  CZ  PHE   338      61.959  35.466  34.620  0.00  0.00
ATOM   5366  HZ  PHE   338      61.690  35.934  33.685  0.00  0.00
ATOM   5367  CE2 PHE   338      61.311  34.232  35.006  0.00  0.00
ATOM   5368  HE2 PHE   338      60.679  33.698  34.311  0.00  0.00
ATOM   5369  CD2 PHE   338      61.665  33.772  36.314  0.00  0.00
ATOM   5370  HD2 PHE   338      61.147  32.928  36.744  0.00  0.00
ATOM   5371  C   PHE   338      60.620  33.716  39.452  0.00  0.00
ATOM   5372  O   PHE   338      59.701  34.268  38.848  0.00  0.00
ATOM   5373  N   ASP   339      60.484  32.551  40.010  0.00  0.00
ATOM   5374  H   ASP   339      61.309  32.077  40.347  0.00  0.00
ATOM   5375  CA  ASP   339      59.299  31.633  39.844  0.00  0.00
ATOM   5376  HA  ASP   339      59.010  31.739  38.798  0.00  0.00
ATOM   5377  CB  ASP   339      59.620  30.192  40.255  0.00  0.00
ATOM   5378  HB2 ASP   339      60.410  29.765  39.639  0.00  0.00
ATOM   5379  HB3 ASP   339      59.924  30.209  41.302  0.00  0.00
ATOM   5380  CG  ASP   339      58.493  29.210  40.019  0.00  0.00
ATOM   5381  OD1 ASP   339      57.906  29.233  38.892  0.00  0.00
ATOM   5382  OD2 ASP   339      58.044  28.499  40.971  0.00  0.00
ATOM   5383  C   ASP   339      58.143  32.194  40.663  0.00  0.00
ATOM   5384  O   ASP   339      57.085  32.521  40.062  0.00  0.00
ATOM   5385  N   LYS   340      58.384  32.579  41.882  0.00  0.00
ATOM   5386  H   LYS   340      59.354  32.460  42.132  0.00  0.00
ATOM   5387  CA  LYS   340      57.477  33.299  42.798  0.00  0.00
ATOM   5388  HA  LYS   340      56.623  32.623  42.845  0.00  0.00
ATOM   5389  CB  LYS   340      58.085  33.364  44.218  0.00  0.00
ATOM   5390  HB2 LYS   340      58.189  32.318  44.505  0.00  0.00
ATOM   5391  HB3 LYS   340      59.024  33.913  44.142  0.00  0.00
ATOM   5392  CG  LYS   340      57.251  34.118  45.309  0.00  0.00
ATOM   5393  HG2 LYS   340      56.825  35.044  44.924  0.00  0.00
ATOM   5394  HG3 LYS   340      56.494  33.389  45.596  0.00  0.00
ATOM   5395  CD  LYS   340      58.161  34.430  46.593  0.00  0.00
ATOM   5396  HD2 LYS   340      58.553  33.547  47.097  0.00  0.00
ATOM   5397  HD3 LYS   340      59.095  34.931  46.335  0.00  0.00
ATOM   5398  CE  LYS   340      57.282  35.345  47.412  0.00  0.00
ATOM   5399  HE2 LYS   340      56.290  34.972  47.153  0.00  0.00
ATOM   5400  HE3 LYS   340      57.568  35.246  48.460  0.00  0.00
ATOM   5401  NZ  LYS   340      57.390  36.763  47.103  0.00  0.00
ATOM   5402  HZ1 LYS   340      58.317  36.949  47.457  0.00  0.00
ATOM   5403  HZ2 LYS   340      57.358  36.957  46.111  0.00  0.00
ATOM   5404  HZ3 LYS   340      56.782  37.342  47.663  0.00  0.00
ATOM   5405  C   LYS   340      56.934  34.646  42.184  0.00  0.00
ATOM   5406  O   LYS   340      55.759  34.957  42.446  0.00  0.00
ATOM   5407  N   LEU   341      57.734  35.318  41.322  0.00  0.00
ATOM   5408  H   LEU   341      58.617  34.880  41.101  0.00  0.00
ATOM   5409  CA  LEU   341      57.421  36.637  40.694  0.00  0.00
ATOM   5410  HA  LEU   341      56.750  37.158  41.377  0.00  0.00
ATOM   5411  CB  LEU   341      58.754  37.445  40.430  0.00  0.00
ATOM   5412  HB2 LEU   341      59.299  37.574  41.366  0.00  0.00
ATOM   5413  HB3 LEU   341      59.425  36.853  39.808  0.00  0.00
ATOM   5414  CG  LEU   341      58.615  38.869  39.850  0.00  0.00
ATOM   5415  HG  LEU   341      57.910  38.841  39.020  0.00  0.00
ATOM   5416  CD1 LEU   341      57.942  39.935  40.769  0.00  0.00
ATOM   5417 1HD1 LEU   341      58.456  39.898  41.729  0.00  0.00
ATOM   5418 2HD1 LEU   341      58.096  40.952  40.409  0.00  0.00
ATOM   5419 3HD1 LEU   341      56.859  39.826  40.824  0.00  0.00
ATOM   5420  CD2 LEU   341      59.961  39.242  39.223  0.00  0.00
ATOM   5421 1HD2 LEU   341      59.716  40.116  38.620  0.00  0.00
ATOM   5422 2HD2 LEU   341      60.671  39.587  39.975  0.00  0.00
ATOM   5423 3HD2 LEU   341      60.461  38.515  38.583  0.00  0.00
ATOM   5424  C   LEU   341      56.580  36.421  39.428  0.00  0.00
ATOM   5425  O   LEU   341      55.537  36.979  39.275  0.00  0.00
ATOM   5426  N   TYR   342      57.049  35.535  38.532  0.00  0.00
ATOM   5427  H   TYR   342      57.991  35.211  38.701  0.00  0.00
ATOM   5428  CA  TYR   342      56.360  35.190  37.286  0.00  0.00
ATOM   5429  HA  TYR   342      56.209  36.170  36.836  0.00  0.00
ATOM   5430  CB  TYR   342      57.204  34.258  36.356  0.00  0.00
ATOM   5431  HB2 TYR   342      58.270  34.446  36.485  0.00  0.00
ATOM   5432  HB3 TYR   342      57.025  33.293  36.828  0.00  0.00
ATOM   5433  CG  TYR   342      56.797  34.288  34.890  0.00  0.00
ATOM   5434  CD1 TYR   342      57.093  35.293  33.978  0.00  0.00
ATOM   5435  HD1 TYR   342      57.689  36.114  34.350  0.00  0.00
ATOM   5436  CE1 TYR   342      56.759  35.170  32.608  0.00  0.00
ATOM   5437  HE1 TYR   342      56.957  36.023  31.975  0.00  0.00
ATOM   5438  CZ  TYR   342      56.036  34.073  32.133  0.00  0.00
ATOM   5439  OH  TYR   342      55.700  34.027  30.809  0.00  0.00
ATOM   5440  HH  TYR   342      55.850  34.898  30.437  0.00  0.00
ATOM   5441  CE2 TYR   342      55.660  33.040  33.042  0.00  0.00
ATOM   5442  HE2 TYR   342      55.144  32.158  32.692  0.00  0.00
ATOM   5443  CD2 TYR   342      56.043  33.215  34.383  0.00  0.00
ATOM   5444  HD2 TYR   342      55.702  32.424  35.033  0.00  0.00
ATOM   5445  C   TYR   342      54.959  34.586  37.474  0.00  0.00
ATOM   5446  O   TYR   342      54.000  34.962  36.736  0.00  0.00
ATOM   5447  N   LYS   343      54.811  33.740  38.483  0.00  0.00
ATOM   5448  H   LYS   343      55.649  33.427  38.953  0.00  0.00
ATOM   5449  CA  LYS   343      53.523  33.135  38.942  0.00  0.00
ATOM   5450  HA  LYS   343      52.930  32.719  38.127  0.00  0.00
ATOM   5451  CB  LYS   343      53.793  31.979  39.963  0.00  0.00
ATOM   5452  HB2 LYS   343      54.598  32.340  40.605  0.00  0.00
ATOM   5453  HB3 LYS   343      52.922  31.753  40.577  0.00  0.00
ATOM   5454  CG  LYS   343      54.178  30.694  39.087  0.00  0.00
ATOM   5455  HG2 LYS   343      53.342  30.448  38.431  0.00  0.00
ATOM   5456  HG3 LYS   343      55.062  30.894  38.482  0.00  0.00
ATOM   5457  CD  LYS   343      54.467  29.458  39.954  0.00  0.00
ATOM   5458  HD2 LYS   343      55.266  29.756  40.632  0.00  0.00
ATOM   5459  HD3 LYS   343      53.520  29.208  40.431  0.00  0.00
ATOM   5460  CE  LYS   343      54.886  28.299  39.059  0.00  0.00
ATOM   5461  HE2 LYS   343      53.976  27.844  38.670  0.00  0.00
ATOM   5462  HE3 LYS   343      55.453  28.633  38.191  0.00  0.00
ATOM   5463  NZ  LYS   343      55.774  27.315  39.713  0.00  0.00
ATOM   5464  HZ1 LYS   343      55.959  26.538  39.095  0.00  0.00
ATOM   5465  HZ2 LYS   343      56.594  27.824  40.007  0.00  0.00
ATOM   5466  HZ3 LYS   343      55.305  26.867  40.488  0.00  0.00
ATOM   5467  C   LYS   343      52.601  34.099  39.576  0.00  0.00
ATOM   5468  O   LYS   343      51.369  33.940  39.524  0.00  0.00
ATOM   5469  N   MET   344      53.117  35.216  40.168  0.00  0.00
ATOM   5470  H   MET   344      54.109  35.228  40.356  0.00  0.00
ATOM   5471  CA  MET   344      52.294  36.326  40.681  0.00  0.00
ATOM   5472  HA  MET   344      51.511  35.779  41.205  0.00  0.00
ATOM   5473  CB  MET   344      53.081  37.194  41.721  0.00  0.00
ATOM   5474  HB2 MET   344      53.507  36.516  42.461  0.00  0.00
ATOM   5475  HB3 MET   344      53.919  37.768  41.327  0.00  0.00
ATOM   5476  CG  MET   344      52.200  38.308  42.352  0.00  0.00
ATOM   5477  HG2 MET   344      52.023  39.079  41.602  0.00  0.00
ATOM   5478  HG3 MET   344      51.188  37.940  42.523  0.00  0.00
ATOM   5479  SD  MET   344      52.849  39.121  43.882  0.00  0.00
ATOM   5480  CE  MET   344      54.256  39.966  43.090  0.00  0.00
ATOM   5481  HE1 MET   344      55.093  39.312  42.848  0.00  0.00
ATOM   5482  HE2 MET   344      53.927  40.559  42.236  0.00  0.00
ATOM   5483  HE3 MET   344      54.615  40.602  43.901  0.00  0.00
ATOM   5484  C   MET   344      51.754  37.062  39.437  0.00  0.00
ATOM   5485  O   MET   344      50.535  37.170  39.227  0.00  0.00
ATOM   5486  N   LEU   345      52.665  37.535  38.620  0.00  0.00
ATOM   5487  H   LEU   345      53.623  37.216  38.658  0.00  0.00
ATOM   5488  CA  LEU   345      52.457  38.435  37.510  0.00  0.00
ATOM   5489  HA  LEU   345      51.885  39.272  37.910  0.00  0.00
ATOM   5490  CB  LEU   345      53.870  38.947  37.097  0.00  0.00
ATOM   5491  HB2 LEU   345      54.493  38.104  36.800  0.00  0.00
ATOM   5492  HB3 LEU   345      53.667  39.589  36.240  0.00  0.00
ATOM   5493  CG  LEU   345      54.591  39.756  38.163  0.00  0.00
ATOM   5494  HG  LEU   345      54.731  39.117  39.035  0.00  0.00
ATOM   5495  CD1 LEU   345      55.973  40.164  37.672  0.00  0.00
ATOM   5496 1HD1 LEU   345      56.553  40.654  38.455  0.00  0.00
ATOM   5497 2HD1 LEU   345      56.429  39.196  37.469  0.00  0.00
ATOM   5498 3HD1 LEU   345      55.858  40.868  36.847  0.00  0.00
ATOM   5499  CD2 LEU   345      53.909  41.163  38.365  0.00  0.00
ATOM   5500 1HD2 LEU   345      54.514  41.756  39.051  0.00  0.00
ATOM   5501 2HD2 LEU   345      53.826  41.656  37.397  0.00  0.00
ATOM   5502 3HD2 LEU   345      52.917  40.920  38.745  0.00  0.00
ATOM   5503  C   LEU   345      51.554  37.912  36.355  0.00  0.00
ATOM   5504  O   LEU   345      50.790  38.691  35.762  0.00  0.00
ATOM   5505  N   THR   346      51.629  36.616  36.153  0.00  0.00
ATOM   5506  H   THR   346      52.293  36.066  36.678  0.00  0.00
ATOM   5507  CA  THR   346      50.955  35.957  35.084  0.00  0.00
ATOM   5508  HA  THR   346      50.369  36.771  34.658  0.00  0.00
ATOM   5509  CB  THR   346      51.934  35.383  34.067  0.00  0.00
ATOM   5510  HB  THR   346      51.464  35.229  33.096  0.00  0.00
ATOM   5511  CG2 THR   346      53.203  36.189  33.827  0.00  0.00
ATOM   5512 1HG2 THR   346      53.754  36.461  34.727  0.00  0.00
ATOM   5513 2HG2 THR   346      53.904  35.636  33.203  0.00  0.00
ATOM   5514 3HG2 THR   346      52.999  37.144  33.344  0.00  0.00
ATOM   5515  OG1 THR   346      52.397  34.141  34.581  0.00  0.00
ATOM   5516  HG1 THR   346      53.089  34.462  35.164  0.00  0.00
ATOM   5517  C   THR   346      49.903  34.880  35.515  0.00  0.00
ATOM   5518  O   THR   346      49.055  34.510  34.698  0.00  0.00
ATOM   5519  N   GLU   347      49.947  34.374  36.777  0.00  0.00
ATOM   5520  H   GLU   347      50.721  34.613  37.382  0.00  0.00
ATOM   5521  CA  GLU   347      49.247  33.138  37.129  0.00  0.00
ATOM   5522  HA  GLU   347      48.597  32.926  36.281  0.00  0.00
ATOM   5523  CB  GLU   347      50.218  31.983  37.194  0.00  0.00
ATOM   5524  HB2 GLU   347      51.015  32.148  36.468  0.00  0.00
ATOM   5525  HB3 GLU   347      50.789  31.967  38.122  0.00  0.00
ATOM   5526  CG  GLU   347      49.569  30.675  37.005  0.00  0.00
ATOM   5527  HG2 GLU   347      48.822  30.474  37.774  0.00  0.00
ATOM   5528  HG3 GLU   347      49.129  30.762  36.011  0.00  0.00
ATOM   5529  CD  GLU   347      50.687  29.596  36.823  0.00  0.00
ATOM   5530  OE1 GLU   347      51.055  28.901  37.787  0.00  0.00
ATOM   5531  OE2 GLU   347      51.350  29.548  35.759  0.00  0.00
ATOM   5532  C   GLU   347      48.228  33.273  38.268  0.00  0.00
ATOM   5533  O   GLU   347      47.378  32.410  38.369  0.00  0.00
ATOM   5534  N   ILE   348      48.376  34.235  39.179  0.00  0.00
ATOM   5535  H   ILE   348      49.252  34.738  39.202  0.00  0.00
ATOM   5536  CA  ILE   348      47.231  34.674  40.112  0.00  0.00
ATOM   5537  HA  ILE   348      46.440  33.924  40.082  0.00  0.00
ATOM   5538  CB  ILE   348      47.700  34.758  41.645  0.00  0.00
ATOM   5539  HB  ILE   348      46.797  34.675  42.248  0.00  0.00
ATOM   5540  CG2 ILE   348      48.618  33.470  42.054  0.00  0.00
ATOM   5541 1HG2 ILE   348      48.342  32.497  41.647  0.00  0.00
ATOM   5542 2HG2 ILE   348      49.678  33.671  41.901  0.00  0.00
ATOM   5543 3HG2 ILE   348      48.559  33.351  43.135  0.00  0.00
ATOM   5544  CG1 ILE   348      48.358  36.125  42.052  0.00  0.00
ATOM   5545 2HG1 ILE   348      49.197  36.364  41.399  0.00  0.00
ATOM   5546 3HG1 ILE   348      47.636  36.904  41.806  0.00  0.00
ATOM   5547  CD1 ILE   348      48.802  36.177  43.504  0.00  0.00
ATOM   5548 1HD1 ILE   348      49.737  35.621  43.572  0.00  0.00
ATOM   5549 2HD1 ILE   348      49.011  37.210  43.784  0.00  0.00
ATOM   5550 3HD1 ILE   348      47.918  35.781  44.005  0.00  0.00
ATOM   5551  C   ILE   348      46.538  35.957  39.697  0.00  0.00
ATOM   5552  O   ILE   348      45.346  36.048  39.920  0.00  0.00
ATOM   5553  N   TYR   349      47.322  36.839  39.013  0.00  0.00
ATOM   5554  H   TYR   349      48.322  36.725  38.932  0.00  0.00
ATOM   5555  CA  TYR   349      46.689  37.977  38.369  0.00  0.00
ATOM   5556  HA  TYR   349      45.933  38.348  39.061  0.00  0.00
ATOM   5557  CB  TYR   349      47.686  39.130  38.018  0.00  0.00
ATOM   5558  HB2 TYR   349      48.375  38.644  37.327  0.00  0.00
ATOM   5559  HB3 TYR   349      47.120  39.975  37.625  0.00  0.00
ATOM   5560  CG  TYR   349      48.516  39.724  39.165  0.00  0.00
ATOM   5561  CD1 TYR   349      48.021  39.749  40.514  0.00  0.00
ATOM   5562  HD1 TYR   349      47.160  39.152  40.773  0.00  0.00
ATOM   5563  CE1 TYR   349      48.645  40.475  41.504  0.00  0.00
ATOM   5564  HE1 TYR   349      48.231  40.515  42.501  0.00  0.00
ATOM   5565  CZ  TYR   349      49.855  41.157  41.240  0.00  0.00
ATOM   5566  OH  TYR   349      50.572  41.771  42.188  0.00  0.00
ATOM   5567  HH  TYR   349      51.360  42.223  41.876  0.00  0.00
ATOM   5568  CE2 TYR   349      50.320  41.246  39.964  0.00  0.00
ATOM   5569  HE2 TYR   349      51.271  41.694  39.717  0.00  0.00
ATOM   5570  CD2 TYR   349      49.682  40.464  38.962  0.00  0.00
ATOM   5571  HD2 TYR   349      50.070  40.392  37.957  0.00  0.00
ATOM   5572  C   TYR   349      46.043  37.480  36.990  0.00  0.00
ATOM   5573  O   TYR   349      46.670  37.494  35.889  0.00  0.00
ATOM   5574  N   THR   350      44.845  36.955  37.156  0.00  0.00
ATOM   5575  H   THR   350      44.524  36.821  38.105  0.00  0.00
ATOM   5576  CA  THR   350      44.010  36.366  36.083  0.00  0.00
ATOM   5577  HA  THR   350      44.379  36.784  35.146  0.00  0.00
ATOM   5578  CB  THR   350      44.045  34.800  36.107  0.00  0.00
ATOM   5579  HB  THR   350      43.533  34.381  35.242  0.00  0.00
ATOM   5580  CG2 THR   350      45.514  34.308  35.871  0.00  0.00
ATOM   5581 1HG2 THR   350      45.934  34.739  34.963  0.00  0.00
ATOM   5582 2HG2 THR   350      46.151  34.530  36.728  0.00  0.00
ATOM   5583 3HG2 THR   350      45.365  33.233  35.772  0.00  0.00
ATOM   5584  OG1 THR   350      43.507  34.320  37.254  0.00  0.00
ATOM   5585  HG1 THR   350      43.687  33.382  37.349  0.00  0.00
ATOM   5586  C   THR   350      42.574  36.839  36.232  0.00  0.00
ATOM   5587  O   THR   350      42.055  37.019  37.337  0.00  0.00
ATOM   5588  N   GLU   351      41.967  37.084  35.074  0.00  0.00
ATOM   5589  H   GLU   351      42.454  36.974  34.195  0.00  0.00
ATOM   5590  CA  GLU   351      40.598  37.647  35.069  0.00  0.00
ATOM   5591  HA  GLU   351      40.568  38.659  35.475  0.00  0.00
ATOM   5592  CB  GLU   351      40.130  37.740  33.624  0.00  0.00
ATOM   5593  HB2 GLU   351      40.884  38.189  32.977  0.00  0.00
ATOM   5594  HB3 GLU   351      39.992  36.716  33.277  0.00  0.00
ATOM   5595  CG  GLU   351      38.851  38.505  33.464  0.00  0.00
ATOM   5596  HG2 GLU   351      38.206  38.424  34.340  0.00  0.00
ATOM   5597  HG3 GLU   351      39.108  39.536  33.221  0.00  0.00
ATOM   5598  CD  GLU   351      38.139  37.953  32.306  0.00  0.00
ATOM   5599  OE1 GLU   351      37.198  37.202  32.400  0.00  0.00
ATOM   5600  OE2 GLU   351      38.439  38.488  31.091  0.00  0.00
ATOM   5601  HE2 GLU   351      39.126  39.157  31.046  0.00  0.00
ATOM   5602  C   GLU   351      39.602  36.819  35.904  0.00  0.00
ATOM   5603  O   GLU   351      38.943  37.411  36.765  0.00  0.00
ATOM   5604  N   ASP   352      39.625  35.496  35.720  0.00  0.00
ATOM   5605  H   ASP   352      40.226  35.042  35.048  0.00  0.00
ATOM   5606  CA  ASP   352      38.766  34.555  36.503  0.00  0.00
ATOM   5607  HA  ASP   352      37.730  34.827  36.301  0.00  0.00
ATOM   5608  CB  ASP   352      39.124  33.178  35.876  0.00  0.00
ATOM   5609  HB2 ASP   352      39.113  33.218  34.787  0.00  0.00
ATOM   5610  HB3 ASP   352      40.170  32.956  36.093  0.00  0.00
ATOM   5611  CG  ASP   352      38.169  32.009  36.350  0.00  0.00
ATOM   5612  OD1 ASP   352      36.910  31.982  36.276  0.00  0.00
ATOM   5613  OD2 ASP   352      38.775  31.101  36.937  0.00  0.00
ATOM   5614  C   ASP   352      38.947  34.525  38.052  0.00  0.00
ATOM   5615  O   ASP   352      37.997  34.501  38.780  0.00  0.00
ATOM   5616  N   ASN   353      40.129  34.750  38.611  0.00  0.00
ATOM   5617  H   ASN   353      40.941  34.892  38.027  0.00  0.00
ATOM   5618  CA  ASN   353      40.404  34.972  39.990  0.00  0.00
ATOM   5619  HA  ASN   353      39.933  34.151  40.530  0.00  0.00
ATOM   5620  CB  ASN   353      41.872  34.968  40.190  0.00  0.00
ATOM   5621  HB2 ASN   353      42.412  34.296  39.522  0.00  0.00
ATOM   5622  HB3 ASN   353      42.159  36.006  40.029  0.00  0.00
ATOM   5623  CG  ASN   353      42.186  34.590  41.608  0.00  0.00
ATOM   5624  OD1 ASN   353      41.338  34.095  42.316  0.00  0.00
ATOM   5625  ND2 ASN   353      43.401  34.861  41.900  0.00  0.00
ATOM   5626 1HD2 ASN   353      43.826  34.665  42.795  0.00  0.00
ATOM   5627 2HD2 ASN   353      43.953  35.285  41.168  0.00  0.00
ATOM   5628  C   ASN   353      39.699  36.220  40.469  0.00  0.00
ATOM   5629  O   ASN   353      38.929  36.155  41.395  0.00  0.00
ATOM   5630  N   PHE   354      39.830  37.342  39.710  0.00  0.00
ATOM   5631  H   PHE   354      40.389  37.243  38.875  0.00  0.00
ATOM   5632  CA  PHE   354      38.959  38.534  39.903  0.00  0.00
ATOM   5633  HA  PHE   354      39.143  38.834  40.934  0.00  0.00
ATOM   5634  CB  PHE   354      39.421  39.703  38.990  0.00  0.00
ATOM   5635  HB2 PHE   354      39.702  39.395  37.983  0.00  0.00
ATOM   5636  HB3 PHE   354      38.546  40.348  38.914  0.00  0.00
ATOM   5637  CG  PHE   354      40.512  40.628  39.572  0.00  0.00
ATOM   5638  CD1 PHE   354      40.277  41.196  40.823  0.00  0.00
ATOM   5639  HD1 PHE   354      39.260  41.065  41.164  0.00  0.00
ATOM   5640  CE1 PHE   354      41.285  41.915  41.514  0.00  0.00
ATOM   5641  HE1 PHE   354      40.945  42.359  42.438  0.00  0.00
ATOM   5642  CZ  PHE   354      42.593  41.968  40.947  0.00  0.00
ATOM   5643  HZ  PHE   354      43.386  42.493  41.457  0.00  0.00
ATOM   5644  CE2 PHE   354      42.799  41.274  39.769  0.00  0.00
ATOM   5645  HE2 PHE   354      43.811  41.173  39.406  0.00  0.00
ATOM   5646  CD2 PHE   354      41.818  40.620  39.012  0.00  0.00
ATOM   5647  HD2 PHE   354      42.102  40.081  38.120  0.00  0.00
ATOM   5648  C   PHE   354      37.465  38.299  39.803  0.00  0.00
ATOM   5649  O   PHE   354      36.730  38.620  40.741  0.00  0.00
ATOM   5650  N   VAL   355      37.039  37.543  38.799  0.00  0.00
ATOM   5651  H   VAL   355      37.788  37.170  38.234  0.00  0.00
ATOM   5652  CA  VAL   355      35.636  37.054  38.730  0.00  0.00
ATOM   5653  HA  VAL   355      34.922  37.862  38.566  0.00  0.00
ATOM   5654  CB  VAL   355      35.432  36.245  37.427  0.00  0.00
ATOM   5655  HB  VAL   355      36.009  35.321  37.417  0.00  0.00
ATOM   5656  CG1 VAL   355      34.010  35.728  37.487  0.00  0.00
ATOM   5657 1HG1 VAL   355      33.759  35.426  36.471  0.00  0.00
ATOM   5658 2HG1 VAL   355      34.055  34.832  38.108  0.00  0.00
ATOM   5659 3HG1 VAL   355      33.297  36.488  37.804  0.00  0.00
ATOM   5660  CG2 VAL   355      35.690  37.097  36.216  0.00  0.00
ATOM   5661 1HG2 VAL   355      36.720  37.450  36.188  0.00  0.00
ATOM   5662 2HG2 VAL   355      35.470  36.403  35.404  0.00  0.00
ATOM   5663 3HG2 VAL   355      34.927  37.873  36.146  0.00  0.00
ATOM   5664  C   VAL   355      35.161  36.214  39.917  0.00  0.00
ATOM   5665  O   VAL   355      34.104  36.493  40.437  0.00  0.00
ATOM   5666  N   LYS   356      35.986  35.382  40.545  0.00  0.00
ATOM   5667  H   LYS   356      36.798  35.079  40.027  0.00  0.00
ATOM   5668  CA  LYS   356      35.766  34.618  41.790  0.00  0.00
ATOM   5669  HA  LYS   356      34.864  34.012  41.710  0.00  0.00
ATOM   5670  CB  LYS   356      36.930  33.697  41.892  0.00  0.00
ATOM   5671  HB2 LYS   356      36.727  32.951  41.123  0.00  0.00
ATOM   5672  HB3 LYS   356      37.930  34.085  41.700  0.00  0.00
ATOM   5673  CG  LYS   356      36.911  32.942  43.225  0.00  0.00
ATOM   5674  HG2 LYS   356      36.797  33.604  44.084  0.00  0.00
ATOM   5675  HG3 LYS   356      36.069  32.248  43.254  0.00  0.00
ATOM   5676  CD  LYS   356      38.202  31.990  43.466  0.00  0.00
ATOM   5677  HD2 LYS   356      38.278  31.216  42.702  0.00  0.00
ATOM   5678  HD3 LYS   356      39.073  32.644  43.514  0.00  0.00
ATOM   5679  CE  LYS   356      37.979  31.371  44.875  0.00  0.00
ATOM   5680  HE2 LYS   356      37.602  32.164  45.521  0.00  0.00
ATOM   5681  HE3 LYS   356      37.169  30.644  44.936  0.00  0.00
ATOM   5682  NZ  LYS   356      39.231  30.795  45.347  0.00  0.00
ATOM   5683  HZ1 LYS   356      39.224  30.391  46.272  0.00  0.00
ATOM   5684  HZ2 LYS   356      39.490  29.915  44.922  0.00  0.00
ATOM   5685  HZ3 LYS   356      40.038  31.399  45.423  0.00  0.00
ATOM   5686  C   LYS   356      35.713  35.514  43.006  0.00  0.00
ATOM   5687  O   LYS   356      34.781  35.294  43.800  0.00  0.00
ATOM   5688  N   PHE   357      36.613  36.493  43.126  0.00  0.00
ATOM   5689  H   PHE   357      37.310  36.640  42.410  0.00  0.00
ATOM   5690  CA  PHE   357      36.772  37.519  44.206  0.00  0.00
ATOM   5691  HA  PHE   357      36.777  37.017  45.174  0.00  0.00
ATOM   5692  CB  PHE   357      38.130  38.255  44.038  0.00  0.00
ATOM   5693  HB2 PHE   357      38.373  38.334  42.978  0.00  0.00
ATOM   5694  HB3 PHE   357      38.041  39.293  44.356  0.00  0.00
ATOM   5695  CG  PHE   357      39.394  37.751  44.802  0.00  0.00
ATOM   5696  CD1 PHE   357      40.451  37.074  44.157  0.00  0.00
ATOM   5697  HD1 PHE   357      40.411  36.945  43.085  0.00  0.00
ATOM   5698  CE1 PHE   357      41.479  36.478  44.942  0.00  0.00
ATOM   5699  HE1 PHE   357      42.249  35.829  44.552  0.00  0.00
ATOM   5700  CZ  PHE   357      41.546  36.711  46.331  0.00  0.00
ATOM   5701  HZ  PHE   357      42.356  36.280  46.902  0.00  0.00
ATOM   5702  CE2 PHE   357      40.596  37.502  46.951  0.00  0.00
ATOM   5703  HE2 PHE   357      40.693  37.799  47.985  0.00  0.00
ATOM   5704  CD2 PHE   357      39.468  37.923  46.206  0.00  0.00
ATOM   5705  HD2 PHE   357      38.680  38.482  46.689  0.00  0.00
ATOM   5706  C   PHE   357      35.545  38.483  44.238  0.00  0.00
ATOM   5707  O   PHE   357      35.101  38.894  45.301  0.00  0.00
ATOM   5708  N   PHE   358      35.065  38.855  43.101  0.00  0.00
ATOM   5709  H   PHE   358      35.604  38.595  42.288  0.00  0.00
ATOM   5710  CA  PHE   358      33.918  39.731  42.930  0.00  0.00
ATOM   5711  HA  PHE   358      33.894  40.506  43.696  0.00  0.00
ATOM   5712  CB  PHE   358      34.087  40.440  41.542  0.00  0.00
ATOM   5713  HB2 PHE   358      34.411  39.641  40.875  0.00  0.00
ATOM   5714  HB3 PHE   358      33.127  40.808  41.180  0.00  0.00
ATOM   5715  CG  PHE   358      35.120  41.592  41.410  0.00  0.00
ATOM   5716  CD1 PHE   358      35.811  42.037  42.560  0.00  0.00
ATOM   5717  HD1 PHE   358      35.397  41.844  43.538  0.00  0.00
ATOM   5718  CE1 PHE   358      36.989  42.841  42.413  0.00  0.00
ATOM   5719  HE1 PHE   358      37.414  43.346  43.268  0.00  0.00
ATOM   5720  CZ  PHE   358      37.481  43.038  41.135  0.00  0.00
ATOM   5721  HZ  PHE   358      38.409  43.576  41.019  0.00  0.00
ATOM   5722  CE2 PHE   358      36.749  42.622  40.014  0.00  0.00
ATOM   5723  HE2 PHE   358      37.178  42.795  39.038  0.00  0.00
ATOM   5724  CD2 PHE   358      35.508  42.008  40.131  0.00  0.00
ATOM   5725  HD2 PHE   358      35.044  41.642  39.228  0.00  0.00
ATOM   5726  C   PHE   358      32.541  38.992  43.039  0.00  0.00
ATOM   5727  O   PHE   358      31.570  39.710  43.159  0.00  0.00
ATOM   5728  N   LYS   359      32.488  37.705  42.852  0.00  0.00
ATOM   5729  H   LYS   359      33.304  37.170  42.593  0.00  0.00
ATOM   5730  CA  LYS   359      31.270  36.950  42.893  0.00  0.00
ATOM   5731  HA  LYS   359      31.630  35.988  42.528  0.00  0.00
ATOM   5732  CB  LYS   359      30.838  36.531  44.324  0.00  0.00
ATOM   5733  HB2 LYS   359      30.716  37.380  44.996  0.00  0.00
ATOM   5734  HB3 LYS   359      29.856  36.068  44.218  0.00  0.00
ATOM   5735  CG  LYS   359      31.745  35.506  44.964  0.00  0.00
ATOM   5736  HG2 LYS   359      32.160  34.771  44.274  0.00  0.00
ATOM   5737  HG3 LYS   359      32.594  35.944  45.489  0.00  0.00
ATOM   5738  CD  LYS   359      30.987  34.756  46.056  0.00  0.00
ATOM   5739  HD2 LYS   359      30.600  35.443  46.808  0.00  0.00
ATOM   5740  HD3 LYS   359      30.157  34.177  45.653  0.00  0.00
ATOM   5741  CE  LYS   359      31.980  33.744  46.732  0.00  0.00
ATOM   5742  HE2 LYS   359      32.449  33.192  45.918  0.00  0.00
ATOM   5743  HE3 LYS   359      32.850  34.199  47.204  0.00  0.00
ATOM   5744  NZ  LYS   359      31.302  32.944  47.705  0.00  0.00
ATOM   5745  HZ1 LYS   359      30.953  33.359  48.557  0.00  0.00
ATOM   5746  HZ2 LYS   359      30.620  32.320  47.298  0.00  0.00
ATOM   5747  HZ3 LYS   359      32.009  32.331  48.085  0.00  0.00
ATOM   5748  C   LYS   359      30.164  37.293  41.885  0.00  0.00
ATOM   5749  O   LYS   359      28.979  37.388  42.266  0.00  0.00
ATOM   5750  N   VAL   360      30.616  37.434  40.658  0.00  0.00
ATOM   5751  H   VAL   360      31.615  37.362  40.525  0.00  0.00
ATOM   5752  CA  VAL   360      29.786  37.937  39.506  0.00  0.00
ATOM   5753  HA  VAL   360      28.796  38.223  39.862  0.00  0.00
ATOM   5754  CB  VAL   360      30.372  39.264  38.876  0.00  0.00
ATOM   5755  HB  VAL   360      29.828  39.638  38.010  0.00  0.00
ATOM   5756  CG1 VAL   360      30.201  40.437  39.842  0.00  0.00
ATOM   5757 1HG1 VAL   360      29.137  40.652  39.942  0.00  0.00
ATOM   5758 2HG1 VAL   360      30.568  40.118  40.818  0.00  0.00
ATOM   5759 3HG1 VAL   360      30.621  41.316  39.353  0.00  0.00
ATOM   5760  CG2 VAL   360      31.893  39.158  38.598  0.00  0.00
ATOM   5761 1HG2 VAL   360      32.036  38.138  38.242  0.00  0.00
ATOM   5762 2HG2 VAL   360      32.094  40.040  37.990  0.00  0.00
ATOM   5763 3HG2 VAL   360      32.540  39.262  39.469  0.00  0.00
ATOM   5764  C   VAL   360      29.612  36.895  38.452  0.00  0.00
ATOM   5765  O   VAL   360      30.280  35.858  38.562  0.00  0.00
ATOM   5766  N   LEU   361      28.845  37.162  37.369  0.00  0.00
ATOM   5767  H   LEU   361      28.400  38.063  37.265  0.00  0.00
ATOM   5768  CA  LEU   361      28.720  36.329  36.181  0.00  0.00
ATOM   5769  HA  LEU   361      29.236  35.386  36.365  0.00  0.00
ATOM   5770  CB  LEU   361      27.170  36.105  35.875  0.00  0.00
ATOM   5771  HB2 LEU   361      26.721  35.561  36.706  0.00  0.00
ATOM   5772  HB3 LEU   361      26.741  37.090  35.688  0.00  0.00
ATOM   5773  CG  LEU   361      26.968  35.198  34.668  0.00  0.00
ATOM   5774  HG  LEU   361      27.594  35.503  33.829  0.00  0.00
ATOM   5775  CD1 LEU   361      27.279  33.734  35.041  0.00  0.00
ATOM   5776 1HD1 LEU   361      28.329  33.613  35.313  0.00  0.00
ATOM   5777 2HD1 LEU   361      26.595  33.470  35.848  0.00  0.00
ATOM   5778 3HD1 LEU   361      27.092  33.124  34.158  0.00  0.00
ATOM   5779  CD2 LEU   361      25.577  35.158  34.162  0.00  0.00
ATOM   5780 1HD2 LEU   361      25.240  36.188  34.055  0.00  0.00
ATOM   5781 2HD2 LEU   361      25.475  34.610  33.225  0.00  0.00
ATOM   5782 3HD2 LEU   361      24.865  34.661  34.822  0.00  0.00
ATOM   5783  C   LEU   361      29.647  36.850  34.995  0.00  0.00
ATOM   5784  O   LEU   361      29.947  38.064  35.012  0.00  0.00
ATOM   5785  N   ASN   362      30.118  36.055  34.047  0.00  0.00
ATOM   5786  H   ASN   362      30.188  35.089  34.333  0.00  0.00
ATOM   5787  CA  ASN   362      31.094  36.328  33.074  0.00  0.00
ATOM   5788  HA  ASN   362      30.863  37.371  32.856  0.00  0.00
ATOM   5789  CB  ASN   362      32.501  36.059  33.742  0.00  0.00
ATOM   5790  HB2 ASN   362      32.512  36.410  34.773  0.00  0.00
ATOM   5791  HB3 ASN   362      32.726  34.999  33.862  0.00  0.00
ATOM   5792  CG  ASN   362      33.610  36.837  33.020  0.00  0.00
ATOM   5793  OD1 ASN   362      33.636  38.105  32.917  0.00  0.00
ATOM   5794  ND2 ASN   362      34.690  36.221  32.611  0.00  0.00
ATOM   5795 1HD2 ASN   362      35.495  36.750  32.306  0.00  0.00
ATOM   5796 2HD2 ASN   362      34.770  35.214  32.637  0.00  0.00
ATOM   5797  C   ASN   362      30.899  35.526  31.735  0.00  0.00
ATOM   5798  O   ASN   362      30.180  34.549  31.713  0.00  0.00
ATOM   5799  N   ARG   363      31.588  36.060  30.705  0.00  0.00
ATOM   5800  H   ARG   363      32.171  36.871  30.861  0.00  0.00
ATOM   5801  CA  ARG   363      32.022  35.252  29.541  0.00  0.00
ATOM   5802  HA  ARG   363      31.173  35.044  28.890  0.00  0.00
ATOM   5803  CB  ARG   363      33.026  36.045  28.680  0.00  0.00
ATOM   5804  HB2 ARG   363      33.825  36.486  29.277  0.00  0.00
ATOM   5805  HB3 ARG   363      33.598  35.319  28.103  0.00  0.00
ATOM   5806  CG  ARG   363      32.416  37.191  27.803  0.00  0.00
ATOM   5807  HG2 ARG   363      31.728  36.711  27.107  0.00  0.00
ATOM   5808  HG3 ARG   363      31.984  37.952  28.454  0.00  0.00
ATOM   5809  CD  ARG   363      33.412  38.053  27.012  0.00  0.00
ATOM   5810  HD2 ARG   363      33.990  37.338  26.426  0.00  0.00
ATOM   5811  HD3 ARG   363      32.881  38.716  26.329  0.00  0.00
ATOM   5812  NE  ARG   363      34.226  38.823  27.918  0.00  0.00
ATOM   5813  HE  ARG   363      33.957  38.862  28.890  0.00  0.00
ATOM   5814  CZ  ARG   363      35.498  39.183  27.661  0.00  0.00
ATOM   5815  NH1 ARG   363      36.090  39.051  26.530  0.00  0.00
ATOM   5816 1HH1 ARG   363      35.581  38.849  25.682  0.00  0.00
ATOM   5817 2HH1 ARG   363      37.036  39.392  26.434  0.00  0.00
ATOM   5818  NH2 ARG   363      36.304  39.513  28.635  0.00  0.00
ATOM   5819 1HH2 ARG   363      35.951  39.513  29.581  0.00  0.00
ATOM   5820 2HH2 ARG   363      37.241  39.865  28.496  0.00  0.00
ATOM   5821  C   ARG   363      32.606  33.873  29.906  0.00  0.00
ATOM   5822  O   ARG   363      33.512  33.794  30.788  0.00  0.00
ATOM   5823  N   LYS   364      32.090  32.824  29.271  0.00  0.00
ATOM   5824  H   LYS   364      31.358  33.024  28.604  0.00  0.00
ATOM   5825  CA  LYS   364      32.490  31.393  29.482  0.00  0.00
ATOM   5826  HA  LYS   364      32.515  31.122  30.537  0.00  0.00
ATOM   5827  CB  LYS   364      31.425  30.467  28.835  0.00  0.00
ATOM   5828  HB2 LYS   364      31.200  30.720  27.799  0.00  0.00
ATOM   5829  HB3 LYS   364      31.815  29.451  28.890  0.00  0.00
ATOM   5830  CG  LYS   364      30.095  30.480  29.579  0.00  0.00
ATOM   5831  HG2 LYS   364      29.970  31.444  30.070  0.00  0.00
ATOM   5832  HG3 LYS   364      29.289  30.379  28.851  0.00  0.00
ATOM   5833  CD  LYS   364      29.844  29.410  30.588  0.00  0.00
ATOM   5834  HD2 LYS   364      29.993  28.421  30.154  0.00  0.00
ATOM   5835  HD3 LYS   364      30.371  29.499  31.538  0.00  0.00
ATOM   5836  CE  LYS   364      28.343  29.487  31.017  0.00  0.00
ATOM   5837  HE2 LYS   364      27.616  29.457  30.204  0.00  0.00
ATOM   5838  HE3 LYS   364      28.109  28.664  31.694  0.00  0.00
ATOM   5839  NZ  LYS   364      28.022  30.693  31.820  0.00  0.00
ATOM   5840  HZ1 LYS   364      28.863  31.034  32.263  0.00  0.00
ATOM   5841  HZ2 LYS   364      27.730  31.529  31.334  0.00  0.00
ATOM   5842  HZ3 LYS   364      27.389  30.431  32.563  0.00  0.00
ATOM   5843  C   LYS   364      33.944  31.225  28.913  0.00  0.00
ATOM   5844  O   LYS   364      34.828  30.720  29.608  0.00  0.00
ATOM   5845  N   THR   365      34.167  31.726  27.698  0.00  0.00
ATOM   5846  H   THR   365      33.358  32.129  27.246  0.00  0.00
ATOM   5847  CA  THR   365      35.539  31.903  27.056  0.00  0.00
ATOM   5848  HA  THR   365      36.362  31.789  27.761  0.00  0.00
ATOM   5849  CB  THR   365      35.767  30.822  26.013  0.00  0.00
ATOM   5850  HB  THR   365      35.717  29.889  26.575  0.00  0.00
ATOM   5851  CG2 THR   365      34.640  30.775  24.954  0.00  0.00
ATOM   5852 1HG2 THR   365      34.495  31.747  24.481  0.00  0.00
ATOM   5853 2HG2 THR   365      34.728  29.942  24.257  0.00  0.00
ATOM   5854 3HG2 THR   365      33.694  30.512  25.427  0.00  0.00
ATOM   5855  OG1 THR   365      36.927  30.935  25.225  0.00  0.00
ATOM   5856  HG1 THR   365      37.679  30.544  25.677  0.00  0.00
ATOM   5857  C   THR   365      35.668  33.350  26.467  0.00  0.00
ATOM   5858  O   THR   365      34.742  34.076  26.248  0.00  0.00
ATOM   5859  N   TYR   366      36.921  33.676  26.129  0.00  0.00
ATOM   5860  H   TYR   366      37.521  32.905  26.386  0.00  0.00
ATOM   5861  CA  TYR   366      37.298  34.790  25.347  0.00  0.00
ATOM   5862  HA  TYR   366      36.767  35.652  25.752  0.00  0.00
ATOM   5863  CB  TYR   366      38.798  34.990  25.559  0.00  0.00
ATOM   5864  HB2 TYR   366      39.007  35.097  26.624  0.00  0.00
ATOM   5865  HB3 TYR   366      39.282  34.059  25.269  0.00  0.00
ATOM   5866  CG  TYR   366      39.317  36.172  24.697  0.00  0.00
ATOM   5867  CD1 TYR   366      39.083  37.506  25.094  0.00  0.00
ATOM   5868  HD1 TYR   366      38.578  37.567  26.047  0.00  0.00
ATOM   5869  CE1 TYR   366      39.344  38.618  24.286  0.00  0.00
ATOM   5870  HE1 TYR   366      39.082  39.617  24.599  0.00  0.00
ATOM   5871  CZ  TYR   366      39.914  38.388  23.036  0.00  0.00
ATOM   5872  OH  TYR   366      40.210  39.408  22.265  0.00  0.00
ATOM   5873  HH  TYR   366      40.159  40.203  22.801  0.00  0.00
ATOM   5874  CE2 TYR   366      40.083  37.028  22.531  0.00  0.00
ATOM   5875  HE2 TYR   366      40.383  36.894  21.503  0.00  0.00
ATOM   5876  CD2 TYR   366      39.884  35.923  23.413  0.00  0.00
ATOM   5877  HD2 TYR   366      40.028  34.947  22.974  0.00  0.00
ATOM   5878  C   TYR   366      36.968  34.643  23.825  0.00  0.00
ATOM   5879  O   TYR   366      36.667  35.666  23.148  0.00  0.00
ATOM   5880  N   LEU   367      36.896  33.375  23.325  0.00  0.00
ATOM   5881  H   LEU   367      37.008  32.709  24.076  0.00  0.00
ATOM   5882  CA  LEU   367      36.590  32.808  21.982  0.00  0.00
ATOM   5883  HA  LEU   367      37.179  33.329  21.227  0.00  0.00
ATOM   5884  CB  LEU   367      36.974  31.283  21.895  0.00  0.00
ATOM   5885  HB2 LEU   367      36.539  30.799  22.769  0.00  0.00
ATOM   5886  HB3 LEU   367      36.537  30.911  20.969  0.00  0.00
ATOM   5887  CG  LEU   367      38.524  30.956  21.739  0.00  0.00
ATOM   5888  HG  LEU   367      38.570  29.911  21.434  0.00  0.00
ATOM   5889  CD1 LEU   367      39.179  31.756  20.594  0.00  0.00
ATOM   5890 1HD1 LEU   367      40.117  31.272  20.322  0.00  0.00
ATOM   5891 2HD1 LEU   367      38.545  31.707  19.710  0.00  0.00
ATOM   5892 3HD1 LEU   367      39.392  32.769  20.938  0.00  0.00
ATOM   5893  CD2 LEU   367      39.273  31.120  22.982  0.00  0.00
ATOM   5894 1HD2 LEU   367      38.983  32.012  23.536  0.00  0.00
ATOM   5895 2HD2 LEU   367      39.109  30.320  23.705  0.00  0.00
ATOM   5896 3HD2 LEU   367      40.337  31.143  22.747  0.00  0.00
ATOM   5897  C   LEU   367      35.073  33.100  21.489  0.00  0.00
ATOM   5898  O   LEU   367      34.436  32.250  20.837  0.00  0.00
ATOM   5899  N   ASN   368      34.494  34.224  21.842  0.00  0.00
ATOM   5900  H   ASN   368      35.036  34.857  22.414  0.00  0.00
ATOM   5901  CA  ASN   368      33.082  34.587  21.644  0.00  0.00
ATOM   5902  HA  ASN   368      32.515  33.753  21.229  0.00  0.00
ATOM   5903  CB  ASN   368      32.473  34.844  23.024  0.00  0.00
ATOM   5904  HB2 ASN   368      31.392  34.721  22.954  0.00  0.00
ATOM   5905  HB3 ASN   368      32.847  34.193  23.814  0.00  0.00
ATOM   5906  CG  ASN   368      32.647  36.339  23.533  0.00  0.00
ATOM   5907  OD1 ASN   368      33.474  37.034  22.945  0.00  0.00
ATOM   5908  ND2 ASN   368      31.930  36.748  24.560  0.00  0.00
ATOM   5909 1HD2 ASN   368      31.858  37.753  24.628  0.00  0.00
ATOM   5910 2HD2 ASN   368      31.259  36.110  24.963  0.00  0.00
ATOM   5911  C   ASN   368      32.935  35.690  20.579  0.00  0.00
ATOM   5912  O   ASN   368      33.898  36.281  20.060  0.00  0.00
ATOM   5913  N   PHE   369      31.727  36.024  20.224  0.00  0.00
ATOM   5914  H   PHE   369      30.984  35.459  20.610  0.00  0.00
ATOM   5915  CA  PHE   369      31.424  37.163  19.358  0.00  0.00
ATOM   5916  HA  PHE   369      32.303  37.754  19.100  0.00  0.00
ATOM   5917  CB  PHE   369      30.912  36.711  18.026  0.00  0.00
ATOM   5918  HB2 PHE   369      29.983  36.174  18.218  0.00  0.00
ATOM   5919  HB3 PHE   369      30.543  37.617  17.545  0.00  0.00
ATOM   5920  CG  PHE   369      31.876  35.924  17.230  0.00  0.00
ATOM   5921  CD1 PHE   369      32.938  36.487  16.475  0.00  0.00
ATOM   5922  HD1 PHE   369      33.272  37.512  16.548  0.00  0.00
ATOM   5923  CE1 PHE   369      33.495  35.743  15.387  0.00  0.00
ATOM   5924  HE1 PHE   369      34.195  36.200  14.703  0.00  0.00
ATOM   5925  CZ  PHE   369      33.227  34.304  15.286  0.00  0.00
ATOM   5926  HZ  PHE   369      33.759  33.722  14.547  0.00  0.00
ATOM   5927  CE2 PHE   369      32.291  33.780  16.223  0.00  0.00
ATOM   5928  HE2 PHE   369      32.029  32.733  16.239  0.00  0.00
ATOM   5929  CD2 PHE   369      31.606  34.555  17.189  0.00  0.00
ATOM   5930  HD2 PHE   369      30.873  34.133  17.860  0.00  0.00
ATOM   5931  C   PHE   369      30.327  38.007  20.014  0.00  0.00
ATOM   5932  O   PHE   369      29.636  37.577  20.944  0.00  0.00
ATOM   5933  N   ASP   370      30.212  39.289  19.622  0.00  0.00
ATOM   5934  H   ASP   370      30.855  39.482  18.867  0.00  0.00
ATOM   5935  CA  ASP   370      29.593  40.366  20.368  0.00  0.00
ATOM   5936  HA  ASP   370      29.889  40.356  21.417  0.00  0.00
ATOM   5937  CB  ASP   370      30.314  41.668  19.909  0.00  0.00
ATOM   5938  HB2 ASP   370      30.041  41.980  18.902  0.00  0.00
ATOM   5939  HB3 ASP   370      30.047  42.532  20.519  0.00  0.00
ATOM   5940  CG  ASP   370      31.819  41.560  20.133  0.00  0.00
ATOM   5941  OD1 ASP   370      32.588  41.575  19.126  0.00  0.00
[truncated: 67,019 more chars]
